# Supplementary material for: Identification of differentially expressed microRNAs between Bacillus thuringiensis Cry1Ab-resistant and -susceptible strains of Ostrinia furnacalis
Source: Sci Rep. 2015 Oct 21;5:15461. doi: 10.1038/srep15461 (PMC4614346; doi:10.1038/srep15461)
Supplement: Supplementary Information [file srep15461-s2.xls]

## Sheet: Sheet1
Supplemental File 5: Table S5-6-The different expression of miRNAs between Cry1Ab susceptible and resistant Asian corn borer
Table S5: The different expression of known miRNA between Cry1Ab susceptible and resistant Asian corn borer
Table S6: The different expression of novel miRNA between Cry1Ab susceptible and resistant Asian corn borer

## Sheet: known
Table S5: The different expression of known miRNA between Cry1Ab susceptible and resistant Asian corn borer
pairwise	miR-name	ACB-AbR-total-reads	ACB-BtS-total-reads	ACB-AbR-expressed	ACB-BtS-expressed	ACB-AbR-std	ACB-BtS-std	fold-change(log2 ACB-AbR/ACB-BtS)	p-value	sig-lable
ACB-AbR-ACB-BtS	bantam	11639119	11604211	818	698	70.2802	60.1506	0.22454	0.439642
ACB-AbR-ACB-BtS	bantam-3p	11639119	11604211	2	15	0.171834	1.29263	-2.91122	0.477699
ACB-AbR-ACB-BtS	bantam-5p	11639119	11604211	1	0	0.0859172	0.01	3.10295	0.42265
ACB-AbR-ACB-BtS	let-7	11639119	11604211	16096	12404	1382.92	1068.92	0.371563	0.619971
ACB-AbR-ACB-BtS	let-7-3p	11639119	11604211	4	0	0.343669	0.01	5.10295	0.184561
ACB-AbR-ACB-BtS	let-7-5p	11639119	11604211	17643	15296	1515.84	1318.14	0.201608	0.708098
ACB-AbR-ACB-BtS	miR-10	11639119	11604211	2967	2222	254.916	191.482	0.412813	0.556134
ACB-AbR-ACB-BtS	miR-100	11639119	11604211	609	615	52.3235	52.998	-0.0184776	0.93908
ACB-AbR-ACB-BtS	miR-1000-3p	11639119	11604211	1	0	0.0859172	0.01	3.10295	0.42265
ACB-AbR-ACB-BtS	miR-1000-5p	11639119	11604211	0	1	0.01	0.0861756	-3.10728	0.42265
ACB-AbR-ACB-BtS	miR-1002-5p	11639119	11604211	0	16	0.01	1.37881	-7.10728	0.42265
ACB-AbR-ACB-BtS	miR-100-3p	11639119	11604211	0	3	0.01	0.258527	-4.69224	0.42265
ACB-AbR-ACB-BtS	miR-100-5p	11639119	11604211	551	500	47.3404	43.0878	0.135791	0.791647
ACB-AbR-ACB-BtS	miR-1010-5p	11639119	11604211	0	16	0.01	1.37881	-7.10728	0.42265
ACB-AbR-ACB-BtS	miR-1014-3p	11639119	11604211	0	7	0.01	0.603229	-5.91463	0.42265
ACB-AbR-ACB-BtS	miR-1014-5p	11639119	11604211	0	6	0.01	0.517054	-5.69224	0.0925541
ACB-AbR-ACB-BtS	miR-1016-5p	11639119	11604211	0	20	0.01	1.72351	-7.42921	0.42265
ACB-AbR-ACB-BtS	miR-10-3p	11639119	11604211	4264	4660	366.351	401.578	-0.132456	0.769612
ACB-AbR-ACB-BtS	miR-10-5p	11639119	11604211	2987	2473	256.635	213.112	0.268102	0.628037
ACB-AbR-ACB-BtS	miR-10b	11639119	11604211	0	10	0.01	0.861756	-6.42921	0.235231
ACB-AbR-ACB-BtS	miR-11-3p	11639119	11604211	179	220	15.3792	18.9586	-0.301877	0.173738
ACB-AbR-ACB-BtS	miR-11-5p	11639119	11604211	33848	15813	2908.12	1362.69	1.09363	0.114063
ACB-AbR-ACB-BtS	miR-1175	11639119	11604211	0	8	0.01	0.689405	-6.10728	0.42265
ACB-AbR-ACB-BtS	miR-1175-3p	11639119	11604211	65	42	5.58462	3.61938	0.625717	0.325113
ACB-AbR-ACB-BtS	miR-1175-5p	11639119	11604211	290	177	24.916	15.2531	0.70797	0.165572
ACB-AbR-ACB-BtS	miR-12	11639119	11604211	200	246	17.1834	21.1992	-0.302992	0.407555
ACB-AbR-ACB-BtS	miR-124	11639119	11604211	29	34	2.4916	2.92997	-0.233815	0.573025
ACB-AbR-ACB-BtS	miR-124-5p	11639119	11604211	126	0	10.8256	0.01	10.0802	0.42265
ACB-AbR-ACB-BtS	miR-125-5p	11639119	11604211	2	3	0.171834	0.258527	-0.589296	0.807993
ACB-AbR-ACB-BtS	miR-12-5p	11639119	11604211	111	23	9.5368	1.98204	2.26652	0.518686
ACB-AbR-ACB-BtS	miR-133-3p	11639119	11604211	35	31	3.0071	2.67144	0.170753	0.819569
ACB-AbR-ACB-BtS	miR-13-5p	11639119	11604211	7	9	0.60142	0.775581	-0.366904	0.879838
ACB-AbR-ACB-BtS	miR-137	11639119	11604211	2	12	0.171834	1.03411	-2.5893	0.158017
ACB-AbR-ACB-BtS	miR-137-3p	11639119	11604211	1	6	0.0859172	0.517054	-2.5893	0.49688
ACB-AbR-ACB-BtS	miR-137-5p	11639119	11604211	2	0	0.171834	0.01	4.10295	0.42265
ACB-AbR-ACB-BtS	miR-13a-3p	11639119	11604211	5	9	0.429586	0.775581	-0.85233	0.442922
ACB-AbR-ACB-BtS	miR-13a-5p	11639119	11604211	35	30	3.0071	2.58527	0.218059	0.552578
ACB-AbR-ACB-BtS	miR-13b-1-5p	11639119	11604211	12	0	1.03101	0.01	6.68791	0.42265
ACB-AbR-ACB-BtS	miR-13b-3p	11639119	11604211	20	17	1.71834	1.46499	0.230132	0.698283
ACB-AbR-ACB-BtS	miR-1-3p	11639119	11604211	227640	202646	19558.2	17463.1	0.163459	0.851255
ACB-AbR-ACB-BtS	miR-14	11639119	11604211	227	483	19.5032	41.6228	-1.09366	0.220411
ACB-AbR-ACB-BtS	miR-14-3p	11639119	11604211	248	565	21.3075	48.6892	-1.19224	0.116359
ACB-AbR-ACB-BtS	miR-14-5p	11639119	11604211	0	6	0.01	0.517054	-5.69224	0.42265
ACB-AbR-ACB-BtS	miR-1-5p	11639119	11604211	8	9	0.687337	0.775581	-0.174258	0.900874
ACB-AbR-ACB-BtS	miR-184	11639119	11604211	19448	19122	1670.92	1647.85	0.0200549	0.968011
ACB-AbR-ACB-BtS	miR-184-3p	11639119	11604211	18275	20044	1570.14	1727.3	-0.137632	0.65944
ACB-AbR-ACB-BtS	miR-184-5p	11639119	11604211	2	0	0.171834	0.01	4.10295	6.72481e-06	**
ACB-AbR-ACB-BtS	miR-184b	11639119	11604211	1331	897	114.356	77.2995	0.564997	0.26521
ACB-AbR-ACB-BtS	miR-190	11639119	11604211	401	368	34.4528	31.7126	0.119563	0.800257
ACB-AbR-ACB-BtS	miR-190-3p	11639119	11604211	35	43	3.0071	3.70555	-0.301315	0.407332
ACB-AbR-ACB-BtS	miR-190-5p	11639119	11604211	414	443	35.5697	38.1758	-0.102009	0.698293
ACB-AbR-ACB-BtS	miR-1926	11639119	11604211	1	0	0.0859172	0.01	3.10295	0.42265
ACB-AbR-ACB-BtS	miR-193	11639119	11604211	1	2	0.0859172	0.172351	-1.00433	0.69883
ACB-AbR-ACB-BtS	miR-193-3p	11639119	11604211	1	2	0.0859172	0.172351	-1.00433	0.700542
ACB-AbR-ACB-BtS	miR-193-5p	11639119	11604211	1	45	0.0859172	3.8779	-5.49619	0.00425355	**
ACB-AbR-ACB-BtS	miR-1a-5p	11639119	11604211	8	0	0.687337	0.01	6.10295	6.72481e-06	**
ACB-AbR-ACB-BtS	miR-1b-3p	11639119	11604211	2	2	0.171834	0.172351	-0.00433343	0.999681
ACB-AbR-ACB-BtS	miR-210	11639119	11604211	3568	5936	306.552	511.538	-0.738709	0.483471
ACB-AbR-ACB-BtS	miR-210-5p	11639119	11604211	73	17	6.27195	1.46499	2.09803	0.532745
ACB-AbR-ACB-BtS	miR-210a	11639119	11604211	0	1	0.01	0.0861756	-3.10728	0.42265
ACB-AbR-ACB-BtS	miR-219-3p	11639119	11604211	0	287	0.01	24.7324	-11.2722	0.42265
ACB-AbR-ACB-BtS	miR-2283-3p	11639119	11604211	0	12	0.01	1.03411	-6.69224	0.42265
ACB-AbR-ACB-BtS	miR-2492-3p	11639119	11604211	0	1	0.01	0.0861756	-3.10728	0.42265
ACB-AbR-ACB-BtS	miR-2501-5p	11639119	11604211	6	0	0.515503	0.01	5.68791	0.42265
ACB-AbR-ACB-BtS	miR-2503	11639119	11604211	0	15	0.01	1.29263	-7.01417	0.42265
ACB-AbR-ACB-BtS	miR-2506	11639119	11604211	0	16	0.01	1.37881	-7.10728	0.42265
ACB-AbR-ACB-BtS	miR-2507a	11639119	11604211	0	138	0.01	11.8922	-10.2158	0.42265
ACB-AbR-ACB-BtS	miR-2517a-3p	11639119	11604211	0	45	0.01	3.8779	-8.59913	0.235231
ACB-AbR-ACB-BtS	miR-252	11639119	11604211	0	7	0.01	0.603229	-5.91463	0.42265
ACB-AbR-ACB-BtS	miR-2522b-3p	11639119	11604211	5	0	0.429586	0.01	5.42487	0.42265
ACB-AbR-ACB-BtS	miR-2523	11639119	11604211	0	1	0.01	0.0861756	-3.10728	0.42265
ACB-AbR-ACB-BtS	miR-252-3p	11639119	11604211	0	1	0.01	0.0861756	-3.10728	0.42265
ACB-AbR-ACB-BtS	miR-252-5p	11639119	11604211	148	207	12.7157	17.8384	-0.488367	0.413205
ACB-AbR-ACB-BtS	miR-2526-3p	11639119	11604211	244	22	20.9638	1.89586	3.46697	0.164096
ACB-AbR-ACB-BtS	miR-2527	11639119	11604211	0	29	0.01	2.49909	-7.96526	0.299785
ACB-AbR-ACB-BtS	miR-2529	11639119	11604211	33	0	2.83527	0.01	8.14734	0.257494
ACB-AbR-ACB-BtS	miR-252a	11639119	11604211	1	0	0.0859172	0.01	3.10295	0.42265
ACB-AbR-ACB-BtS	miR-252a-5p	11639119	11604211	151	183	12.9735	15.7701	-0.281629	0.720885
ACB-AbR-ACB-BtS	miR-252b	11639119	11604211	4	127	0.343669	10.9443	-4.99302	0.435236
ACB-AbR-ACB-BtS	miR-252b-5p	11639119	11604211	5	0	0.429586	0.01	5.42487	0.42265
ACB-AbR-ACB-BtS	miR-2535-3p	11639119	11604211	0	11	0.01	0.947932	-6.56671	0.42265
ACB-AbR-ACB-BtS	miR-2537-3p	11639119	11604211	0	3395	0.01	292.566	-14.8365	0.42265
ACB-AbR-ACB-BtS	miR-2538-3p	11639119	11604211	44	0	3.78035	0.01	8.56238	0.42265
ACB-AbR-ACB-BtS	miR-2544-3p	11639119	11604211	0	14	0.01	1.20646	-6.91463	0.42265
ACB-AbR-ACB-BtS	miR-2548-5p	11639119	11604211	0	15385	0.01	1325.81	-17.0165	0.42199
ACB-AbR-ACB-BtS	miR-2550-5p	11639119	11604211	5	0	0.429586	0.01	5.42487	0.42265
ACB-AbR-ACB-BtS	miR-2551-3p	11639119	11604211	0	3	0.01	0.258527	-4.69224	0.0925541
ACB-AbR-ACB-BtS	miR-2553-5p	11639119	11604211	0	2	0.01	0.172351	-4.10728	0.42265
ACB-AbR-ACB-BtS	miR-2560-3p	11639119	11604211	32	75	2.74935	6.46317	-1.23315	0.373398
ACB-AbR-ACB-BtS	miR-2561-3p	11639119	11604211	1	0	0.0859172	0.01	3.10295	0.42265
ACB-AbR-ACB-BtS	miR-2565	11639119	11604211	0	4	0.01	0.344702	-5.10728	0.42265
ACB-AbR-ACB-BtS	miR-2566a-1-5p	11639119	11604211	0	1	0.01	0.0861756	-3.10728	0.42265
ACB-AbR-ACB-BtS	miR-2568a-3p	11639119	11604211	0	8170	0.01	704.055	-16.1034	0.42265
ACB-AbR-ACB-BtS	miR-2569-5p	11639119	11604211	0	32	0.01	2.75762	-8.10728	0.42265
ACB-AbR-ACB-BtS	miR-2575-5p	11639119	11604211	0	10	0.01	0.861756	-6.42921	0.42265
ACB-AbR-ACB-BtS	miR-2580	11639119	11604211	4	0	0.343669	0.01	5.10295	0.42265
ACB-AbR-ACB-BtS	miR-263a	11639119	11604211	1	165	0.0859172	14.219	-7.37066	0.420242
ACB-AbR-ACB-BtS	miR-263a-3p	11639119	11604211	1	1	0.0859172	0.0861756	-0.00433343	0.993866
ACB-AbR-ACB-BtS	miR-263a-5p	11639119	11604211	7638	9550	656.235	822.977	-0.326639	0.168215
ACB-AbR-ACB-BtS	miR-263b-5p	11639119	11604211	5	14	0.429586	1.20646	-1.48976	0.131101
ACB-AbR-ACB-BtS	miR-2723	11639119	11604211	485	229	41.6698	19.7342	1.0783	0.34955
ACB-AbR-ACB-BtS	miR-2729	11639119	11604211	313	137	26.8921	11.8061	1.18765	0.43444
ACB-AbR-ACB-BtS	miR-2731	11639119	11604211	0	21	0.01	1.80969	-7.4996	0.0215907	*
ACB-AbR-ACB-BtS	miR-2733b	11639119	11604211	5	3	0.429586	0.258527	0.732632	0.769143
ACB-AbR-ACB-BtS	miR-2733c	11639119	11604211	2	2	0.171834	0.172351	-0.00433343	0.996459
ACB-AbR-ACB-BtS	miR-2733d	11639119	11604211	0	33	0.01	2.8438	-8.15167	0.189081
ACB-AbR-ACB-BtS	miR-2733g	11639119	11604211	4	0	0.343669	0.01	5.10295	0.182443
ACB-AbR-ACB-BtS	miR-2733h	11639119	11604211	0	811	0.01	69.8884	-12.7708	0.42265
ACB-AbR-ACB-BtS	miR-2738	11639119	11604211	124	113	10.6537	9.73784	0.129684	0.731176
ACB-AbR-ACB-BtS	miR-2742	11639119	11604211	0	1	0.01	0.0861756	-3.10728	0.42265
ACB-AbR-ACB-BtS	miR-274-3p	11639119	11604211	0	3	0.01	0.258527	-4.69224	0.0925541
ACB-AbR-ACB-BtS	miR-2745	11639119	11604211	3840	3168	329.922	273.004	0.273201	0.0131932	*
ACB-AbR-ACB-BtS	miR-274-5p	11639119	11604211	38	34	3.26485	2.92997	0.156131	0.783837
ACB-AbR-ACB-BtS	miR-275	11639119	11604211	21676	22547	1862.34	1943	-0.0611704	0.93648
ACB-AbR-ACB-BtS	miR-2751	11639119	11604211	0	2449	0.01	211.044	-14.3653	0.42265
ACB-AbR-ACB-BtS	miR-2752	11639119	11604211	199	0	17.0975	0.01	10.7396	0.0566328
ACB-AbR-ACB-BtS	miR-2753	11639119	11604211	2255	2251	193.743	193.981	-0.00177205	0.989456
ACB-AbR-ACB-BtS	miR-275-3p	11639119	11604211	21028	24158	1806.67	2081.83	-0.204523	0.767904
ACB-AbR-ACB-BtS	miR-2755-3p	11639119	11604211	3071	3409	263.852	293.773	-0.154974	0.806523
ACB-AbR-ACB-BtS	miR-2755-5p	11639119	11604211	1	3	0.0859172	0.258527	-1.5893	0.589267
ACB-AbR-ACB-BtS	miR-275-5p	11639119	11604211	1	4	0.0859172	0.344702	-2.00433	0.541504
ACB-AbR-ACB-BtS	miR-2756	11639119	11604211	1210	1653	103.96	142.448	-0.454413	0.303088
ACB-AbR-ACB-BtS	miR-2762	11639119	11604211	0	4	0.01	0.344702	-5.10728	0.42265
ACB-AbR-ACB-BtS	miR-2763	11639119	11604211	11	13	0.945089	1.12028	-0.245342	0.578874
ACB-AbR-ACB-BtS	miR-2763-5p	11639119	11604211	2	2	0.171834	0.172351	-0.00433343	0.993866
ACB-AbR-ACB-BtS	miR-276-3p	11639119	11604211	1474	1625	126.642	140.035	-0.145037	0.744436
ACB-AbR-ACB-BtS	miR-2765	11639119	11604211	100	102	8.59172	8.78991	-0.0329026	0.960064
ACB-AbR-ACB-BtS	miR-276-5p	11639119	11604211	462	331	39.6937	28.5241	0.476728	0.394722
ACB-AbR-ACB-BtS	miR-2766	11639119	11604211	8178	8052	702.63	693.886	0.0180675	0.946672
ACB-AbR-ACB-BtS	miR-2766-3p	11639119	11604211	18254	22644	1568.33	1951.36	-0.31525	0.276424
ACB-AbR-ACB-BtS	miR-2766-5p	11639119	11604211	12	10	1.03101	0.861756	0.258701	0.909332
ACB-AbR-ACB-BtS	miR-2767	11639119	11604211	2899	4467	249.074	384.946	-0.628084	0.169394
ACB-AbR-ACB-BtS	miR-2768-3p	11639119	11604211	23	25	1.97609	2.15439	-0.124628	0.905018
ACB-AbR-ACB-BtS	miR-276a-3p	11639119	11604211	1490	1851	128.017	159.511	-0.317326	0.279239
ACB-AbR-ACB-BtS	miR-276a-5p	11639119	11604211	0	1	0.01	0.0861756	-3.10728	0.42265
ACB-AbR-ACB-BtS	miR-276b-5p	11639119	11604211	0	15	0.01	1.29263	-7.01417	0.42265
ACB-AbR-ACB-BtS	miR-276c	11639119	11604211	21	3	1.80426	0.258527	2.80302	0.485431
ACB-AbR-ACB-BtS	miR-2770-3p	11639119	11604211	3	0	0.257751	0.01	4.68791	0.42265
ACB-AbR-ACB-BtS	miR-277-3p	11639119	11604211	70	63	6.0142	5.42906	0.14767	0.396725
ACB-AbR-ACB-BtS	miR-2774a	11639119	11604211	0	9	0.01	0.775581	-6.2772	0.42265
ACB-AbR-ACB-BtS	miR-277-5p	11639119	11604211	2	3	0.171834	0.258527	-0.589296	0.693469
ACB-AbR-ACB-BtS	miR-2777-5p	11639119	11604211	0	23	0.01	1.98204	-7.63084	0.42265
ACB-AbR-ACB-BtS	miR-2779	11639119	11604211	3263	4112	280.348	354.354	-0.337975	0.354572
ACB-AbR-ACB-BtS	miR-2780a-5p	11639119	11604211	7	0	0.60142	0.01	5.9103	0.42265
ACB-AbR-ACB-BtS	miR-2780b	11639119	11604211	0	6	0.01	0.517054	-5.69224	0.42265
ACB-AbR-ACB-BtS	miR-2780c	11639119	11604211	3	0	0.257751	0.01	4.68791	0.42265
ACB-AbR-ACB-BtS	miR-2780d	11639119	11604211	20	18	1.71834	1.55116	0.14767	0.892148
ACB-AbR-ACB-BtS	miR-2782	11639119	11604211	4	0	0.343669	0.01	5.10295	0.182443
ACB-AbR-ACB-BtS	miR-2783	11639119	11604211	33	2	2.83527	0.172351	4.04006	0.44772
ACB-AbR-ACB-BtS	miR-278-3p	11639119	11604211	1543	1569	132.57	135.21	-0.0284407	0.954396
ACB-AbR-ACB-BtS	miR-2784	11639119	11604211	0	1	0.01	0.0861756	-3.10728	0.42265
ACB-AbR-ACB-BtS	miR-2785	11639119	11604211	3	6	0.257751	0.517054	-1.00433	0.69883
ACB-AbR-ACB-BtS	miR-278-5p	11639119	11604211	33	43	2.83527	3.70555	-0.386204	0.315574
ACB-AbR-ACB-BtS	miR-2788	11639119	11604211	0	7	0.01	0.603229	-5.91463	0.14772
ACB-AbR-ACB-BtS	miR-2788-3p	11639119	11604211	2	0	0.171834	0.01	4.10295	0.42265
ACB-AbR-ACB-BtS	miR-2788-5p	11639119	11604211	1	1	0.0859172	0.0861756	-0.00433343	0.999482
ACB-AbR-ACB-BtS	miR-2790-3p	11639119	11604211	0	279	0.01	24.043	-11.2314	0.42265
ACB-AbR-ACB-BtS	miR-2790-5p	11639119	11604211	0	15	0.01	1.29263	-7.01417	0.42265
ACB-AbR-ACB-BtS	miR-2792-3p	11639119	11604211	0	1	0.01	0.0861756	-3.10728	0.42265
ACB-AbR-ACB-BtS	miR-279-3p	11639119	11604211	7	6	0.60142	0.517054	0.218059	0.913158
ACB-AbR-ACB-BtS	miR-2794	11639119	11604211	3	0	0.257751	0.01	4.68791	0.0966041
ACB-AbR-ACB-BtS	miR-2795	11639119	11604211	45	60	3.86627	5.17054	-0.419371	0.283295
ACB-AbR-ACB-BtS	miR-2796	11639119	11604211	386	264	33.164	22.7504	0.543729	0.54868
ACB-AbR-ACB-BtS	miR-2796-3p	11639119	11604211	371	302	31.8753	26.025	0.292537	0.679555
ACB-AbR-ACB-BtS	miR-2796-5p	11639119	11604211	7	5	0.60142	0.430878	0.481093	0.596237
ACB-AbR-ACB-BtS	miR-2797a	11639119	11604211	0	34	0.01	2.92997	-8.19474	0.42265
ACB-AbR-ACB-BtS	miR-2797b	11639119	11604211	0	90	0.01	7.75581	-9.59913	0.42265
ACB-AbR-ACB-BtS	miR-2798	11639119	11604211	1349	407	115.902	35.0735	1.72446	0.128728
ACB-AbR-ACB-BtS	miR-279a	11639119	11604211	641	751	55.0729	64.7179	-0.232822	0.425402
ACB-AbR-ACB-BtS	miR-279b	11639119	11604211	1257	1642	107.998	141.5	-0.389803	0.788555
ACB-AbR-ACB-BtS	miR-279b-3p	11639119	11604211	2045	1770	175.701	152.531	0.204018	0.622266
ACB-AbR-ACB-BtS	miR-279b-5p	11639119	11604211	27	0	2.31976	0.01	7.85783	0.42265
ACB-AbR-ACB-BtS	miR-279c-3p	11639119	11604211	3534	2599	303.631	223.97	0.439012	0.340467
ACB-AbR-ACB-BtS	miR-279c-5p	11639119	11604211	0	3	0.01	0.258527	-4.69224	0.0925541
ACB-AbR-ACB-BtS	miR-279d	11639119	11604211	3396	2259	291.775	194.671	0.583819	0.349178
ACB-AbR-ACB-BtS	miR-279d-3p	11639119	11604211	90	74	7.73254	6.377	0.278066	0.366266
ACB-AbR-ACB-BtS	miR-2804-3p	11639119	11604211	0	1	0.01	0.0861756	-3.10728	0.42265
ACB-AbR-ACB-BtS	miR-2807c-3p	11639119	11604211	4	0	0.343669	0.01	5.10295	0.42265
ACB-AbR-ACB-BtS	miR-2808a-3p	11639119	11604211	61	55	5.24095	4.73966	0.145044	0.95449
ACB-AbR-ACB-BtS	miR-2809	11639119	11604211	14	22	1.20284	1.89586	-0.65641	0.785086
ACB-AbR-ACB-BtS	miR-281	11639119	11604211	5	3	0.429586	0.258527	0.732632	0.595218
ACB-AbR-ACB-BtS	miR-2810	11639119	11604211	5	0	0.429586	0.01	5.42487	0.42265
ACB-AbR-ACB-BtS	miR-281-1-5p	11639119	11604211	1	15	0.0859172	1.29263	-3.91122	0.394563
ACB-AbR-ACB-BtS	miR-2812	11639119	11604211	7	9	0.60142	0.775581	-0.366904	0.803911
ACB-AbR-ACB-BtS	miR-281-2-5p	11639119	11604211	3496	3501	300.366	301.701	-0.0063953	0.987186
ACB-AbR-ACB-BtS	miR-281-3p	11639119	11604211	4	6	0.343669	0.517054	-0.589296	0.66628
ACB-AbR-ACB-BtS	miR-281-5p	11639119	11604211	3632	3539	312.051	304.975	0.033089	0.940809
ACB-AbR-ACB-BtS	miR-2816	11639119	11604211	16361	23349	1405.69	2012.11	-0.517433	0.570339
ACB-AbR-ACB-BtS	miR-2817	11639119	11604211	8	0	0.687337	0.01	6.10295	0.42265
ACB-AbR-ACB-BtS	miR-2818	11639119	11604211	1	0	0.0859172	0.01	3.10295	0.42265
ACB-AbR-ACB-BtS	miR-282	11639119	11604211	116	157	9.96639	13.5296	-0.440973	0.389038
ACB-AbR-ACB-BtS	miR-2820	11639119	11604211	0	12	0.01	1.03411	-6.69224	0.18621
ACB-AbR-ACB-BtS	miR-282-3p	11639119	11604211	18	22	1.54651	1.89586	-0.29384	0.421957
ACB-AbR-ACB-BtS	miR-2825	11639119	11604211	23	58	1.97609	4.99819	-1.33875	0.319595
ACB-AbR-ACB-BtS	miR-282-5p	11639119	11604211	111	144	9.5368	12.4093	-0.379843	0.500464
ACB-AbR-ACB-BtS	miR-2828	11639119	11604211	4	787	0.343669	67.8202	-7.62455	0.420643
ACB-AbR-ACB-BtS	miR-283	11639119	11604211	42	35	3.60852	3.01615	0.258701	0.444965
ACB-AbR-ACB-BtS	miR-2831	11639119	11604211	0	1	0.01	0.0861756	-3.10728	0.42265
ACB-AbR-ACB-BtS	miR-2833b	11639119	11604211	10	0	0.859172	0.01	6.42487	0.0386406	*
ACB-AbR-ACB-BtS	miR-283-3p	11639119	11604211	1	3	0.0859172	0.258527	-1.5893	0.591963
ACB-AbR-ACB-BtS	miR-2834	11639119	11604211	0	10	0.01	0.861756	-6.42921	0.42265
ACB-AbR-ACB-BtS	miR-283-5p	11639119	11604211	42	30	3.60852	2.58527	0.481093	0.366649
ACB-AbR-ACB-BtS	miR-2836	11639119	11604211	0	30	0.01	2.58527	-8.01417	0.42265
ACB-AbR-ACB-BtS	miR-2840	11639119	11604211	0	17	0.01	1.46499	-7.19474	0.42265
ACB-AbR-ACB-BtS	miR-285	11639119	11604211	22	32	1.89018	2.75762	-0.544902	0.231125
ACB-AbR-ACB-BtS	miR-2851	11639119	11604211	0	12	0.01	1.03411	-6.69224	0.180779
ACB-AbR-ACB-BtS	miR-2852	11639119	11604211	1	57	0.0859172	4.91201	-5.83722	0.306931
ACB-AbR-ACB-BtS	miR-2854	11639119	11604211	292	4	25.0878	0.344702	6.18549	0.380218
ACB-AbR-ACB-BtS	miR-2857	11639119	11604211	0	7	0.01	0.603229	-5.91463	0.42265
ACB-AbR-ACB-BtS	miR-2859	11639119	11604211	30	0	2.57751	0.01	8.00984	0.0368662	*
ACB-AbR-ACB-BtS	miR-29-3p	11639119	11604211	0	26	0.01	2.24057	-7.80772	0.42265
ACB-AbR-ACB-BtS	miR-2941	11639119	11604211	208	0	17.8708	0.01	10.8034	0.42265
ACB-AbR-ACB-BtS	miR-2942	11639119	11604211	0	13	0.01	1.12028	-6.80772	0.42265
ACB-AbR-ACB-BtS	miR-2944a-3p	11639119	11604211	0	36	0.01	3.10232	-8.2772	0.42265
ACB-AbR-ACB-BtS	miR-2944a-5p	11639119	11604211	0	61	0.01	5.25671	-9.03802	0.00310075	**
ACB-AbR-ACB-BtS	miR-2944b-5p	11639119	11604211	0	293	0.01	25.2495	-11.302	0.42265
ACB-AbR-ACB-BtS	miR-2944c-3p	11639119	11604211	0	599	0.01	51.6192	-12.3337	0.42265
ACB-AbR-ACB-BtS	miR-2944c-5p	11639119	11604211	0	6	0.01	0.517054	-5.69224	0.42265
ACB-AbR-ACB-BtS	miR-2998	11639119	11604211	0	4	0.01	0.344702	-5.10728	0.42265
ACB-AbR-ACB-BtS	miR-2999	11639119	11604211	25	13	2.14793	1.12028	0.939083	0.527043
ACB-AbR-ACB-BtS	miR-29b	11639119	11604211	9	24	0.773254	2.06821	-1.41937	0.596736
ACB-AbR-ACB-BtS	miR-2a	11639119	11604211	223	305	19.1595	26.2836	-0.456099	0.205998
ACB-AbR-ACB-BtS	miR-2a-1-5p	11639119	11604211	0	96	0.01	8.27286	-9.69224	0.42265
ACB-AbR-ACB-BtS	miR-2a-2-5p	11639119	11604211	9	13	0.773254	1.12028	-0.534848	0.563834
ACB-AbR-ACB-BtS	miR-2a-3p	11639119	11604211	90	89	7.73254	7.66963	0.0117862	0.916778
ACB-AbR-ACB-BtS	miR-2b	11639119	11604211	227	275	19.5032	23.6983	-0.281073	0.484188
ACB-AbR-ACB-BtS	miR-2b-1-5p	11639119	11604211	2	0	0.171834	0.01	4.10295	0.42265
ACB-AbR-ACB-BtS	miR-2b-3p	11639119	11604211	44	34	3.78035	2.92997	0.367635	0.566292
ACB-AbR-ACB-BtS	miR-2c	11639119	11604211	42	38	3.60852	3.27467	0.140056	0.750649
ACB-AbR-ACB-BtS	miR-2c-5p	11639119	11604211	13	115	1.11692	9.9102	-3.14938	0.468859
ACB-AbR-ACB-BtS	miR-3015a	11639119	11604211	0	5	0.01	0.430878	-5.42921	0.42265
ACB-AbR-ACB-BtS	miR-3017b	11639119	11604211	0	670	0.01	57.7377	-12.4953	0.42265
ACB-AbR-ACB-BtS	miR-3018	11639119	11604211	3	0	0.257751	0.01	4.68791	0.42265
ACB-AbR-ACB-BtS	miR-3025	11639119	11604211	2	7	0.171834	0.603229	-1.81169	0.564198
ACB-AbR-ACB-BtS	miR-3028	11639119	11604211	0	1	0.01	0.0861756	-3.10728	0.42265
ACB-AbR-ACB-BtS	miR-3031	11639119	11604211	0	1	0.01	0.0861756	-3.10728	0.42265
ACB-AbR-ACB-BtS	miR-3046	11639119	11604211	1660	0	142.622	0.01	13.7999	0.42265
ACB-AbR-ACB-BtS	miR-305-3p	11639119	11604211	765	639	65.7266	55.0662	0.25531	0.466619
ACB-AbR-ACB-BtS	miR-305-5p	11639119	11604211	397	388	34.1091	33.4361	0.0287489	0.936336
ACB-AbR-ACB-BtS	miR-3056	11639119	11604211	0	10	0.01	0.861756	-6.42921	0.336614
ACB-AbR-ACB-BtS	miR-306	11639119	11604211	0	150	0.01	12.9263	-10.3361	0.42265
ACB-AbR-ACB-BtS	miR-306-5p	11639119	11604211	0	2	0.01	0.172351	-4.10728	0.42265
ACB-AbR-ACB-BtS	miR-306a-3p	11639119	11604211	16	31	1.37467	2.67144	-0.95853	0.0224446	*
ACB-AbR-ACB-BtS	miR-306a-5p	11639119	11604211	1861	2465	159.892	212.423	-0.409843	0.342147
ACB-AbR-ACB-BtS	miR-306b	11639119	11604211	1032	11	88.6665	0.947932	6.54746	0.426826
ACB-AbR-ACB-BtS	miR-307	11639119	11604211	479	588	41.1543	50.6713	-0.300124	0.808233
ACB-AbR-ACB-BtS	miR-307-3p	11639119	11604211	471	610	40.467	52.5671	-0.377416	0.752742
ACB-AbR-ACB-BtS	miR-307-5p	11639119	11604211	5	2	0.429586	0.172351	1.31759	0.0978149
ACB-AbR-ACB-BtS	miR-307a-3p	11639119	11604211	439	591	37.7176	50.9298	-0.433271	0.738324
ACB-AbR-ACB-BtS	miR-307a-5p	11639119	11604211	3	1	0.257751	0.0861756	1.58063	0.590486
ACB-AbR-ACB-BtS	miR-308-3p	11639119	11604211	553	617	47.5122	53.1704	-0.162324	0.55234
ACB-AbR-ACB-BtS	miR-308-5p	11639119	11604211	3	2	0.257751	0.172351	0.580629	0.807107
ACB-AbR-ACB-BtS	miR-309	11639119	11604211	0	34	0.01	2.92997	-8.19474	0.42265
ACB-AbR-ACB-BtS	miR-309a-5p	11639119	11604211	6	123	0.515503	10.5996	-4.36189	0.416312
ACB-AbR-ACB-BtS	miR-309b-3p	11639119	11604211	0	5	0.01	0.430878	-5.42921	0.239761
ACB-AbR-ACB-BtS	miR-31	11639119	11604211	2	0	0.171834	0.01	4.10295	6.72481e-06	**
ACB-AbR-ACB-BtS	miR-310	11639119	11604211	0	6	0.01	0.517054	-5.69224	0.42265
ACB-AbR-ACB-BtS	miR-311-5p	11639119	11604211	80	17	6.87337	1.46499	2.23013	0.52155
ACB-AbR-ACB-BtS	miR-312	11639119	11604211	14	194	1.20284	16.7181	-3.79689	0.306145
ACB-AbR-ACB-BtS	miR-312-3p	11639119	11604211	631	0	54.2137	0.01	12.4044	0.42265
ACB-AbR-ACB-BtS	miR-313-5p	11639119	11604211	0	5	0.01	0.430878	-5.42921	0.42265
ACB-AbR-ACB-BtS	miR-31-3p	11639119	11604211	0	3	0.01	0.258527	-4.69224	0.0983884
ACB-AbR-ACB-BtS	miR-315-5p	11639119	11604211	4	0	0.343669	0.01	5.10295	0.42265
ACB-AbR-ACB-BtS	miR-315b	11639119	11604211	0	6	0.01	0.517054	-5.69224	0.42265
ACB-AbR-ACB-BtS	miR-31-5p	11639119	11604211	1107	1005	95.1103	86.6065	0.135126	0.777767
ACB-AbR-ACB-BtS	miR-316	11639119	11604211	4	0	0.343669	0.01	5.10295	0.42265
ACB-AbR-ACB-BtS	miR-316-3p	11639119	11604211	2	4	0.171834	0.344702	-1.00433	0.418356
ACB-AbR-ACB-BtS	miR-316-5p	11639119	11604211	3	2	0.257751	0.172351	0.580629	0.810586
ACB-AbR-ACB-BtS	miR-317	11639119	11604211	702	448	60.3138	38.6067	0.643639	0.367867
ACB-AbR-ACB-BtS	miR-317-3p	11639119	11604211	711	421	61.0871	36.2799	0.751696	0.34219
ACB-AbR-ACB-BtS	miR-317-5p	11639119	11604211	4	3	0.343669	0.258527	0.410704	0.698522
ACB-AbR-ACB-BtS	miR-31a	11639119	11604211	535	380	45.9657	32.7467	0.489206	0.831599
ACB-AbR-ACB-BtS	miR-31a-5p	11639119	11604211	818	699	70.2802	60.2368	0.222475	0.695895
ACB-AbR-ACB-BtS	miR-3207	11639119	11604211	4	3	0.343669	0.258527	0.410704	0.863245
ACB-AbR-ACB-BtS	miR-3212	11639119	11604211	0	4	0.01	0.344702	-5.10728	0.42265
ACB-AbR-ACB-BtS	miR-3214	11639119	11604211	1	0	0.0859172	0.01	3.10295	0.42265
ACB-AbR-ACB-BtS	miR-3215	11639119	11604211	1	0	0.0859172	0.01	3.10295	0.42265
ACB-AbR-ACB-BtS	miR-3216	11639119	11604211	0	4	0.01	0.344702	-5.10728	0.42265
ACB-AbR-ACB-BtS	miR-3217	11639119	11604211	2	0	0.171834	0.01	4.10295	0.42265
ACB-AbR-ACB-BtS	miR-3239	11639119	11604211	0	2	0.01	0.172351	-4.10728	0.42265
ACB-AbR-ACB-BtS	miR-3250	11639119	11604211	12	0	1.03101	0.01	6.68791	0.42265
ACB-AbR-ACB-BtS	miR-3254	11639119	11604211	6	6	0.515503	0.517054	-0.00433343	0.997648
ACB-AbR-ACB-BtS	miR-3257-3p	11639119	11604211	3	2	0.257751	0.172351	0.580629	0.807107
ACB-AbR-ACB-BtS	miR-3261	11639119	11604211	20	163	1.71834	14.0466	-3.03113	0.473042
ACB-AbR-ACB-BtS	miR-3262	11639119	11604211	21874	4255	1879.35	366.677	2.35765	0.0548943
ACB-AbR-ACB-BtS	miR-3263	11639119	11604211	0	4	0.01	0.344702	-5.10728	0.42265
ACB-AbR-ACB-BtS	miR-3264	11639119	11604211	1	0	0.0859172	0.01	3.10295	0.42265
ACB-AbR-ACB-BtS	miR-3266	11639119	11604211	4	0	0.343669	0.01	5.10295	0.42265
ACB-AbR-ACB-BtS	miR-3267a	11639119	11604211	2	0	0.171834	0.01	4.10295	0.42265
ACB-AbR-ACB-BtS	miR-3271	11639119	11604211	4	0	0.343669	0.01	5.10295	6.72481e-06	**
ACB-AbR-ACB-BtS	miR-3275	11639119	11604211	0	76	0.01	6.54935	-9.35521	0.42265
ACB-AbR-ACB-BtS	miR-3293	11639119	11604211	0	1	0.01	0.0861756	-3.10728	0.42265
ACB-AbR-ACB-BtS	miR-3297-3p	11639119	11604211	0	15	0.01	1.29263	-7.01417	0.42265
ACB-AbR-ACB-BtS	miR-33	11639119	11604211	98	194	8.41988	16.7181	-0.989536	0.359918
ACB-AbR-ACB-BtS	miR-3302	11639119	11604211	0	1	0.01	0.0861756	-3.10728	0.42265
ACB-AbR-ACB-BtS	miR-3304a	11639119	11604211	0	10	0.01	0.861756	-6.42921	0.42265
ACB-AbR-ACB-BtS	miR-3307	11639119	11604211	0	20	0.01	1.72351	-7.42921	0.42265
ACB-AbR-ACB-BtS	miR-3316	11639119	11604211	0	4	0.01	0.344702	-5.10728	0.42265
ACB-AbR-ACB-BtS	miR-3322	11639119	11604211	2	865	0.171834	74.5419	-8.76089	0.423547
ACB-AbR-ACB-BtS	miR-3334	11639119	11604211	5	0	0.429586	0.01	5.42487	0.42265
ACB-AbR-ACB-BtS	miR-3338-3p	11639119	11604211	0	1	0.01	0.0861756	-3.10728	0.42265
ACB-AbR-ACB-BtS	miR-3339	11639119	11604211	2	0	0.171834	0.01	4.10295	0.42265
ACB-AbR-ACB-BtS	miR-3343	11639119	11604211	1510	1588	129.735	136.847	-0.0769958	0.92236
ACB-AbR-ACB-BtS	miR-3344	11639119	11604211	24	47	2.06201	4.05025	-0.97396	0.418726
ACB-AbR-ACB-BtS	miR-3347b	11639119	11604211	0	21	0.01	1.80969	-7.4996	0.42265
ACB-AbR-ACB-BtS	miR-3352	11639119	11604211	8272	4	710.707	0.344702	11.0097	0.422836
ACB-AbR-ACB-BtS	miR-3355	11639119	11604211	0	30	0.01	2.58527	-8.01417	0.42265
ACB-AbR-ACB-BtS	miR-33-5p	11639119	11604211	95	104	8.16213	8.96226	-0.134918	0.853743
ACB-AbR-ACB-BtS	miR-3368	11639119	11604211	0	522	0.01	44.9837	-12.1352	0.42265
ACB-AbR-ACB-BtS	miR-3369	11639119	11604211	0	585	0.01	50.4127	-12.2996	0.300962
ACB-AbR-ACB-BtS	miR-3373-5p	11639119	11604211	0	13	0.01	1.12028	-6.80772	0.118585
ACB-AbR-ACB-BtS	miR-3386-3p	11639119	11604211	6	1	0.515503	0.0861756	2.58063	0.15704
ACB-AbR-ACB-BtS	miR-3387-5p	11639119	11604211	4	1	0.343669	0.0861756	1.99567	0.314506
ACB-AbR-ACB-BtS	miR-3388-3p	11639119	11604211	0	1240	0.01	106.858	-13.3834	0.42265
ACB-AbR-ACB-BtS	miR-3389-3p	11639119	11604211	15887	18135	1364.97	1562.79	-0.195263	0.676525
ACB-AbR-ACB-BtS	miR-3393	11639119	11604211	0	186	0.01	16.0287	-10.6464	0.42265
ACB-AbR-ACB-BtS	miR-3397	11639119	11604211	0	4	0.01	0.344702	-5.10728	0.42265
ACB-AbR-ACB-BtS	miR-3398	11639119	11604211	0	5	0.01	0.430878	-5.42921	0.42265
ACB-AbR-ACB-BtS	miR-34	11639119	11604211	2996	1497	257.408	129.005	0.99663	0.331137
ACB-AbR-ACB-BtS	miR-3412	11639119	11604211	0	1	0.01	0.0861756	-3.10728	0.42265
ACB-AbR-ACB-BtS	miR-3418	11639119	11604211	0	2	0.01	0.172351	-4.10728	0.42265
ACB-AbR-ACB-BtS	miR-3426	11639119	11604211	6	5	0.515503	0.430878	0.258701	0.915781
ACB-AbR-ACB-BtS	miR-34-3p	11639119	11604211	5	6	0.429586	0.517054	-0.267368	0.830722
ACB-AbR-ACB-BtS	miR-34-5p	11639119	11604211	2892	1330	248.472	114.614	1.11631	0.313652
ACB-AbR-ACB-BtS	miR-3477-5p	11639119	11604211	10	4	0.859172	0.344702	1.31759	0.277963
ACB-AbR-ACB-BtS	miR-3643-3p	11639119	11604211	0	28	0.01	2.41292	-7.91463	0.42265
ACB-AbR-ACB-BtS	miR-3645-5p	11639119	11604211	5	0	0.429586	0.01	5.42487	0.42265
ACB-AbR-ACB-BtS	miR-3716a	11639119	11604211	0	53	0.01	4.56731	-8.8352	0.42265
ACB-AbR-ACB-BtS	miR-3716b	11639119	11604211	87	142	7.47479	12.2369	-0.711137	0.769762
ACB-AbR-ACB-BtS	miR-3717	11639119	11604211	10	0	0.859172	0.01	6.42487	0.42265
ACB-AbR-ACB-BtS	miR-3718b	11639119	11604211	4	0	0.343669	0.01	5.10295	0.42265
ACB-AbR-ACB-BtS	miR-3729	11639119	11604211	3	0	0.257751	0.01	4.68791	0.42265
ACB-AbR-ACB-BtS	miR-3737	11639119	11604211	5	0	0.429586	0.01	5.42487	0.0386406	*
ACB-AbR-ACB-BtS	miR-375	11639119	11604211	1	0	0.0859172	0.01	3.10295	0.42265
ACB-AbR-ACB-BtS	miR-3751	11639119	11604211	11	142	0.945089	12.2369	-3.69465	0.454822
ACB-AbR-ACB-BtS	miR-3753	11639119	11604211	0	1175	0.01	101.256	-13.3057	0.42265
ACB-AbR-ACB-BtS	miR-375-3p	11639119	11604211	11	22	0.945089	1.89586	-1.00433	0.0942828
ACB-AbR-ACB-BtS	miR-375-5p	11639119	11604211	7	8	0.60142	0.689405	-0.196979	0.88532
ACB-AbR-ACB-BtS	miR-3759	11639119	11604211	0	380	0.01	32.7467	-11.6771	0.42265
ACB-AbR-ACB-BtS	miR-3765	11639119	11604211	0	3	0.01	0.258527	-4.69224	0.0983884
ACB-AbR-ACB-BtS	miR-3766	11639119	11604211	0	7	0.01	0.603229	-5.91463	0.42265
ACB-AbR-ACB-BtS	miR-3772	11639119	11604211	0	1	0.01	0.0861756	-3.10728	0.42265
ACB-AbR-ACB-BtS	miR-3776	11639119	11604211	0	2	0.01	0.172351	-4.10728	0.42265
ACB-AbR-ACB-BtS	miR-3779	11639119	11604211	0	1	0.01	0.0861756	-3.10728	0.42265
ACB-AbR-ACB-BtS	miR-3780	11639119	11604211	0	1	0.01	0.0861756	-3.10728	0.42265
ACB-AbR-ACB-BtS	miR-3787	11639119	11604211	9	9	0.773254	0.775581	-0.00433343	0.993866
ACB-AbR-ACB-BtS	miR-3792	11639119	11604211	0	20	0.01	1.72351	-7.42921	0.42265
ACB-AbR-ACB-BtS	miR-3801	11639119	11604211	0	5	0.01	0.430878	-5.42921	0.42265
ACB-AbR-ACB-BtS	miR-3802-5p	11639119	11604211	0	606	0.01	52.2224	-12.3505	0.42265
ACB-AbR-ACB-BtS	miR-3804b-3p	11639119	11604211	0	1	0.01	0.0861756	-3.10728	0.42265
ACB-AbR-ACB-BtS	miR-3805a-5p	11639119	11604211	0	91	0.01	7.84198	-9.61507	0.42265
ACB-AbR-ACB-BtS	miR-3805b-3p	11639119	11604211	0	43	0.01	3.70555	-8.53354	0.42265
ACB-AbR-ACB-BtS	miR-3807-5p	11639119	11604211	0	2	0.01	0.172351	-4.10728	0.42265
ACB-AbR-ACB-BtS	miR-3808-5p	11639119	11604211	0	1	0.01	0.0861756	-3.10728	0.42265
ACB-AbR-ACB-BtS	miR-3809-3p	11639119	11604211	0	29	0.01	2.49909	-7.96526	0.42265
ACB-AbR-ACB-BtS	miR-3813-3p	11639119	11604211	2	3	0.171834	0.258527	-0.589296	0.807993
ACB-AbR-ACB-BtS	miR-3813-5p	11639119	11604211	0	2	0.01	0.172351	-4.10728	0.42265
ACB-AbR-ACB-BtS	miR-3814-3p	11639119	11604211	11	0	0.945089	0.01	6.56238	0.42265
ACB-AbR-ACB-BtS	miR-3817-3p	11639119	11604211	0	6	0.01	0.517054	-5.69224	0.42265
ACB-AbR-ACB-BtS	miR-3819-5p	11639119	11604211	63	72	5.41278	6.20464	-0.196979	0.619331
ACB-AbR-ACB-BtS	miR-3823-3p	11639119	11604211	0	3	0.01	0.258527	-4.69224	0.42265
ACB-AbR-ACB-BtS	miR-3823-5p	11639119	11604211	0	41	0.01	3.5332	-8.46483	0.42265
ACB-AbR-ACB-BtS	miR-3825-5p	11639119	11604211	0	43	0.01	3.70555	-8.53354	0.364336
ACB-AbR-ACB-BtS	miR-3828-3p	11639119	11604211	0	521	0.01	44.8975	-12.1324	0.42265
ACB-AbR-ACB-BtS	miR-3836b-3p	11639119	11604211	2	0	0.171834	0.01	4.10295	0.42265
ACB-AbR-ACB-BtS	miR-3840-5p	11639119	11604211	0	7	0.01	0.603229	-5.91463	0.42265
ACB-AbR-ACB-BtS	miR-3842-5p	11639119	11604211	7	0	0.60142	0.01	5.9103	0.42265
ACB-AbR-ACB-BtS	miR-3847-3p	11639119	11604211	20	7	1.71834	0.603229	1.51024	0.603563
ACB-AbR-ACB-BtS	miR-3850-3p	11639119	11604211	0	83	0.01	7.15258	-9.48232	0.372764
ACB-AbR-ACB-BtS	miR-3851a-3p	11639119	11604211	2	0	0.171834	0.01	4.10295	0.42265
ACB-AbR-ACB-BtS	miR-3851c-5p	11639119	11604211	0	30	0.01	2.58527	-8.01417	0.005328	**
ACB-AbR-ACB-BtS	miR-3851d-3p	11639119	11604211	0	12760	0.01	1099.6	-16.7466	0.42259
ACB-AbR-ACB-BtS	miR-3853-5p	11639119	11604211	0	2	0.01	0.172351	-4.10728	0.42265
ACB-AbR-ACB-BtS	miR-3856-3p	11639119	11604211	5	23	0.429586	1.98204	-2.20597	0.524458
ACB-AbR-ACB-BtS	miR-3858-3p	11639119	11604211	0	2	0.01	0.172351	-4.10728	0.42265
ACB-AbR-ACB-BtS	miR-3858-5p	11639119	11604211	0	2	0.01	0.172351	-4.10728	0.42265
ACB-AbR-ACB-BtS	miR-3859-3p	11639119	11604211	0	2	0.01	0.172351	-4.10728	0.42265
ACB-AbR-ACB-BtS	miR-3861-5p	11639119	11604211	27	3	2.31976	0.258527	3.16559	0.441646
ACB-AbR-ACB-BtS	miR-3865-5p	11639119	11604211	11	1562	0.945089	134.606	-7.15408	0.411661
ACB-AbR-ACB-BtS	miR-3866-5p	11639119	11604211	0	6	0.01	0.517054	-5.69224	0.0983884
ACB-AbR-ACB-BtS	miR-3870-5p	11639119	11604211	0	103	0.01	8.87609	-9.79378	0.262041
ACB-AbR-ACB-BtS	miR-3873-3p	11639119	11604211	28	48	2.40568	4.13643	-0.781941	0.547909
ACB-AbR-ACB-BtS	miR-3874-3p	11639119	11604211	0	1	0.01	0.0861756	-3.10728	0.42265
ACB-AbR-ACB-BtS	miR-3875-3p	11639119	11604211	0	22	0.01	1.89586	-7.56671	0.42265
ACB-AbR-ACB-BtS	miR-3878-3p	11639119	11604211	2	26	0.171834	2.24057	-3.70477	0.272891
ACB-AbR-ACB-BtS	miR-3878-5p	11639119	11604211	2	143	0.171834	12.3231	-6.1642	0.428114
ACB-AbR-ACB-BtS	miR-3885-5p	11639119	11604211	13	54	1.11692	4.65348	-2.05878	0.473852
ACB-AbR-ACB-BtS	miR-3888-3p	11639119	11604211	0	7	0.01	0.603229	-5.91463	0.42265
ACB-AbR-ACB-BtS	miR-3888-5p	11639119	11604211	2	3575	0.171834	308.078	-10.8081	0.422864
ACB-AbR-ACB-BtS	miR-3890-5p	11639119	11604211	0	10	0.01	0.861756	-6.42921	0.42265
ACB-AbR-ACB-BtS	miR-3894-3p	11639119	11604211	0	4	0.01	0.344702	-5.10728	0.42265
ACB-AbR-ACB-BtS	miR-3895-3p	11639119	11604211	0	1	0.01	0.0861756	-3.10728	0.42265
ACB-AbR-ACB-BtS	miR-3895-5p	11639119	11604211	0	118	0.01	10.1687	-9.98992	0.402307
ACB-AbR-ACB-BtS	miR-3896-5p	11639119	11604211	2	2225	0.171834	191.741	-10.1239	0.422998
ACB-AbR-ACB-BtS	miR-3897-3p	11639119	11604211	2	454	0.171834	39.1237	-7.83088	0.00665397	**
ACB-AbR-ACB-BtS	miR-3898-5p	11639119	11604211	44	0	3.78035	0.01	8.56238	0.404845
ACB-AbR-ACB-BtS	miR-3899-3p	11639119	11604211	0	2	0.01	0.172351	-4.10728	0.42265
ACB-AbR-ACB-BtS	miR-3900-3p	11639119	11604211	157	80	13.489	6.89405	0.968359	0.393394
ACB-AbR-ACB-BtS	miR-3901-5p	11639119	11604211	51	275	4.38177	23.6983	-2.4352	0.465191
ACB-AbR-ACB-BtS	miR-3983	11639119	11604211	0	88	0.01	7.58345	-9.56671	0.42265
ACB-AbR-ACB-BtS	miR-450	11639119	11604211	0	49	0.01	4.22261	-8.72199	0.42265
ACB-AbR-ACB-BtS	miR-4917-3p	11639119	11604211	3	0	0.257751	0.01	4.68791	0.42265
ACB-AbR-ACB-BtS	miR-4942-3p	11639119	11604211	0	3	0.01	0.258527	-4.69224	0.42265
ACB-AbR-ACB-BtS	miR-4943-3p	11639119	11604211	0	3	0.01	0.258527	-4.69224	0.42265
ACB-AbR-ACB-BtS	miR-4943-5p	11639119	11604211	1158	974	99.4921	83.935	0.245308	0.61046
ACB-AbR-ACB-BtS	miR-4945-5p	11639119	11604211	16302	3	1400.62	0.258527	12.4035	0.42272
ACB-AbR-ACB-BtS	miR-4952-5p	11639119	11604211	0	4694	0.01	404.508	-15.3039	0.42265
ACB-AbR-ACB-BtS	miR-4954-3p	11639119	11604211	31180	0	2678.9	0.01	18.0313	0.0273248	*
ACB-AbR-ACB-BtS	miR-4956-3p	11639119	11604211	3	1	0.257751	0.0861756	1.58063	0.594275
ACB-AbR-ACB-BtS	miR-4956-5p	11639119	11604211	1	0	0.0859172	0.01	3.10295	0.42265
ACB-AbR-ACB-BtS	miR-4958-5p	11639119	11604211	150	0	12.8876	0.01	10.3318	0.42265
ACB-AbR-ACB-BtS	miR-4965-5p	11639119	11604211	0	5	0.01	0.430878	-5.42921	0.42265
ACB-AbR-ACB-BtS	miR-4967-3p	11639119	11604211	0	3	0.01	0.258527	-4.69224	0.42265
ACB-AbR-ACB-BtS	miR-4972-3p	11639119	11604211	2	1	0.171834	0.0861756	0.995667	0.70255
ACB-AbR-ACB-BtS	miR-4973-5p	11639119	11604211	18	29	1.54651	2.49909	-0.692389	0.772876
ACB-AbR-ACB-BtS	miR-4976-5p	11639119	11604211	2	0	0.171834	0.01	4.10295	0.42265
ACB-AbR-ACB-BtS	miR-4979-3p	11639119	11604211	1	1	0.0859172	0.0861756	-0.00433343	0.993866
ACB-AbR-ACB-BtS	miR-4981-3p	11639119	11604211	10244	2000	880.135	172.351	2.35237	0.0107087	*
ACB-AbR-ACB-BtS	miR-4983-5p	11639119	11604211	3	0	0.257751	0.01	4.68791	0.42265
ACB-AbR-ACB-BtS	miR-4984-3p	11639119	11604211	2	0	0.171834	0.01	4.10295	0.42265
ACB-AbR-ACB-BtS	miR-4985-5p	11639119	11604211	0	57	0.01	4.91201	-8.94017	0.42265
ACB-AbR-ACB-BtS	miR-6000a-3p	11639119	11604211	0	15	0.01	1.29263	-7.01417	0.42265
ACB-AbR-ACB-BtS	miR-6003-3p	11639119	11604211	0	16183	0.01	1394.58	-17.0895	0.42265
ACB-AbR-ACB-BtS	miR-6006-5p	11639119	11604211	2	50	0.171834	4.30878	-4.64819	0.335084
ACB-AbR-ACB-BtS	miR-6008-3p	11639119	11604211	0	26	0.01	2.24057	-7.80772	0.42265
ACB-AbR-ACB-BtS	miR-6008-5p	11639119	11604211	0	12	0.01	1.03411	-6.69224	0.42265
ACB-AbR-ACB-BtS	miR-6009-5p	11639119	11604211	0	17	0.01	1.46499	-7.19474	0.42265
ACB-AbR-ACB-BtS	miR-6010-5p	11639119	11604211	5	0	0.429586	0.01	5.42487	0.42265
ACB-AbR-ACB-BtS	miR-6011-3p	11639119	11604211	0	381	0.01	32.8329	-11.6809	0.42265
ACB-AbR-ACB-BtS	miR-6012-5p	11639119	11604211	0	4	0.01	0.344702	-5.10728	4.42482e-05	**
ACB-AbR-ACB-BtS	miR-6013-3p	11639119	11604211	8	928	0.687337	79.971	-6.86231	0.425973
ACB-AbR-ACB-BtS	miR-6013-5p	11639119	11604211	2	0	0.171834	0.01	4.10295	0.42265
ACB-AbR-ACB-BtS	miR-6015-3p	11639119	11604211	0	681	0.01	58.6856	-12.5188	0.385494
ACB-AbR-ACB-BtS	miR-6016-5p	11639119	11604211	0	14	0.01	1.20646	-6.91463	0.42265
ACB-AbR-ACB-BtS	miR-6017-5p	11639119	11604211	30	82	2.57751	7.0664	-1.45499	0.271043
ACB-AbR-ACB-BtS	miR-6038	11639119	11604211	0	2	0.01	0.172351	-4.10728	4.42482e-05	**
ACB-AbR-ACB-BtS	miR-6040	11639119	11604211	3752	4109	322.361	354.096	-0.135461	0.716843
ACB-AbR-ACB-BtS	miR-6041	11639119	11604211	0	18	0.01	1.55116	-7.2772	0.42265
ACB-AbR-ACB-BtS	miR-6042	11639119	11604211	3	0	0.257751	0.01	4.68791	0.42265
ACB-AbR-ACB-BtS	miR-6045	11639119	11604211	13	0	1.11692	0.01	6.80339	0.42265
ACB-AbR-ACB-BtS	miR-6053	11639119	11604211	0	3	0.01	0.258527	-4.69224	0.42265
ACB-AbR-ACB-BtS	miR-6054	11639119	11604211	0	39	0.01	3.36085	-8.39268	0.42265
ACB-AbR-ACB-BtS	miR-6055	11639119	11604211	5	4	0.429586	0.344702	0.317595	0.889742
ACB-AbR-ACB-BtS	miR-6056	11639119	11604211	30	64	2.57751	5.51524	-1.09744	0.643625
ACB-AbR-ACB-BtS	miR-6057	11639119	11604211	0	3	0.01	0.258527	-4.69224	0.0925541
ACB-AbR-ACB-BtS	miR-6058	11639119	11604211	171	231	14.6918	19.9066	-0.43823	0.775061
ACB-AbR-ACB-BtS	miR-6059	11639119	11604211	0	25	0.01	2.15439	-7.75114	0.153839
ACB-AbR-ACB-BtS	miR-6067	11639119	11604211	0	5	0.01	0.430878	-5.42921	0.42265
ACB-AbR-ACB-BtS	miR-6094	11639119	11604211	676	451	58.08	38.8652	0.579562	0.0761691
ACB-AbR-ACB-BtS	miR-6096	11639119	11604211	1	1	0.0859172	0.0861756	-0.00433343	0.996889
ACB-AbR-ACB-BtS	miR-6098	11639119	11604211	34	19	2.92118	1.63734	0.835202	0.541053
ACB-AbR-ACB-BtS	miR-6302-1-5p	11639119	11604211	4	0	0.343669	0.01	5.10295	0.42265
ACB-AbR-ACB-BtS	miR-6306-3p	11639119	11604211	7	0	0.60142	0.01	5.9103	0.42265
ACB-AbR-ACB-BtS	miR-6307-3p	11639119	11604211	49	49	4.20994	4.22261	-0.00433343	0.993898
ACB-AbR-ACB-BtS	miR-6311-3p	11639119	11604211	0	24	0.01	2.06821	-7.69224	0.42265
ACB-AbR-ACB-BtS	miR-6312-5p	11639119	11604211	0	89	0.01	7.66963	-9.58301	0.42265
ACB-AbR-ACB-BtS	miR-6-3-5p	11639119	11604211	0	5	0.01	0.430878	-5.42921	0.42265
ACB-AbR-ACB-BtS	miR-6-3p	11639119	11604211	0	34	0.01	2.92997	-8.19474	0.42265
ACB-AbR-ACB-BtS	miR-6495-3p	11639119	11604211	3567	2639	306.466	227.417	0.430386	0.599358
ACB-AbR-ACB-BtS	miR-6495-5p	11639119	11604211	178	106	15.2933	9.13462	0.74348	0.2725
ACB-AbR-ACB-BtS	miR-6496-3p	11639119	11604211	6328	1897	543.684	163.475	1.7337	0.570368
ACB-AbR-ACB-BtS	miR-6496-5p	11639119	11604211	3314	5911	284.729	509.384	-0.839162	0.164215
ACB-AbR-ACB-BtS	miR-6497-3p	11639119	11604211	7305	18929	627.625	1631.22	-1.37798	0.0071935	**
ACB-AbR-ACB-BtS	miR-6497-5p	11639119	11604211	51808	37189	4451.2	3204.78	0.473966	0.537992
ACB-AbR-ACB-BtS	miR-6498-3p	11639119	11604211	1104	776	94.8525	66.8723	0.504278	0.787899
ACB-AbR-ACB-BtS	miR-6498-5p	11639119	11604211	1012	530	86.9482	45.6731	0.928812	0.71656
ACB-AbR-ACB-BtS	miR-7	11639119	11604211	7	17	0.60142	1.46499	-1.28444	0.289032
ACB-AbR-ACB-BtS	miR-71	11639119	11604211	107	98	9.19314	8.44521	0.122424	0.794444
ACB-AbR-ACB-BtS	miR-71-3p	11639119	11604211	10	18	0.859172	1.55116	-0.85233	0.293592
ACB-AbR-ACB-BtS	miR-71-5p	11639119	11604211	118	123	10.1382	10.5996	-0.0642049	0.818806
ACB-AbR-ACB-BtS	miR-745	11639119	11604211	204	249	17.5271	21.4577	-0.29191	0.498858
ACB-AbR-ACB-BtS	miR-745-3p	11639119	11604211	33	54	2.83527	4.65348	-0.714827	0.189338
ACB-AbR-ACB-BtS	miR-745-5p	11639119	11604211	48	42	4.12402	3.61938	0.188312	0.293684
ACB-AbR-ACB-BtS	miR-750	11639119	11604211	449	506	38.5768	43.6049	-0.176755	0.655023
ACB-AbR-ACB-BtS	miR-750-3p	11639119	11604211	466	478	40.0374	41.1919	-0.0410141	0.938882
ACB-AbR-ACB-BtS	miR-750-5p	11639119	11604211	0	9	0.01	0.775581	-6.2772	0.42265
ACB-AbR-ACB-BtS	miR-7-5p	11639119	11604211	3	5	0.257751	0.430878	-0.741299	0.766749
ACB-AbR-ACB-BtS	miR-79	11639119	11604211	10	1	0.859172	0.0861756	3.31759	0.276073
ACB-AbR-ACB-BtS	miR-79-3p	11639119	11604211	76	60	6.5297	5.17054	0.336703	0.724342
ACB-AbR-ACB-BtS	miR-79-5p	11639119	11604211	0	3	0.01	0.258527	-4.69224	0.42265
ACB-AbR-ACB-BtS	miR-8	11639119	11604211	1	1	0.0859172	0.0861756	-0.00433343	0.999482
ACB-AbR-ACB-BtS	miR-8-3p	11639119	11604211	4588	4559	394.188	392.875	0.00481456	0.988214
ACB-AbR-ACB-BtS	miR-8-5p	11639119	11604211	4626	4194	397.453	361.421	0.137105	0.801737
ACB-AbR-ACB-BtS	miR-87	11639119	11604211	12	20	1.03101	1.72351	-0.741299	0.205824
ACB-AbR-ACB-BtS	miR-87b-5p	11639119	11604211	0	1	0.01	0.0861756	-3.10728	0.42265
ACB-AbR-ACB-BtS	miR-927-3p	11639119	11604211	6	268	0.515503	23.0951	-5.48546	0.0207121	*
ACB-AbR-ACB-BtS	miR-927-5p	11639119	11604211	2	2	0.171834	0.172351	-0.00433343	0.996459
ACB-AbR-ACB-BtS	miR-927b	11639119	11604211	10	0	0.859172	0.01	6.42487	0.42265
ACB-AbR-ACB-BtS	miR-927b-5p	11639119	11604211	2	0	0.171834	0.01	4.10295	0.42265
ACB-AbR-ACB-BtS	miR-928	11639119	11604211	608	599	52.2376	51.6192	0.0171819	0.968896
ACB-AbR-ACB-BtS	miR-929	11639119	11604211	2	2	0.171834	0.172351	-0.00433343	0.996889
ACB-AbR-ACB-BtS	miR-929-5p	11639119	11604211	0	1	0.01	0.0861756	-3.10728	0.42265
ACB-AbR-ACB-BtS	miR-92a	11639119	11604211	177	210	15.2073	18.0969	-0.250973	0.55078
ACB-AbR-ACB-BtS	miR-92a-3p	11639119	11604211	6	4	0.515503	0.344702	0.580629	0.807107
ACB-AbR-ACB-BtS	miR-92b	11639119	11604211	98	153	8.41988	13.1849	-0.647011	0.203581
ACB-AbR-ACB-BtS	miR-92b-3p	11639119	11604211	2	6	0.171834	0.517054	-1.5893	0.420771
ACB-AbR-ACB-BtS	miR-92c-3p	11639119	11604211	0	2	0.01	0.172351	-4.10728	0.42265
ACB-AbR-ACB-BtS	miR-92c-5p	11639119	11604211	0	7	0.01	0.603229	-5.91463	0.42265
ACB-AbR-ACB-BtS	miR-932	11639119	11604211	2	2	0.171834	0.172351	-0.00433343	0.993866
ACB-AbR-ACB-BtS	miR-932-3p	11639119	11604211	13	8	1.11692	0.689405	0.696106	0.161045
ACB-AbR-ACB-BtS	miR-932-5p	11639119	11604211	3	1	0.257751	0.0861756	1.58063	0.290693
ACB-AbR-ACB-BtS	miR-954-5p	11639119	11604211	19	23	1.63243	1.98204	-0.279968	0.899711
ACB-AbR-ACB-BtS	miR-960	11639119	11604211	21	52	1.80426	4.48113	-1.31246	0.612399
ACB-AbR-ACB-BtS	miR-961-5p	11639119	11604211	1	0	0.0859172	0.01	3.10295	0.42265
ACB-AbR-ACB-BtS	miR-963-3p	11639119	11604211	0	5	0.01	0.430878	-5.42921	0.0400504	*
ACB-AbR-ACB-BtS	miR-965-3p	11639119	11604211	21	31	1.80426	2.67144	-0.566212	0.191767
ACB-AbR-ACB-BtS	miR-965-5p	11639119	11604211	1259	1146	108.17	98.7573	0.131338	0.86294
ACB-AbR-ACB-BtS	miR-966-5p	11639119	11604211	8924	0	766.725	0.01	16.2264	0.42239
ACB-AbR-ACB-BtS	miR-967-5p	11639119	11604211	0	10	0.01	0.861756	-6.42921	0.42265
ACB-AbR-ACB-BtS	miR-970-3p	11639119	11604211	3149	3081	270.553	265.507	0.0271616	0.954888
ACB-AbR-ACB-BtS	miR-970-5p	11639119	11604211	0	3	0.01	0.258527	-4.69224	0.0983884
ACB-AbR-ACB-BtS	miR-971	11639119	11604211	1	0	0.0859172	0.01	3.10295	0.42265
ACB-AbR-ACB-BtS	miR-972-5p	11639119	11604211	0	2	0.01	0.172351	-4.10728	0.42265
ACB-AbR-ACB-BtS	miR-975	11639119	11604211	0	4	0.01	0.344702	-5.10728	0.42265
ACB-AbR-ACB-BtS	miR-975-3p	11639119	11604211	0	360283	0.01	31047.6	-21.5661	0.42265
ACB-AbR-ACB-BtS	miR-975-5p	11639119	11604211	0	9	0.01	0.775581	-6.2772	0.42265
ACB-AbR-ACB-BtS	miR-981-3p	11639119	11604211	2	0	0.171834	0.01	4.10295	0.42265
ACB-AbR-ACB-BtS	miR-982-5p	11639119	11604211	4	140	0.343669	12.0646	-5.13362	0.312771
ACB-AbR-ACB-BtS	miR-984-5p	11639119	11604211	6	0	0.515503	0.01	5.68791	0.42265
ACB-AbR-ACB-BtS	miR-985	11639119	11604211	190	132	16.3243	11.3752	0.521128	0.830873
ACB-AbR-ACB-BtS	miR-985-3p	11639119	11604211	0	1	0.01	0.0861756	-3.10728	0.42265
ACB-AbR-ACB-BtS	miR-986-5p	11639119	11604211	2	1	0.171834	0.0861756	0.995667	0.698148
ACB-AbR-ACB-BtS	miR-987-3p	11639119	11604211	4	2	0.343669	0.172351	0.995667	0.698148
ACB-AbR-ACB-BtS	miR-987-5p	11639119	11604211	0	8	0.01	0.689405	-6.10728	0.42265
ACB-AbR-ACB-BtS	miR-988-3p	11639119	11604211	12	12	1.03101	1.03411	-0.00433343	0.997763
ACB-AbR-ACB-BtS	miR-988-5p	11639119	11604211	0	20	0.01	1.72351	-7.42921	0.42265
ACB-AbR-ACB-BtS	miR-989	11639119	11604211	399	367	34.2809	31.6265	0.116275	0.711616
ACB-AbR-ACB-BtS	miR-989-3p	11639119	11604211	400	218	34.3669	18.7863	0.871338	0.504535
ACB-AbR-ACB-BtS	miR-989-5p	11639119	11604211	0	2	0.01	0.172351	-4.10728	0.42265
ACB-AbR-ACB-BtS	miR-989a	11639119	11604211	396	318	34.0232	27.4038	0.31214	0.583941
ACB-AbR-ACB-BtS	miR-989b	11639119	11604211	5	134	0.429586	11.5475	-4.74849	0.437565
ACB-AbR-ACB-BtS	miR-993	11639119	11604211	242	246	20.792	21.1992	-0.0279847	0.887677
ACB-AbR-ACB-BtS	miR-993-3p	11639119	11604211	67	67	5.75645	5.77377	-0.00433343	0.991452
ACB-AbR-ACB-BtS	miR-993-5p	11639119	11604211	173	103	14.8637	8.87609	0.743794	0.426665
ACB-AbR-ACB-BtS	miR-993a-5p	11639119	11604211	178	87	15.2933	7.49728	1.02846	0.413021
ACB-AbR-ACB-BtS	miR-993b-5p	11639119	11604211	239	213	20.5342	18.3554	0.161824	0.0986147
ACB-AbR-ACB-BtS	miR-995-3p	11639119	11604211	0	23	0.01	1.98204	-7.63084	0.42265
ACB-AbR-ACB-BtS	miR-996	11639119	11604211	0	8	0.01	0.689405	-6.10728	0.312588
ACB-AbR-ACB-BtS	miR-996-3p	11639119	11604211	3	133	0.257751	11.4614	-5.47465	0.231251
ACB-AbR-ACB-BtS	miR-998	11639119	11604211	70	80	6.0142	6.89405	-0.196979	0.701627
ACB-AbR-ACB-BtS	miR-998-3p	11639119	11604211	55	74	4.72544	6.377	-0.432427	0.433185
ACB-AbR-ACB-BtS	miR-998-5p	11639119	11604211	2	0	0.171834	0.01	4.10295	0.42265
ACB-AbR-ACB-BtS	miR-999-3p	11639119	11604211	34	30	2.92118	2.58527	0.176239	0.937233
ACB-AbR-ACB-BtS	miR-9a-3p	11639119	11604211	136	192	11.6847	16.5457	-0.501833	0.230531
ACB-AbR-ACB-BtS	miR-9a-5p	11639119	11604211	644	946	55.3306	81.5221	-0.559113	0.301865
ACB-AbR-ACB-BtS	miR-9b	11639119	11604211	0	18	0.01	1.55116	-7.2772	0.42265
ACB-AbR-ACB-BtS	miR-9b-3p	11639119	11604211	86	89	7.38888	7.66963	-0.0538021	0.922117
ACB-AbR-ACB-BtS	miR-9c-3p	11639119	11604211	196	244	16.8398	21.0268	-0.320361	0.245113
ACB-AbR-ACB-BtS	miR-9c-5p	11639119	11604211	556	605	47.7699	52.1362	-0.126184	0.83461
ACB-AbR-ACB-BtS	miR-9d-3p	11639119	11604211	87	53	7.47479	4.56731	0.71069	0.624175
ACB-AbR-ACB-BtS	miR-9d-5p	11639119	11604211	0	2	0.01	0.172351	-4.10728	0.42265
ACB-AbR-ACB-BtS	miR-9e-5p	11639119	11604211	0	10	0.01	0.861756	-6.42921	0.42265
ACB-AbR-ACB-BtS	miR-iab-4-3p	11639119	11604211	6	14	0.515503	1.20646	-1.22673	0.0558782
ACB-AbR-ACB-BtS	miR-iab-4-5p	11639119	11604211	72	75	6.18604	6.46317	-0.0632271	0.679643
ACB-AbR-ACB-BtS	miR-iab-8-3p	11639119	11604211	2	0	0.171834	0.01	4.10295	0.42265

## Sheet: novel
Table S6: The different expression of novel miRNA between Cry1Ab susceptible and resistant Asian corn borer
pairwise	miR-name	ACB-AbR-total-reads	ACB-BtS-total-reads	ACB-AbR-expressed	ACB-BtS-expressed	ACB-AbR-std	ACB-BtS-std	fold-change(log2 ACB-AbR/ACB-BtS)	p-value	sig-lable
ACB-AbR-ACB-BtS	novel_mir_5	11639119	11604211	213	371	18.3004	31.9712	-0.804899	0.486431
ACB-AbR-ACB-BtS	novel_mir_3	11639119	11604211	63	64	5.41278	5.51524	-0.0270535	0.970541
ACB-AbR-ACB-BtS	novel_mir_8	11639119	11604211	40	67	3.43669	5.77377	-0.748495	0.191589
ACB-AbR-ACB-BtS	novel_mir_1	11639119	11604211	307019	713377	26378.2	61475.7	-1.22067	0.320652
ACB-AbR-ACB-BtS	novel_mir_12	11639119	11604211	171	61	14.6918	5.25671	1.48278	0.288762
ACB-AbR-ACB-BtS	novel_mir_13	11639119	11604211	16	9	1.37467	0.775581	0.825742	0.535036
ACB-AbR-ACB-BtS	novel_mir_14	11639119	11604211	15	0	1.28876	0.01	7.00984	0.0386406	*
ACB-AbR-ACB-BtS	novel_mir_34	11639119	11604211	0	104	0.01	8.96226	-9.80772	0.42265
ACB-AbR-ACB-BtS	novel_mir_35	11639119	11604211	0	71	0.01	6.11847	-9.25703	0.42265
ACB-AbR-ACB-BtS	novel_mir_23	11639119	11604211	23	0	1.97609	0.01	7.62651	0.42265
ACB-AbR-ACB-BtS	novel_mir_16	11639119	11604211	20	0	1.71834	0.01	7.42487	0.42265
ACB-AbR-ACB-BtS	novel_mir_44	11639119	11604211	0	20	0.01	1.72351	-7.42921	0.42265
ACB-AbR-ACB-BtS	novel_mir_28	11639119	11604211	0	17	0.01	1.46499	-7.19474	0.42265
ACB-AbR-ACB-BtS	novel_mir_6	11639119	11604211	15	0	1.28876	0.01	7.00984	0.42265
ACB-AbR-ACB-BtS	novel_mir_42	11639119	11604211	0	13	0.01	1.12028	-6.80772	0.42265
ACB-AbR-ACB-BtS	novel_mir_39	11639119	11604211	0	13	0.01	1.12028	-6.80772	0.42265
ACB-AbR-ACB-BtS	novel_mir_20	11639119	11604211	13	0	1.11692	0.01	6.80339	0.42265
ACB-AbR-ACB-BtS	novel_mir_17	11639119	11604211	12	0	1.03101	0.01	6.68791	0.42265
ACB-AbR-ACB-BtS	novel_mir_24	11639119	11604211	0	12	0.01	1.03411	-6.69224	0.42265
ACB-AbR-ACB-BtS	novel_mir_15	11639119	11604211	12	0	1.03101	0.01	6.68791	0.42265
ACB-AbR-ACB-BtS	novel_mir_45	11639119	11604211	0	11	0.01	0.947932	-6.56671	0.42265
ACB-AbR-ACB-BtS	novel_mir_21	11639119	11604211	11	0	0.945089	0.01	6.56238	0.42265
ACB-AbR-ACB-BtS	novel_mir_29	11639119	11604211	0	11	0.01	0.947932	-6.56671	0.42265
ACB-AbR-ACB-BtS	novel_mir_9	11639119	11604211	10	0	0.859172	0.01	6.42487	0.42265
ACB-AbR-ACB-BtS	novel_mir_22	11639119	11604211	10	0	0.859172	0.01	6.42487	0.42265
ACB-AbR-ACB-BtS	novel_mir_38	11639119	11604211	0	10	0.01	0.861756	-6.42921	0.42265
ACB-AbR-ACB-BtS	novel_mir_37	11639119	11604211	0	10	0.01	0.861756	-6.42921	0.42265
ACB-AbR-ACB-BtS	novel_mir_4	11639119	11604211	9	0	0.773254	0.01	6.27287	0.42265
ACB-AbR-ACB-BtS	novel_mir_7	11639119	11604211	9	0	0.773254	0.01	6.27287	0.42265
ACB-AbR-ACB-BtS	novel_mir_27	11639119	11604211	0	9	0.01	0.775581	-6.2772	0.42265
ACB-AbR-ACB-BtS	novel_mir_19	11639119	11604211	8	0	0.687337	0.01	6.10295	0.42265
ACB-AbR-ACB-BtS	novel_mir_31	11639119	11604211	0	8	0.01	0.689405	-6.10728	0.42265
ACB-AbR-ACB-BtS	novel_mir_32	11639119	11604211	0	8	0.01	0.689405	-6.10728	0.42265
ACB-AbR-ACB-BtS	novel_mir_10	11639119	11604211	7	0	0.60142	0.01	5.9103	0.42265
ACB-AbR-ACB-BtS	novel_mir_36	11639119	11604211	0	7	0.01	0.603229	-5.91463	0.42265
ACB-AbR-ACB-BtS	novel_mir_30	11639119	11604211	0	7	0.01	0.603229	-5.91463	0.42265
ACB-AbR-ACB-BtS	novel_mir_18	11639119	11604211	7	0	0.60142	0.01	5.9103	0.42265
ACB-AbR-ACB-BtS	novel_mir_33	11639119	11604211	0	7	0.01	0.603229	-5.91463	0.42265
ACB-AbR-ACB-BtS	novel_mir_25	11639119	11604211	0	7	0.01	0.603229	-5.91463	0.42265
ACB-AbR-ACB-BtS	novel_mir_11	11639119	11604211	6	0	0.515503	0.01	5.68791	0.42265
ACB-AbR-ACB-BtS	novel_mir_40	11639119	11604211	0	6	0.01	0.517054	-5.69224	0.42265
ACB-AbR-ACB-BtS	novel_mir_43	11639119	11604211	0	6	0.01	0.517054	-5.69224	0.42265
ACB-AbR-ACB-BtS	novel_mir_26	11639119	11604211	0	6	0.01	0.517054	-5.69224	0.42265
ACB-AbR-ACB-BtS	novel_mir_41	11639119	11604211	0	5	0.01	0.430878	-5.42921	0.42265
ACB-AbR-ACB-BtS	novel_mir_2	11639119	11604211	5	0	0.429586	0.01	5.42487	0.42265
