# Supplementary material for: Identification of differentially expressed microRNAs between Bacillus thuringiensis Cry1Ab-resistant and -susceptible strains of Ostrinia furnacalis
Source: Sci Rep. 2015 Oct 21;5:15461. doi: 10.1038/srep15461 (PMC4614346; doi:10.1038/srep15461)
Supplement: Supplementary Information [file srep15461-s3.xls]

## Sheet: Sheet1
Supplemental File 7: Table S8-13-The GO enrichment analysis of differentially expressed miRNAs between Cry1Ab susceptible and resistant Asian corn borer
Table S8 The GO terms for known different miRNAs from the component ontology with p-value as good or better than 1
Table S9 The GO terms for known different miRNAs from the function ontology with p-value as good or better than 1
Table S10 The GO terms for known different miRNAs from the process ontology with p-value as good or better than 1
Table S11 The GO terms for novel different miRNAs from the component ontology with p-value as good or better than 1
Table S12 The GO terms for novel different miRNAs from the function ontology with p-value as good or better than 1
Table S13 The GO terms for novel different miRNAs from the process ontology with p-value as good or better than 1

## Sheet: known c
Table S8 The GO terms for known different miRNAs from the component ontology with p-value as good or better than 1
Gene Ontology term	Cluster frequency	Genome frequency of use	Corrected P-value
cytoplasm	1608 out of 6515 genes, 24.7%	1683 out of 6958 genes, 24.2%	0.02819
cytoplasmic part	1553 out of 6515 genes, 23.8%	1627 out of 6958 genes, 23.4%	0.08002
intracellular part	4598 out of 6515 genes, 70.6%	4887 out of 6958 genes, 70.2%	1
intracellular	4682 out of 6515 genes, 71.9%	4980 out of 6958 genes, 71.6%	1
cell-cell junction	109 out of 6515 genes, 1.7%	111 out of 6958 genes, 1.6%	1
endomembrane system	190 out of 6515 genes, 2.9%	196 out of 6958 genes, 2.8%	1
mitochondrial part	240 out of 6515 genes, 3.7%	249 out of 6958 genes, 3.6%	1
chromosome, centromeric region	49 out of 6515 genes, 0.8%	49 out of 6958 genes, 0.7%	1
membrane coat	46 out of 6515 genes, 0.7%	46 out of 6958 genes, 0.7%	1
coated membrane	46 out of 6515 genes, 0.7%	46 out of 6958 genes, 0.7%	1
mitochondrion	262 out of 6515 genes, 4.0%	273 out of 6958 genes, 3.9%	1
organelle membrane	379 out of 6515 genes, 5.8%	397 out of 6958 genes, 5.7%	1
ribosome	123 out of 6515 genes, 1.9%	127 out of 6958 genes, 1.8%	1
mitochondrial membrane	118 out of 6515 genes, 1.8%	122 out of 6958 genes, 1.8%	1
sarcomere	98 out of 6515 genes, 1.5%	101 out of 6958 genes, 1.5%	1
respiratory chain	55 out of 6515 genes, 0.8%	56 out of 6958 genes, 0.8%	1
vesicle membrane	32 out of 6515 genes, 0.5%	32 out of 6958 genes, 0.5%	1
contractile fiber	113 out of 6515 genes, 1.7%	117 out of 6958 genes, 1.7%	1
mitochondrial respiratory chain	54 out of 6515 genes, 0.8%	55 out of 6958 genes, 0.8%	1
intracellular organelle part	1587 out of 6515 genes, 24.4%	1684 out of 6958 genes, 24.2%	1
intracellular membrane-bounded organelle	2769 out of 6515 genes, 42.5%	2945 out of 6958 genes, 42.3%	1
myofibril	110 out of 6515 genes, 1.7%	114 out of 6958 genes, 1.6%	1
coated vesicle	91 out of 6515 genes, 1.4%	94 out of 6958 genes, 1.4%	1
vesicle	163 out of 6515 genes, 2.5%	170 out of 6958 genes, 2.4%	1
AP-type membrane coat adaptor complex	29 out of 6515 genes, 0.4%	29 out of 6958 genes, 0.4%	1
ribosomal subunit	108 out of 6515 genes, 1.7%	112 out of 6958 genes, 1.6%	1
large ribosomal subunit	50 out of 6515 genes, 0.8%	51 out of 6958 genes, 0.7%	1
protein serine/threonine phosphatase complex	28 out of 6515 genes, 0.4%	28 out of 6958 genes, 0.4%	1
cytoplasmic vesicle membrane	28 out of 6515 genes, 0.4%	28 out of 6958 genes, 0.4%	1
cytoplasmic vesicle part	28 out of 6515 genes, 0.4%	28 out of 6958 genes, 0.4%	1
apical junction complex	69 out of 6515 genes, 1.1%	71 out of 6958 genes, 1.0%	1
ribonucleoprotein complex	502 out of 6515 genes, 7.7%	530 out of 6958 genes, 7.6%	1
membrane-bounded organelle	2853 out of 6515 genes, 43.8%	3036 out of 6958 genes, 43.6%	1
organelle part	1701 out of 6515 genes, 26.1%	1807 out of 6958 genes, 26.0%	1
mitochondrial inner membrane	103 out of 6515 genes, 1.6%	107 out of 6958 genes, 1.5%	1
Golgi-associated vesicle	26 out of 6515 genes, 0.4%	26 out of 6958 genes, 0.4%	1
coated vesicle membrane	26 out of 6515 genes, 0.4%	26 out of 6958 genes, 0.4%	1
cell division site	26 out of 6515 genes, 0.4%	26 out of 6958 genes, 0.4%	1
cell division site part	26 out of 6515 genes, 0.4%	26 out of 6958 genes, 0.4%	1
nuclear outer membrane-endoplasmic reticulum membrane network	47 out of 6515 genes, 0.7%	48 out of 6958 genes, 0.7%	1
mitochondrial envelope	137 out of 6515 genes, 2.1%	143 out of 6958 genes, 2.1%	1
endoplasmic reticulum	101 out of 6515 genes, 1.6%	105 out of 6958 genes, 1.5%	1
contractile fiber part	101 out of 6515 genes, 1.6%	105 out of 6958 genes, 1.5%	1
macromolecular complex	1669 out of 6515 genes, 25.6%	1774 out of 6958 genes, 25.5%	1
chromatin remodeling complex	24 out of 6515 genes, 0.4%	24 out of 6958 genes, 0.3%	1
intrinsic to organelle membrane	24 out of 6515 genes, 0.4%	24 out of 6958 genes, 0.3%	1
proteasome complex	44 out of 6515 genes, 0.7%	45 out of 6958 genes, 0.6%	1
myosin complex	44 out of 6515 genes, 0.7%	45 out of 6958 genes, 0.6%	1
membrane-bounded vesicle	149 out of 6515 genes, 2.3%	156 out of 6958 genes, 2.2%	1
cell	5254 out of 6515 genes, 80.6%	5604 out of 6958 genes, 80.5%	1
cell part	5254 out of 6515 genes, 80.6%	5604 out of 6958 genes, 80.5%	1
endoplasmic reticulum membrane	43 out of 6515 genes, 0.7%	44 out of 6958 genes, 0.6%	1
cytoplasmic vesicle	146 out of 6515 genes, 2.2%	153 out of 6958 genes, 2.2%	1
endoplasmic reticulum part	60 out of 6515 genes, 0.9%	62 out of 6958 genes, 0.9%	1
kinetochore	21 out of 6515 genes, 0.3%	21 out of 6958 genes, 0.3%	1
centrosome	21 out of 6515 genes, 0.3%	21 out of 6958 genes, 0.3%	1
cytoplasmic membrane-bounded vesicle	143 out of 6515 genes, 2.2%	150 out of 6958 genes, 2.2%	1
microtubule organizing center	109 out of 6515 genes, 1.7%	114 out of 6958 genes, 1.6%	1
I band	57 out of 6515 genes, 0.9%	59 out of 6958 genes, 0.8%	1
organellar large ribosomal subunit	39 out of 6515 genes, 0.6%	40 out of 6958 genes, 0.6%	1
organelle envelope	265 out of 6515 genes, 4.1%	280 out of 6958 genes, 4.0%	1
Golgi apparatus	71 out of 6515 genes, 1.1%	74 out of 6958 genes, 1.1%	1
DNA-directed RNA polymerase complex	18 out of 6515 genes, 0.3%	18 out of 6958 genes, 0.3%	1
spindle pole	18 out of 6515 genes, 0.3%	18 out of 6958 genes, 0.3%	1
mRNA cleavage factor complex	18 out of 6515 genes, 0.3%	18 out of 6958 genes, 0.3%	1
DNA-directed RNA polymerase II, holoenzyme	18 out of 6515 genes, 0.3%	18 out of 6958 genes, 0.3%	1
RNA polymerase complex	18 out of 6515 genes, 0.3%	18 out of 6958 genes, 0.3%	1
cullin-RING ubiquitin ligase complex	18 out of 6515 genes, 0.3%	18 out of 6958 genes, 0.3%	1
nuclear DNA-directed RNA polymerase complex	18 out of 6515 genes, 0.3%	18 out of 6958 genes, 0.3%	1
clathrin-coated vesicle	69 out of 6515 genes, 1.1%	72 out of 6958 genes, 1.0%	1
mitochondrial membrane part	85 out of 6515 genes, 1.3%	89 out of 6958 genes, 1.3%	1
nucleus	716 out of 6515 genes, 11.0%	761 out of 6958 genes, 10.9%	1
cell-cell adherens junction	17 out of 6515 genes, 0.3%	17 out of 6958 genes, 0.2%	1
transport vesicle	17 out of 6515 genes, 0.3%	17 out of 6958 genes, 0.2%	1
germline ring canal	17 out of 6515 genes, 0.3%	17 out of 6958 genes, 0.2%	1
female germline ring canal	16 out of 6515 genes, 0.2%	16 out of 6958 genes, 0.2%	1
nuclear part	649 out of 6515 genes, 10.0%	690 out of 6958 genes, 9.9%	1
organelle inner membrane	176 out of 6515 genes, 2.7%	186 out of 6958 genes, 2.7%	1
nuclear lumen	404 out of 6515 genes, 6.2%	429 out of 6958 genes, 6.2%	1
vacuolar membrane	32 out of 6515 genes, 0.5%	33 out of 6958 genes, 0.5%	1
vacuolar part	32 out of 6515 genes, 0.5%	33 out of 6958 genes, 0.5%	1
aster	15 out of 6515 genes, 0.2%	15 out of 6958 genes, 0.2%	1
muscle myosin complex	15 out of 6515 genes, 0.2%	15 out of 6958 genes, 0.2%	1
myosin II complex	15 out of 6515 genes, 0.2%	15 out of 6958 genes, 0.2%	1
ribonucleoprotein granule	15 out of 6515 genes, 0.2%	15 out of 6958 genes, 0.2%	1
Golgi apparatus part	63 out of 6515 genes, 1.0%	66 out of 6958 genes, 0.9%	1
organelle	3714 out of 6515 genes, 57.0%	3963 out of 6958 genes, 57.0%	1
vesicle coat	14 out of 6515 genes, 0.2%	14 out of 6958 genes, 0.2%	1
endocytic vesicle	14 out of 6515 genes, 0.2%	14 out of 6958 genes, 0.2%	1
organellar ribosome	62 out of 6515 genes, 1.0%	65 out of 6958 genes, 0.9%	1
polytene chromosome	46 out of 6515 genes, 0.7%	48 out of 6958 genes, 0.7%	1
vacuolar proton-transporting V-type ATPase complex	29 out of 6515 genes, 0.4%	30 out of 6958 genes, 0.4%	1
rough endoplasmic reticulum	13 out of 6515 genes, 0.2%	13 out of 6958 genes, 0.2%	1
proteasome accessory complex	13 out of 6515 genes, 0.2%	13 out of 6958 genes, 0.2%	1
rough endoplasmic reticulum membrane	13 out of 6515 genes, 0.2%	13 out of 6958 genes, 0.2%	1
ISWI complex	13 out of 6515 genes, 0.2%	13 out of 6958 genes, 0.2%	1
PcG protein complex	13 out of 6515 genes, 0.2%	13 out of 6958 genes, 0.2%	1
nuclear envelope	44 out of 6515 genes, 0.7%	46 out of 6958 genes, 0.7%	1
microtubule cytoskeleton	567 out of 6515 genes, 8.7%	604 out of 6958 genes, 8.7%	1
small ribosomal subunit	43 out of 6515 genes, 0.7%	45 out of 6958 genes, 0.6%	1
proton-transporting V-type ATPase complex	43 out of 6515 genes, 0.7%	45 out of 6958 genes, 0.6%	1
spliceosomal complex	193 out of 6515 genes, 3.0%	205 out of 6958 genes, 2.9%	1
neuron projection	163 out of 6515 genes, 2.5%	173 out of 6958 genes, 2.5%	1
A band	12 out of 6515 genes, 0.2%	12 out of 6958 genes, 0.2%	1
nuclear body	42 out of 6515 genes, 0.6%	44 out of 6958 genes, 0.6%	1
membrane-enclosed lumen	428 out of 6515 genes, 6.6%	456 out of 6958 genes, 6.6%	1
nucleoplasm part	190 out of 6515 genes, 2.9%	202 out of 6958 genes, 2.9%	1
peroxisome	11 out of 6515 genes, 0.2%	11 out of 6958 genes, 0.2%	1
proteasome core complex	11 out of 6515 genes, 0.2%	11 out of 6958 genes, 0.2%	1
transport vesicle membrane	11 out of 6515 genes, 0.2%	11 out of 6958 genes, 0.2%	1
protein complex	1058 out of 6515 genes, 16.2%	1129 out of 6958 genes, 16.2%	1
intracellular organelle	3644 out of 6515 genes, 55.9%	3891 out of 6958 genes, 55.9%	1
organelle lumen	421 out of 6515 genes, 6.5%	449 out of 6958 genes, 6.5%	1
intracellular organelle lumen	421 out of 6515 genes, 6.5%	449 out of 6958 genes, 6.5%	1
extracellular region	98 out of 6515 genes, 1.5%	104 out of 6958 genes, 1.5%	1
chromosomal part	156 out of 6515 genes, 2.4%	166 out of 6958 genes, 2.4%	1
microbody	39 out of 6515 genes, 0.6%	41 out of 6958 genes, 0.6%	1
histone deacetylase complex	10 out of 6515 genes, 0.2%	10 out of 6958 genes, 0.1%	1
SSL2-core TFIIH complex	10 out of 6515 genes, 0.2%	10 out of 6958 genes, 0.1%	1
nucleolus	10 out of 6515 genes, 0.2%	10 out of 6958 genes, 0.1%	1
COPI-coated vesicle	10 out of 6515 genes, 0.2%	10 out of 6958 genes, 0.1%	1
clathrin-coated vesicle membrane	10 out of 6515 genes, 0.2%	10 out of 6958 genes, 0.1%	1
intrinsic to endoplasmic reticulum membrane	10 out of 6515 genes, 0.2%	10 out of 6958 genes, 0.1%	1
RNAi effector complex	10 out of 6515 genes, 0.2%	10 out of 6958 genes, 0.1%	1
microbody part	10 out of 6515 genes, 0.2%	10 out of 6958 genes, 0.1%	1
peroxisomal part	10 out of 6515 genes, 0.2%	10 out of 6958 genes, 0.1%	1
nucleolar part	10 out of 6515 genes, 0.2%	10 out of 6958 genes, 0.1%	1
proton-transporting two-sector ATPase complex	82 out of 6515 genes, 1.3%	87 out of 6958 genes, 1.3%	1
axon	52 out of 6515 genes, 0.8%	55 out of 6958 genes, 0.8%	1
axon part	52 out of 6515 genes, 0.8%	55 out of 6958 genes, 0.8%	1
intercellular bridge	37 out of 6515 genes, 0.6%	39 out of 6958 genes, 0.6%	1
spindle	79 out of 6515 genes, 1.2%	84 out of 6958 genes, 1.2%	1
rhabdomere	9 out of 6515 genes, 0.1%	9 out of 6958 genes, 0.1%	1
protein-DNA complex	9 out of 6515 genes, 0.1%	9 out of 6958 genes, 0.1%	1
calcium channel complex	9 out of 6515 genes, 0.1%	9 out of 6958 genes, 0.1%	1
chromosome	266 out of 6515 genes, 4.1%	284 out of 6958 genes, 4.1%	1
transcription factor complex	50 out of 6515 genes, 0.8%	53 out of 6958 genes, 0.8%	1
nucleoplasm	192 out of 6515 genes, 2.9%	205 out of 6958 genes, 2.9%	1
cell junction	191 out of 6515 genes, 2.9%	204 out of 6958 genes, 2.9%	1
striated muscle thin filament	21 out of 6515 genes, 0.3%	22 out of 6958 genes, 0.3%	1
extrinsic to membrane	21 out of 6515 genes, 0.3%	22 out of 6958 genes, 0.3%	1
extracellular region part	90 out of 6515 genes, 1.4%	96 out of 6958 genes, 1.4%	1
envelope	275 out of 6515 genes, 4.2%	294 out of 6958 genes, 4.2%	1
spindle microtubule	8 out of 6515 genes, 0.1%	8 out of 6958 genes, 0.1%	1
secretory granule	8 out of 6515 genes, 0.1%	8 out of 6958 genes, 0.1%	1
tricarboxylic acid cycle enzyme complex	8 out of 6515 genes, 0.1%	8 out of 6958 genes, 0.1%	1
microtubule	20 out of 6515 genes, 0.3%	21 out of 6958 genes, 0.3%	1
replication fork	7 out of 6515 genes, 0.1%	7 out of 6958 genes, 0.1%	1
mitochondrial intermembrane space	7 out of 6515 genes, 0.1%	7 out of 6958 genes, 0.1%	1
trans-Golgi network transport vesicle membrane	7 out of 6515 genes, 0.1%	7 out of 6958 genes, 0.1%	1
trans-Golgi network transport vesicle	7 out of 6515 genes, 0.1%	7 out of 6958 genes, 0.1%	1
Golgi-associated vesicle membrane	7 out of 6515 genes, 0.1%	7 out of 6958 genes, 0.1%	1
organelle envelope lumen	7 out of 6515 genes, 0.1%	7 out of 6958 genes, 0.1%	1
translocon complex	7 out of 6515 genes, 0.1%	7 out of 6958 genes, 0.1%	1
extrinsic to plasma membrane	19 out of 6515 genes, 0.3%	20 out of 6958 genes, 0.3%	1
cell leading edge	19 out of 6515 genes, 0.3%	20 out of 6958 genes, 0.3%	1
cell body	58 out of 6515 genes, 0.9%	62 out of 6958 genes, 0.9%	1
unconventional myosin complex	18 out of 6515 genes, 0.3%	19 out of 6958 genes, 0.3%	1
proton-transporting two-sector ATPase complex, catalytic domain	18 out of 6515 genes, 0.3%	19 out of 6958 genes, 0.3%	1
proteinaceous extracellular matrix	6 out of 6515 genes, 0.1%	6 out of 6958 genes, 0.1%	1
cytosol	6 out of 6515 genes, 0.1%	6 out of 6958 genes, 0.1%	1
proteasome regulatory particle	6 out of 6515 genes, 0.1%	6 out of 6958 genes, 0.1%	1
coated pit	6 out of 6515 genes, 0.1%	6 out of 6958 genes, 0.1%	1
mitochondrial tricarboxylic acid cycle enzyme complex	6 out of 6515 genes, 0.1%	6 out of 6958 genes, 0.1%	1
small nuclear ribonucleoprotein complex	29 out of 6515 genes, 0.4%	31 out of 6958 genes, 0.4%	1
synapse	146 out of 6515 genes, 2.2%	157 out of 6958 genes, 2.3%	1
non-membrane-bounded organelle	1235 out of 6515 genes, 19.0%	1323 out of 6958 genes, 19.0%	1
intracellular non-membrane-bounded organelle	1235 out of 6515 genes, 19.0%	1323 out of 6958 genes, 19.0%	1
condensed chromosome kinetochore	5 out of 6515 genes, 0.1%	5 out of 6958 genes, 0.1%	1
condensed chromosome, centromeric region	5 out of 6515 genes, 0.1%	5 out of 6958 genes, 0.1%	1
heterochromatin	5 out of 6515 genes, 0.1%	5 out of 6958 genes, 0.1%	1
origin recognition complex	5 out of 6515 genes, 0.1%	5 out of 6958 genes, 0.1%	1
nuclear heterochromatin	5 out of 6515 genes, 0.1%	5 out of 6958 genes, 0.1%	1
kinesin complex	5 out of 6515 genes, 0.1%	5 out of 6958 genes, 0.1%	1
synaptic vesicle	5 out of 6515 genes, 0.1%	5 out of 6958 genes, 0.1%	1
cell surface	5 out of 6515 genes, 0.1%	5 out of 6958 genes, 0.1%	1
ER to Golgi transport vesicle	5 out of 6515 genes, 0.1%	5 out of 6958 genes, 0.1%	1
intrinsic to mitochondrial inner membrane	5 out of 6515 genes, 0.1%	5 out of 6958 genes, 0.1%	1
filtration diaphragm	5 out of 6515 genes, 0.1%	5 out of 6958 genes, 0.1%	1
extracellular matrix part	5 out of 6515 genes, 0.1%	5 out of 6958 genes, 0.1%	1
signal recognition particle	5 out of 6515 genes, 0.1%	5 out of 6958 genes, 0.1%	1
pigment granule	5 out of 6515 genes, 0.1%	5 out of 6958 genes, 0.1%	1
Sin3-type complex	5 out of 6515 genes, 0.1%	5 out of 6958 genes, 0.1%	1
Golgi stack	15 out of 6515 genes, 0.2%	16 out of 6958 genes, 0.2%	1
nuclear periphery	15 out of 6515 genes, 0.2%	16 out of 6958 genes, 0.2%	1
anchoring junction	102 out of 6515 genes, 1.6%	110 out of 6958 genes, 1.6%	1
organellar small ribosomal subunit	26 out of 6515 genes, 0.4%	28 out of 6958 genes, 0.4%	1
integral to membrane	166 out of 6515 genes, 2.5%	179 out of 6958 genes, 2.6%	1
organelle subcompartment	14 out of 6515 genes, 0.2%	15 out of 6958 genes, 0.2%	1
Golgi cisterna	14 out of 6515 genes, 0.2%	15 out of 6958 genes, 0.2%	1
exosome (RNase complex)	4 out of 6515 genes, 0.1%	4 out of 6958 genes, 0.1%	1
basement membrane	4 out of 6515 genes, 0.1%	4 out of 6958 genes, 0.1%	1
polytene chromosome chromocenter	4 out of 6515 genes, 0.1%	4 out of 6958 genes, 0.1%	1
peroxisomal membrane	4 out of 6515 genes, 0.1%	4 out of 6958 genes, 0.1%	1
chromocenter	4 out of 6515 genes, 0.1%	4 out of 6958 genes, 0.1%	1
ER to Golgi transport vesicle membrane	4 out of 6515 genes, 0.1%	4 out of 6958 genes, 0.1%	1
virion	4 out of 6515 genes, 0.1%	4 out of 6958 genes, 0.1%	1
growth cone	4 out of 6515 genes, 0.1%	4 out of 6958 genes, 0.1%	1
site of polarized growth	4 out of 6515 genes, 0.1%	4 out of 6958 genes, 0.1%	1
intrinsic to peroxisomal membrane	4 out of 6515 genes, 0.1%	4 out of 6958 genes, 0.1%	1
microbody membrane	4 out of 6515 genes, 0.1%	4 out of 6958 genes, 0.1%	1
virion part	4 out of 6515 genes, 0.1%	4 out of 6958 genes, 0.1%	1
MLL1/2 complex	4 out of 6515 genes, 0.1%	4 out of 6958 genes, 0.1%	1
internal side of plasma membrane	12 out of 6515 genes, 0.2%	13 out of 6958 genes, 0.2%	1
septate junction	22 out of 6515 genes, 0.3%	24 out of 6958 genes, 0.3%	1
occluding junction	22 out of 6515 genes, 0.3%	24 out of 6958 genes, 0.3%	1
methyltransferase complex	32 out of 6515 genes, 0.5%	35 out of 6958 genes, 0.5%	1
cytoplasmic ubiquitin ligase complex	3 out of 6515 genes, 0.0%	3 out of 6958 genes, 0.0%	1
gamma-tubulin complex	3 out of 6515 genes, 0.0%	3 out of 6958 genes, 0.0%	1
extracellular space	3 out of 6515 genes, 0.0%	3 out of 6958 genes, 0.0%	1
early endosome	3 out of 6515 genes, 0.0%	3 out of 6958 genes, 0.0%	1
endoplasmic reticulum-Golgi intermediate compartment	3 out of 6515 genes, 0.0%	3 out of 6958 genes, 0.0%	1
microvillus	3 out of 6515 genes, 0.0%	3 out of 6958 genes, 0.0%	1
phosphatidylinositol 3-kinase complex	3 out of 6515 genes, 0.0%	3 out of 6958 genes, 0.0%	1
inclusion body	3 out of 6515 genes, 0.0%	3 out of 6958 genes, 0.0%	1
transcriptional repressor complex	3 out of 6515 genes, 0.0%	3 out of 6958 genes, 0.0%	1
clathrin coat	3 out of 6515 genes, 0.0%	3 out of 6958 genes, 0.0%	1
clathrin vesicle coat	3 out of 6515 genes, 0.0%	3 out of 6958 genes, 0.0%	1
external encapsulating structure	3 out of 6515 genes, 0.0%	3 out of 6958 genes, 0.0%	1
cell projection membrane	3 out of 6515 genes, 0.0%	3 out of 6958 genes, 0.0%	1
integral to organelle membrane	3 out of 6515 genes, 0.0%	3 out of 6958 genes, 0.0%	1
microvillus membrane	3 out of 6515 genes, 0.0%	3 out of 6958 genes, 0.0%	1
MCM complex	3 out of 6515 genes, 0.0%	3 out of 6958 genes, 0.0%	1
DNA polymerase complex	3 out of 6515 genes, 0.0%	3 out of 6958 genes, 0.0%	1
neuronal cell body	3 out of 6515 genes, 0.0%	3 out of 6958 genes, 0.0%	1
terminal button	3 out of 6515 genes, 0.0%	3 out of 6958 genes, 0.0%	1
axon terminus	3 out of 6515 genes, 0.0%	3 out of 6958 genes, 0.0%	1
neuron projection terminus	3 out of 6515 genes, 0.0%	3 out of 6958 genes, 0.0%	1
cytosolic part	3 out of 6515 genes, 0.0%	3 out of 6958 genes, 0.0%	1
microtubule organizing center part	3 out of 6515 genes, 0.0%	3 out of 6958 genes, 0.0%	1
extrinsic to internal side of plasma membrane	11 out of 6515 genes, 0.2%	12 out of 6958 genes, 0.2%	1
synapse part	89 out of 6515 genes, 1.4%	97 out of 6958 genes, 1.4%	1
histone acetyltransferase complex	20 out of 6515 genes, 0.3%	22 out of 6958 genes, 0.3%	1
histone methyltransferase complex	30 out of 6515 genes, 0.5%	33 out of 6958 genes, 0.5%	1
Golgi membrane	10 out of 6515 genes, 0.2%	11 out of 6958 genes, 0.2%	1
ion channel complex	10 out of 6515 genes, 0.2%	11 out of 6958 genes, 0.2%	1
cation channel complex	10 out of 6515 genes, 0.2%	11 out of 6958 genes, 0.2%	1
dendritic spine	10 out of 6515 genes, 0.2%	11 out of 6958 genes, 0.2%	1
neuron spine	10 out of 6515 genes, 0.2%	11 out of 6958 genes, 0.2%	1
dendritic spine head	10 out of 6515 genes, 0.2%	11 out of 6958 genes, 0.2%	1
SAGA-type complex	10 out of 6515 genes, 0.2%	11 out of 6958 genes, 0.2%	1
dendrite	19 out of 6515 genes, 0.3%	21 out of 6958 genes, 0.3%	1
nuclear speck	9 out of 6515 genes, 0.1%	10 out of 6958 genes, 0.1%	1
vacuole	60 out of 6515 genes, 0.9%	66 out of 6958 genes, 0.9%	1
cyclin-dependent protein kinase holoenzyme complex	2 out of 6515 genes, 0.0%	2 out of 6958 genes, 0.0%	1
chromosome, telomeric region	2 out of 6515 genes, 0.0%	2 out of 6958 genes, 0.0%	1
synaptonemal complex	2 out of 6515 genes, 0.0%	2 out of 6958 genes, 0.0%	1
ruffle	2 out of 6515 genes, 0.0%	2 out of 6958 genes, 0.0%	1
mitochondrial outer membrane	2 out of 6515 genes, 0.0%	2 out of 6958 genes, 0.0%	1
microtubule basal body	2 out of 6515 genes, 0.0%	2 out of 6958 genes, 0.0%	1
integrin complex	2 out of 6515 genes, 0.0%	2 out of 6958 genes, 0.0%	1
plastid	2 out of 6515 genes, 0.0%	2 out of 6958 genes, 0.0%	1
outer membrane	2 out of 6515 genes, 0.0%	2 out of 6958 genes, 0.0%	1
clathrin coat of endocytic vesicle	2 out of 6515 genes, 0.0%	2 out of 6958 genes, 0.0%	1
clathrin coat of trans-Golgi network vesicle	2 out of 6515 genes, 0.0%	2 out of 6958 genes, 0.0%	1
endocytic vesicle membrane	2 out of 6515 genes, 0.0%	2 out of 6958 genes, 0.0%	1
secretory granule membrane	2 out of 6515 genes, 0.0%	2 out of 6958 genes, 0.0%	1
clathrin-coated endocytic vesicle membrane	2 out of 6515 genes, 0.0%	2 out of 6958 genes, 0.0%	1
synaptic vesicle membrane	2 out of 6515 genes, 0.0%	2 out of 6958 genes, 0.0%	1
DNA replication preinitiation complex	2 out of 6515 genes, 0.0%	2 out of 6958 genes, 0.0%	1
intrinsic to mitochondrial outer membrane	2 out of 6515 genes, 0.0%	2 out of 6958 genes, 0.0%	1
organelle outer membrane	2 out of 6515 genes, 0.0%	2 out of 6958 genes, 0.0%	1
actin filament bundle	2 out of 6515 genes, 0.0%	2 out of 6958 genes, 0.0%	1
germ cell nucleus	2 out of 6515 genes, 0.0%	2 out of 6958 genes, 0.0%	1
H4/H2A histone acetyltransferase complex	2 out of 6515 genes, 0.0%	2 out of 6958 genes, 0.0%	1
dihydrolipoyl dehydrogenase complex	2 out of 6515 genes, 0.0%	2 out of 6958 genes, 0.0%	1
clathrin-coated endocytic vesicle	2 out of 6515 genes, 0.0%	2 out of 6958 genes, 0.0%	1
translation preinitiation complex	2 out of 6515 genes, 0.0%	2 out of 6958 genes, 0.0%	1
nuclear chromosome	27 out of 6515 genes, 0.4%	30 out of 6958 genes, 0.4%	1
cell projection part	82 out of 6515 genes, 1.3%	90 out of 6958 genes, 1.3%	1
cytoskeleton	753 out of 6515 genes, 11.6%	812 out of 6958 genes, 11.7%	1
axoneme	8 out of 6515 genes, 0.1%	9 out of 6958 genes, 0.1%	1
RNA cap binding complex	8 out of 6515 genes, 0.1%	9 out of 6958 genes, 0.1%	1
nuclear chromosome part	16 out of 6515 genes, 0.2%	18 out of 6958 genes, 0.3%	1
proton-transporting ATP synthase complex	25 out of 6515 genes, 0.4%	28 out of 6958 genes, 0.4%	1
cytoskeletal part	299 out of 6515 genes, 4.6%	325 out of 6958 genes, 4.7%	1
mitochondrial proton-transporting ATP synthase complex	24 out of 6515 genes, 0.4%	27 out of 6958 genes, 0.4%	1
plasma membrane part	195 out of 6515 genes, 3.0%	213 out of 6958 genes, 3.1%	1
actin filament	23 out of 6515 genes, 0.4%	26 out of 6958 genes, 0.4%	1
nuclear chromatin	14 out of 6515 genes, 0.2%	16 out of 6958 genes, 0.2%	1
smooth endoplasmic reticulum	6 out of 6515 genes, 0.1%	7 out of 6958 genes, 0.1%	1
cell projection	261 out of 6515 genes, 4.0%	285 out of 6958 genes, 4.1%	1
condensed nuclear chromosome	5 out of 6515 genes, 0.1%	6 out of 6958 genes, 0.1%	1
lytic vacuole	28 out of 6515 genes, 0.4%	32 out of 6958 genes, 0.5%	1
membrane	2037 out of 6515 genes, 31.3%	2192 out of 6958 genes, 31.5%	1
cilium	11 out of 6515 genes, 0.2%	13 out of 6958 genes, 0.2%	1
integral to plasma membrane	63 out of 6515 genes, 1.0%	71 out of 6958 genes, 1.0%	1
intrinsic to plasma membrane	63 out of 6515 genes, 1.0%	71 out of 6958 genes, 1.0%	1
ubiquitin ligase complex	34 out of 6515 genes, 0.5%	39 out of 6958 genes, 0.6%	1
extracellular matrix	17 out of 6515 genes, 0.3%	20 out of 6958 genes, 0.3%	1
microtubule associated complex	73 out of 6515 genes, 1.1%	82 out of 6958 genes, 1.2%	1
plasma membrane	219 out of 6515 genes, 3.4%	241 out of 6958 genes, 3.5%	1
membrane part	1268 out of 6515 genes, 19.5%	1370 out of 6958 genes, 19.7%	1
mitochondrial matrix	16 out of 6515 genes, 0.2%	19 out of 6958 genes, 0.3%	1
nuclear ubiquitin ligase complex	9 out of 6515 genes, 0.1%	11 out of 6958 genes, 0.2%	1
filopodium	3 out of 6515 genes, 0.0%	4 out of 6958 genes, 0.1%	1
receptor complex	3 out of 6515 genes, 0.0%	4 out of 6958 genes, 0.1%	1
dynein complex	22 out of 6515 genes, 0.3%	26 out of 6958 genes, 0.4%	1
synaptic membrane	57 out of 6515 genes, 0.9%	65 out of 6958 genes, 0.9%	1
adherens junction	46 out of 6515 genes, 0.7%	53 out of 6958 genes, 0.8%	1
cortical actin cytoskeleton	7 out of 6515 genes, 0.1%	9 out of 6958 genes, 0.1%	1
transcription elongation factor complex	13 out of 6515 genes, 0.2%	16 out of 6958 genes, 0.2%	1
chromatin	54 out of 6515 genes, 0.8%	62 out of 6958 genes, 0.9%	1
intrinsic to membrane	888 out of 6515 genes, 13.6%	965 out of 6958 genes, 13.9%	1
mitochondrial proton-transporting ATP synthase complex, catalytic core F(1)	2 out of 6515 genes, 0.0%	3 out of 6958 genes, 0.0%	1
caveola	2 out of 6515 genes, 0.0%	3 out of 6958 genes, 0.0%	1
membrane raft	2 out of 6515 genes, 0.0%	3 out of 6958 genes, 0.0%	1
proton-transporting ATP synthase complex, catalytic core F(1)	2 out of 6515 genes, 0.0%	3 out of 6958 genes, 0.0%	1
actin cytoskeleton	139 out of 6515 genes, 2.1%	156 out of 6958 genes, 2.2%	1
cortical cytoskeleton	11 out of 6515 genes, 0.2%	14 out of 6958 genes, 0.2%	1
cell cortex	45 out of 6515 genes, 0.7%	53 out of 6958 genes, 0.8%	1
septin cytoskeleton	15 out of 6515 genes, 0.2%	19 out of 6958 genes, 0.3%	1
cell cortex part	44 out of 6515 genes, 0.7%	52 out of 6958 genes, 0.7%	1
endosome	61 out of 6515 genes, 0.9%	71 out of 6958 genes, 1.0%	1
cell periphery	257 out of 6515 genes, 3.9%	286 out of 6958 genes, 4.1%	1
condensed chromosome	13 out of 6515 genes, 0.2%	17 out of 6958 genes, 0.2%	1
cell-substrate junction	32 out of 6515 genes, 0.5%	39 out of 6958 genes, 0.6%	1
lysosome	7 out of 6515 genes, 0.1%	10 out of 6958 genes, 0.1%	1
preribosome	7 out of 6515 genes, 0.1%	10 out of 6958 genes, 0.1%	1
primary cilium	3 out of 6515 genes, 0.0%	5 out of 6958 genes, 0.1%	1
cell-substrate adherens junction	30 out of 6515 genes, 0.5%	37 out of 6958 genes, 0.5%	1
cell envelope	10 out of 6515 genes, 0.2%	14 out of 6958 genes, 0.2%	1
late endosome	9 out of 6515 genes, 0.1%	13 out of 6958 genes, 0.2%	1
dystrophin-associated glycoprotein complex	2 out of 6515 genes, 0.0%	5 out of 6958 genes, 0.1%	1

## Sheet: known f
Table S9 The GO terms for known different miRNAs from the function ontology with p-value as good or better than 1
Gene Ontology term	Cluster frequency	Genome frequency of use	Corrected P-value
nucleotide binding	225 out of 10198 genes, 2.2%	230 out of 10926 genes, 2.1%	1
nucleoside phosphate binding	225 out of 10198 genes, 2.2%	230 out of 10926 genes, 2.1%	1
catalytic activity	6233 out of 10198 genes, 61.1%	6641 out of 10926 genes, 60.8%	1
identical protein binding	110 out of 10198 genes, 1.1%	111 out of 10926 genes, 1.0%	1
ligase activity, forming carbon-oxygen bonds	78 out of 10198 genes, 0.8%	78 out of 10926 genes, 0.7%	1
ligase activity, forming aminoacyl-tRNA and related compounds	78 out of 10198 genes, 0.8%	78 out of 10926 genes, 0.7%	1
aminoacyl-tRNA ligase activity	74 out of 10198 genes, 0.7%	74 out of 10926 genes, 0.7%	1
metal cluster binding	124 out of 10198 genes, 1.2%	126 out of 10926 genes, 1.2%	1
iron-sulfur cluster binding	81 out of 10198 genes, 0.8%	82 out of 10926 genes, 0.8%	1
transferase activity, transferring nitrogenous groups	49 out of 10198 genes, 0.5%	49 out of 10926 genes, 0.4%	1
DNA helicase activity	47 out of 10198 genes, 0.5%	47 out of 10926 genes, 0.4%	1
oxidoreductase activity, acting on the CH-OH group of donors, NAD or NADP as acceptor	93 out of 10198 genes, 0.9%	95 out of 10926 genes, 0.9%	1
transaminase activity	45 out of 10198 genes, 0.4%	45 out of 10926 genes, 0.4%	1
antioxidant activity	45 out of 10198 genes, 0.4%	45 out of 10926 genes, 0.4%	1
hydrolase activity, acting on carbon-nitrogen (but not peptide) bonds, in cyclic amidines	45 out of 10198 genes, 0.4%	45 out of 10926 genes, 0.4%	1
transcription cofactor activity	68 out of 10198 genes, 0.7%	69 out of 10926 genes, 0.6%	1
ligase activity	342 out of 10198 genes, 3.4%	358 out of 10926 genes, 3.3%	1
hydrolase activity, acting on acid anhydrides, catalyzing transmembrane movement of substances	147 out of 10198 genes, 1.4%	152 out of 10926 genes, 1.4%	1
transporter activity	752 out of 10198 genes, 7.4%	794 out of 10926 genes, 7.3%	1
ion transmembrane transporter activity	464 out of 10198 genes, 4.5%	488 out of 10926 genes, 4.5%	1
ATPase activity, coupled	299 out of 10198 genes, 2.9%	313 out of 10926 genes, 2.9%	1
ATPase activity, coupled to movement of substances	142 out of 10198 genes, 1.4%	147 out of 10926 genes, 1.3%	1
ribonucleotide binding	39 out of 10198 genes, 0.4%	39 out of 10926 genes, 0.4%	1
substrate-specific transporter activity	604 out of 10198 genes, 5.9%	637 out of 10926 genes, 5.8%	1
ATPase activity, coupled to transmembrane movement of substances	141 out of 10198 genes, 1.4%	146 out of 10926 genes, 1.3%	1
ATPase activity	362 out of 10198 genes, 3.5%	380 out of 10926 genes, 3.5%	1
transferase activity, transferring one-carbon groups	137 out of 10198 genes, 1.3%	142 out of 10926 genes, 1.3%	1
substrate-specific transmembrane transporter activity	531 out of 10198 genes, 5.2%	560 out of 10926 genes, 5.1%	1
cation transmembrane transporter activity	320 out of 10198 genes, 3.1%	336 out of 10926 genes, 3.1%	1
transmembrane transporter activity	618 out of 10198 genes, 6.1%	653 out of 10926 genes, 6.0%	1
potassium ion transmembrane transporter activity	56 out of 10198 genes, 0.5%	57 out of 10926 genes, 0.5%	1
cis-trans isomerase activity	33 out of 10198 genes, 0.3%	33 out of 10926 genes, 0.3%	1
transferase activity	1981 out of 10198 genes, 19.4%	2108 out of 10926 genes, 19.3%	1
primary active transmembrane transporter activity	182 out of 10198 genes, 1.8%	190 out of 10926 genes, 1.7%	1
P-P-bond-hydrolysis-driven transmembrane transporter activity	182 out of 10198 genes, 1.8%	190 out of 10926 genes, 1.7%	1
receptor binding	93 out of 10198 genes, 0.9%	96 out of 10926 genes, 0.9%	1
cofactor binding	54 out of 10198 genes, 0.5%	55 out of 10926 genes, 0.5%	1
transferase activity, transferring glycosyl groups	197 out of 10198 genes, 1.9%	206 out of 10926 genes, 1.9%	1
oxidoreductase activity, acting on CH-OH group of donors	163 out of 10198 genes, 1.6%	170 out of 10926 genes, 1.6%	1
RNA binding	359 out of 10198 genes, 3.5%	378 out of 10926 genes, 3.5%	1
oxidoreductase activity, acting on the CH-NH2 group of donors	31 out of 10198 genes, 0.3%	31 out of 10926 genes, 0.3%	1
helicase activity	91 out of 10198 genes, 0.9%	94 out of 10926 genes, 0.9%	1
protein binding transcription factor activity	109 out of 10198 genes, 1.1%	113 out of 10926 genes, 1.0%	1
transcription factor binding transcription factor activity	109 out of 10198 genes, 1.1%	113 out of 10926 genes, 1.0%	1
hydrolase activity, acting on glycosyl bonds	109 out of 10198 genes, 1.1%	113 out of 10926 genes, 1.0%	1
anion transmembrane transporter activity	90 out of 10198 genes, 0.9%	93 out of 10926 genes, 0.9%	1
tetrapyrrole binding	90 out of 10198 genes, 0.9%	93 out of 10926 genes, 0.9%	1
metal ion transmembrane transporter activity	108 out of 10198 genes, 1.1%	112 out of 10926 genes, 1.0%	1
RNA helicase activity	30 out of 10198 genes, 0.3%	30 out of 10926 genes, 0.3%	1
isomerase activity	107 out of 10198 genes, 1.0%	111 out of 10926 genes, 1.0%	1
ATPase activity, coupled to transmembrane movement of ions	124 out of 10198 genes, 1.2%	129 out of 10926 genes, 1.2%	1
phosphatase binding	29 out of 10198 genes, 0.3%	29 out of 10926 genes, 0.3%	1
UDP-glycosyltransferase activity	68 out of 10198 genes, 0.7%	70 out of 10926 genes, 0.6%	1
active transmembrane transporter activity	250 out of 10198 genes, 2.5%	263 out of 10926 genes, 2.4%	1
steroid binding	26 out of 10198 genes, 0.3%	26 out of 10926 genes, 0.2%	1
antiporter activity	26 out of 10198 genes, 0.3%	26 out of 10926 genes, 0.2%	1
protein phosphatase binding	26 out of 10198 genes, 0.3%	26 out of 10926 genes, 0.2%	1
voltage-gated cation channel activity	26 out of 10198 genes, 0.3%	26 out of 10926 genes, 0.2%	1
hydrolase activity, acting on carbon-nitrogen (but not peptide) bonds	117 out of 10198 genes, 1.1%	122 out of 10926 genes, 1.1%	1
purine nucleotide binding	25 out of 10198 genes, 0.2%	25 out of 10926 genes, 0.2%	1
protein kinase regulator activity	25 out of 10198 genes, 0.2%	25 out of 10926 genes, 0.2%	1
UDP-glucosyltransferase activity	25 out of 10198 genes, 0.2%	25 out of 10926 genes, 0.2%	1
glucosyltransferase activity	25 out of 10198 genes, 0.2%	25 out of 10926 genes, 0.2%	1
oxidoreductase activity, acting on a sulfur group of donors	44 out of 10198 genes, 0.4%	45 out of 10926 genes, 0.4%	1
inorganic cation transmembrane transporter activity	178 out of 10198 genes, 1.7%	187 out of 10926 genes, 1.7%	1
disulfide oxidoreductase activity	23 out of 10198 genes, 0.2%	23 out of 10926 genes, 0.2%	1
small molecule binding	2024 out of 10198 genes, 19.8%	2159 out of 10926 genes, 19.8%	1
cyclic nucleotide-dependent protein kinase activity	22 out of 10198 genes, 0.2%	22 out of 10926 genes, 0.2%	1
transferase activity, transferring phosphorus-containing groups	1080 out of 10198 genes, 10.6%	1150 out of 10926 genes, 10.5%	1
peptidase activity	476 out of 10198 genes, 4.7%	505 out of 10926 genes, 4.6%	1
hydrolase activity, hydrolyzing O-glycosyl compounds	58 out of 10198 genes, 0.6%	60 out of 10926 genes, 0.5%	1
cysteine-type endopeptidase activity	21 out of 10198 genes, 0.2%	21 out of 10926 genes, 0.2%	1
anion channel activity	21 out of 10198 genes, 0.2%	21 out of 10926 genes, 0.2%	1
calcium channel activity	21 out of 10198 genes, 0.2%	21 out of 10926 genes, 0.2%	1
calcium ion transmembrane transporter activity	21 out of 10198 genes, 0.2%	21 out of 10926 genes, 0.2%	1
oxidoreductase activity, acting on the CH-NH2 group of donors, NAD or NADP as acceptor	21 out of 10198 genes, 0.2%	21 out of 10926 genes, 0.2%	1
ribonucleoprotein complex binding	21 out of 10198 genes, 0.2%	21 out of 10926 genes, 0.2%	1
cell surface binding	21 out of 10198 genes, 0.2%	21 out of 10926 genes, 0.2%	1
divalent inorganic cation transmembrane transporter activity	21 out of 10198 genes, 0.2%	21 out of 10926 genes, 0.2%	1
RNA polymerase activity	39 out of 10198 genes, 0.4%	40 out of 10926 genes, 0.4%	1
structural molecule activity	350 out of 10198 genes, 3.4%	371 out of 10926 genes, 3.4%	1
peroxidase activity	19 out of 10198 genes, 0.2%	19 out of 10926 genes, 0.2%	1
voltage-gated potassium channel activity	19 out of 10198 genes, 0.2%	19 out of 10926 genes, 0.2%	1
malate dehydrogenase activity	19 out of 10198 genes, 0.2%	19 out of 10926 genes, 0.2%	1
oxidoreductase activity, acting on peroxide as acceptor	19 out of 10198 genes, 0.2%	19 out of 10926 genes, 0.2%	1
phosphatase regulator activity	19 out of 10198 genes, 0.2%	19 out of 10926 genes, 0.2%	1
organic acid transmembrane transporter activity	54 out of 10198 genes, 0.5%	56 out of 10926 genes, 0.5%	1
potassium channel activity	37 out of 10198 genes, 0.4%	38 out of 10926 genes, 0.3%	1
cation-transporting ATPase activity	102 out of 10198 genes, 1.0%	107 out of 10926 genes, 1.0%	1
carboxylic acid transmembrane transporter activity	53 out of 10198 genes, 0.5%	55 out of 10926 genes, 0.5%	1
potassium-transporting ATPase activity	18 out of 10198 genes, 0.2%	18 out of 10926 genes, 0.2%	1
solute:cation antiporter activity	18 out of 10198 genes, 0.2%	18 out of 10926 genes, 0.2%	1
solute:hydrogen antiporter activity	18 out of 10198 genes, 0.2%	18 out of 10926 genes, 0.2%	1
ATPase activity, coupled to transmembrane movement of ions, phosphorylative mechanism	18 out of 10198 genes, 0.2%	18 out of 10926 genes, 0.2%	1
NADH dehydrogenase activity	52 out of 10198 genes, 0.5%	54 out of 10926 genes, 0.5%	1
phospholipid binding	52 out of 10198 genes, 0.5%	54 out of 10926 genes, 0.5%	1
kinase regulator activity	35 out of 10198 genes, 0.3%	36 out of 10926 genes, 0.3%	1
transferase activity, transferring hexosyl groups	99 out of 10198 genes, 1.0%	104 out of 10926 genes, 1.0%	1
methyltransferase activity	98 out of 10198 genes, 1.0%	103 out of 10926 genes, 0.9%	1
translation factor activity, nucleic acid binding	144 out of 10198 genes, 1.4%	152 out of 10926 genes, 1.4%	1
organic anion transmembrane transporter activity	17 out of 10198 genes, 0.2%	17 out of 10926 genes, 0.2%	1
nucleobase-containing compound kinase activity	17 out of 10198 genes, 0.2%	17 out of 10926 genes, 0.2%	1
voltage-gated ion channel activity	34 out of 10198 genes, 0.3%	35 out of 10926 genes, 0.3%	1
myosin binding	34 out of 10198 genes, 0.3%	35 out of 10926 genes, 0.3%	1
voltage-gated channel activity	34 out of 10198 genes, 0.3%	35 out of 10926 genes, 0.3%	1
ligase activity, forming carbon-nitrogen bonds	187 out of 10198 genes, 1.8%	198 out of 10926 genes, 1.8%	1
oxidoreductase activity	928 out of 10198 genes, 9.1%	990 out of 10926 genes, 9.1%	1
regulatory region nucleic acid binding	49 out of 10198 genes, 0.5%	51 out of 10926 genes, 0.5%	1
endopeptidase inhibitor activity	16 out of 10198 genes, 0.2%	16 out of 10926 genes, 0.1%	1
glutamate synthase activity	16 out of 10198 genes, 0.2%	16 out of 10926 genes, 0.1%	1
glutamate synthase activity, NADH or NADPH as acceptor	16 out of 10198 genes, 0.2%	16 out of 10926 genes, 0.1%	1
regulatory region DNA binding	48 out of 10198 genes, 0.5%	50 out of 10926 genes, 0.5%	1
cysteine-type peptidase activity	32 out of 10198 genes, 0.3%	33 out of 10926 genes, 0.3%	1
cation channel activity	94 out of 10198 genes, 0.9%	99 out of 10926 genes, 0.9%	1
kinase activity	663 out of 10198 genes, 6.5%	707 out of 10926 genes, 6.5%	1
organic cyclic compound binding	3202 out of 10198 genes, 31.4%	3425 out of 10926 genes, 31.3%	1
heterocyclic compound binding	2934 out of 10198 genes, 28.8%	3138 out of 10926 genes, 28.7%	1
calmodulin-dependent protein kinase activity	15 out of 10198 genes, 0.1%	15 out of 10926 genes, 0.1%	1
protein serine/threonine phosphatase activity	15 out of 10198 genes, 0.1%	15 out of 10926 genes, 0.1%	1
protein transporter activity	15 out of 10198 genes, 0.1%	15 out of 10926 genes, 0.1%	1
C-acyltransferase activity	15 out of 10198 genes, 0.1%	15 out of 10926 genes, 0.1%	1
lipid transporter activity	31 out of 10198 genes, 0.3%	32 out of 10926 genes, 0.3%	1
carboxy-lyase activity	30 out of 10198 genes, 0.3%	31 out of 10926 genes, 0.3%	1
nucleotidase activity	14 out of 10198 genes, 0.1%	14 out of 10926 genes, 0.1%	1
MAP kinase kinase kinase kinase activity	14 out of 10198 genes, 0.1%	14 out of 10926 genes, 0.1%	1
organic phosphonate transmembrane transporter activity	14 out of 10198 genes, 0.1%	14 out of 10926 genes, 0.1%	1
oxidoreductase activity, acting on the CH-NH group of donors	14 out of 10198 genes, 0.1%	14 out of 10926 genes, 0.1%	1
oxidoreductase activity, acting on CH or CH2 groups	14 out of 10198 genes, 0.1%	14 out of 10926 genes, 0.1%	1
aldehyde-lyase activity	14 out of 10198 genes, 0.1%	14 out of 10926 genes, 0.1%	1
hydrolase activity	2451 out of 10198 genes, 24.0%	2622 out of 10926 genes, 24.0%	1
monovalent inorganic cation transmembrane transporter activity	148 out of 10198 genes, 1.5%	157 out of 10926 genes, 1.4%	1
oxidoreductase activity, acting on NADH or NADPH	89 out of 10198 genes, 0.9%	94 out of 10926 genes, 0.9%	1
endopeptidase activity	162 out of 10198 genes, 1.6%	172 out of 10926 genes, 1.6%	1
3',5'-cyclic-nucleotide phosphodiesterase activity	13 out of 10198 genes, 0.1%	13 out of 10926 genes, 0.1%	1
microtubule binding	13 out of 10198 genes, 0.1%	13 out of 10926 genes, 0.1%	1
ATP-dependent helicase activity	13 out of 10198 genes, 0.1%	13 out of 10926 genes, 0.1%	1
protein transmembrane transporter activity	13 out of 10198 genes, 0.1%	13 out of 10926 genes, 0.1%	1
O-acyltransferase activity	13 out of 10198 genes, 0.1%	13 out of 10926 genes, 0.1%	1
phosphotransferase activity, for other substituted phosphate groups	13 out of 10198 genes, 0.1%	13 out of 10926 genes, 0.1%	1
carbon-sulfur lyase activity	13 out of 10198 genes, 0.1%	13 out of 10926 genes, 0.1%	1
intramolecular oxidoreductase activity, interconverting aldoses and ketoses	13 out of 10198 genes, 0.1%	13 out of 10926 genes, 0.1%	1
protein phosphatase regulator activity	13 out of 10198 genes, 0.1%	13 out of 10926 genes, 0.1%	1
macromolecule transmembrane transporter activity	13 out of 10198 genes, 0.1%	13 out of 10926 genes, 0.1%	1
purine NTP-dependent helicase activity	13 out of 10198 genes, 0.1%	13 out of 10926 genes, 0.1%	1
peptidase activity, acting on L-amino acid peptides	362 out of 10198 genes, 3.5%	386 out of 10926 genes, 3.5%	1
anion binding	102 out of 10198 genes, 1.0%	108 out of 10926 genes, 1.0%	1
phosphoric ester hydrolase activity	231 out of 10198 genes, 2.3%	246 out of 10926 genes, 2.3%	1
chromatin binding	12 out of 10198 genes, 0.1%	12 out of 10926 genes, 0.1%	1
ATP-dependent DNA helicase activity	12 out of 10198 genes, 0.1%	12 out of 10926 genes, 0.1%	1
chloride channel activity	12 out of 10198 genes, 0.1%	12 out of 10926 genes, 0.1%	1
translation termination factor activity	12 out of 10198 genes, 0.1%	12 out of 10926 genes, 0.1%	1
ligase activity, forming carbon-carbon bonds	12 out of 10198 genes, 0.1%	12 out of 10926 genes, 0.1%	1
phosphatidylinositol binding	12 out of 10198 genes, 0.1%	12 out of 10926 genes, 0.1%	1
transferase activity, transferring acyl groups, acyl groups converted into alkyl on transfer	12 out of 10198 genes, 0.1%	12 out of 10926 genes, 0.1%	1
inositol phosphate phosphatase activity	12 out of 10198 genes, 0.1%	12 out of 10926 genes, 0.1%	1
transcription regulatory region DNA binding	40 out of 10198 genes, 0.4%	42 out of 10926 genes, 0.4%	1
malic enzyme activity	11 out of 10198 genes, 0.1%	11 out of 10926 genes, 0.1%	1
ligand-activated sequence-specific DNA binding RNA polymerase II transcription factor activity	11 out of 10198 genes, 0.1%	11 out of 10926 genes, 0.1%	1
solute:sodium symporter activity	11 out of 10198 genes, 0.1%	11 out of 10926 genes, 0.1%	1
oxidoreductase activity, acting on paired donors, with incorporation or reduction of molecular oxygen, NADH or NADPH as one donor, and incorporation of one atom of oxygen	11 out of 10198 genes, 0.1%	11 out of 10926 genes, 0.1%	1
nucleoside kinase activity	11 out of 10198 genes, 0.1%	11 out of 10926 genes, 0.1%	1
growth factor receptor binding	11 out of 10198 genes, 0.1%	11 out of 10926 genes, 0.1%	1
cytoskeletal protein binding	309 out of 10198 genes, 3.0%	330 out of 10926 genes, 3.0%	1
phosphoric diester hydrolase activity	39 out of 10198 genes, 0.4%	41 out of 10926 genes, 0.4%	1
oxidoreductase activity, acting on NADH or NADPH, quinone or similar compound as acceptor	39 out of 10198 genes, 0.4%	41 out of 10926 genes, 0.4%	1
RNA polymerase II transcription factor binding transcription factor activity	53 out of 10198 genes, 0.5%	56 out of 10926 genes, 0.5%	1
oxidoreductase activity, acting on the CH-CH group of donors, NAD or NADP as acceptor	53 out of 10198 genes, 0.5%	56 out of 10926 genes, 0.5%	1
carbon-carbon lyase activity	53 out of 10198 genes, 0.5%	56 out of 10926 genes, 0.5%	1
oxidoreductase activity, acting on paired donors, with oxidation of a pair of donors resulting in the reduction of molecular oxygen to two molecules of water	24 out of 10198 genes, 0.2%	25 out of 10926 genes, 0.2%	1
monovalent cation:hydrogen antiporter activity	10 out of 10198 genes, 0.1%	10 out of 10926 genes, 0.1%	1
RNA methyltransferase activity	10 out of 10198 genes, 0.1%	10 out of 10926 genes, 0.1%	1
cation:cation antiporter activity	10 out of 10198 genes, 0.1%	10 out of 10926 genes, 0.1%	1
mannosidase activity	10 out of 10198 genes, 0.1%	10 out of 10926 genes, 0.1%	1
channel regulator activity	10 out of 10198 genes, 0.1%	10 out of 10926 genes, 0.1%	1
carbon-nitrogen lyase activity	10 out of 10198 genes, 0.1%	10 out of 10926 genes, 0.1%	1
amidine-lyase activity	10 out of 10198 genes, 0.1%	10 out of 10926 genes, 0.1%	1
carboxylic acid binding	10 out of 10198 genes, 0.1%	10 out of 10926 genes, 0.1%	1
L-phenylalanine aminotransferase activity	10 out of 10198 genes, 0.1%	10 out of 10926 genes, 0.1%	1
NADH dehydrogenase (quinone) activity	37 out of 10198 genes, 0.4%	39 out of 10926 genes, 0.4%	1
amino acid transmembrane transporter activity	23 out of 10198 genes, 0.2%	24 out of 10926 genes, 0.2%	1
endopeptidase regulator activity	23 out of 10198 genes, 0.2%	24 out of 10926 genes, 0.2%	1
phosphatase activity	187 out of 10198 genes, 1.8%	200 out of 10926 genes, 1.8%	1
RNA polymerase II regulatory region sequence-specific DNA binding	9 out of 10198 genes, 0.1%	9 out of 10926 genes, 0.1%	1
RNA polymerase II regulatory region DNA binding	9 out of 10198 genes, 0.1%	9 out of 10926 genes, 0.1%	1
metalloexopeptidase activity	9 out of 10198 genes, 0.1%	9 out of 10926 genes, 0.1%	1
phosphofructokinase activity	9 out of 10198 genes, 0.1%	9 out of 10926 genes, 0.1%	1
carbohydrate kinase activity	9 out of 10198 genes, 0.1%	9 out of 10926 genes, 0.1%	1
peptide N-acetyltransferase activity	9 out of 10198 genes, 0.1%	9 out of 10926 genes, 0.1%	1
adenylyltransferase activity	9 out of 10198 genes, 0.1%	9 out of 10926 genes, 0.1%	1
inorganic anion transmembrane transporter activity	49 out of 10198 genes, 0.5%	52 out of 10926 genes, 0.5%	1
intramolecular oxidoreductase activity	22 out of 10198 genes, 0.2%	23 out of 10926 genes, 0.2%	1
enzyme inhibitor activity	35 out of 10198 genes, 0.3%	37 out of 10926 genes, 0.3%	1
phosphotransferase activity, phosphate group as acceptor	35 out of 10198 genes, 0.3%	37 out of 10926 genes, 0.3%	1
hydrolase activity, acting on acid anhydrides	931 out of 10198 genes, 9.1%	998 out of 10926 genes, 9.1%	1
cyclic-nucleotide phosphodiesterase activity	21 out of 10198 genes, 0.2%	22 out of 10926 genes, 0.2%	1
transcription coactivator activity	8 out of 10198 genes, 0.1%	8 out of 10926 genes, 0.1%	1
endodeoxyribonuclease activity	8 out of 10198 genes, 0.1%	8 out of 10926 genes, 0.1%	1
phospholipase C activity	8 out of 10198 genes, 0.1%	8 out of 10926 genes, 0.1%	1
cytokine receptor binding	8 out of 10198 genes, 0.1%	8 out of 10926 genes, 0.1%	1
hormone activity	8 out of 10198 genes, 0.1%	8 out of 10926 genes, 0.1%	1
dicarboxylic acid transmembrane transporter activity	8 out of 10198 genes, 0.1%	8 out of 10926 genes, 0.1%	1
nucleotide transmembrane transporter activity	8 out of 10198 genes, 0.1%	8 out of 10926 genes, 0.1%	1
CoA-ligase activity	8 out of 10198 genes, 0.1%	8 out of 10926 genes, 0.1%	1
oxidoreductase activity, acting on a sulfur group of donors, disulfide as acceptor	8 out of 10198 genes, 0.1%	8 out of 10926 genes, 0.1%	1
racemase and epimerase activity	8 out of 10198 genes, 0.1%	8 out of 10926 genes, 0.1%	1
NAD-dependent histone deacetylase activity	8 out of 10198 genes, 0.1%	8 out of 10926 genes, 0.1%	1
NAD-dependent protein deacetylase activity	8 out of 10198 genes, 0.1%	8 out of 10926 genes, 0.1%	1
inositol trisphosphate phosphatase activity	8 out of 10198 genes, 0.1%	8 out of 10926 genes, 0.1%	1
coenzyme binding	8 out of 10198 genes, 0.1%	8 out of 10926 genes, 0.1%	1
N-methyltransferase activity	33 out of 10198 genes, 0.3%	35 out of 10926 genes, 0.3%	1
protein methyltransferase activity	33 out of 10198 genes, 0.3%	35 out of 10926 genes, 0.3%	1
DNA-dependent ATPase activity	20 out of 10198 genes, 0.2%	21 out of 10926 genes, 0.2%	1
acetylglucosaminyltransferase activity	20 out of 10198 genes, 0.2%	21 out of 10926 genes, 0.2%	1
phosphoprotein phosphatase activity	99 out of 10198 genes, 1.0%	106 out of 10926 genes, 1.0%	1
small conjugating protein ligase activity	112 out of 10198 genes, 1.1%	120 out of 10926 genes, 1.1%	1
hydrolase activity, acting on acid anhydrides, in phosphorus-containing anhydrides	920 out of 10198 genes, 9.0%	987 out of 10926 genes, 9.0%	1
N-acyltransferase activity	45 out of 10198 genes, 0.4%	48 out of 10926 genes, 0.4%	1
passive transmembrane transporter activity	178 out of 10198 genes, 1.7%	191 out of 10926 genes, 1.7%	1
RNA polymerase II transcription cofactor activity	19 out of 10198 genes, 0.2%	20 out of 10926 genes, 0.2%	1
isocitrate dehydrogenase activity	19 out of 10198 genes, 0.2%	20 out of 10926 genes, 0.2%	1
binding, bridging	19 out of 10198 genes, 0.2%	20 out of 10926 genes, 0.2%	1
DNA polymerase activity	123 out of 10198 genes, 1.2%	132 out of 10926 genes, 1.2%	1
single-stranded RNA binding	7 out of 10198 genes, 0.1%	7 out of 10926 genes, 0.1%	1
sulfate adenylyltransferase activity	7 out of 10198 genes, 0.1%	7 out of 10926 genes, 0.1%	1
GDP-dissociation inhibitor activity	7 out of 10198 genes, 0.1%	7 out of 10926 genes, 0.1%	1
voltage-gated calcium channel activity	7 out of 10198 genes, 0.1%	7 out of 10926 genes, 0.1%	1
drug binding	7 out of 10198 genes, 0.1%	7 out of 10926 genes, 0.1%	1
phosphate ion transmembrane transporter activity	7 out of 10198 genes, 0.1%	7 out of 10926 genes, 0.1%	1
oxidoreductase activity, acting on the CH-NH2 group of donors, oxygen as acceptor	7 out of 10198 genes, 0.1%	7 out of 10926 genes, 0.1%	1
oxidoreductase activity, acting on the CH-NH group of donors, NAD or NADP as acceptor	7 out of 10198 genes, 0.1%	7 out of 10926 genes, 0.1%	1
oxidoreductase activity, acting on CH or CH2 groups, NAD or NADP as acceptor	7 out of 10198 genes, 0.1%	7 out of 10926 genes, 0.1%	1
oxidoreductase activity, acting on CH or CH2 groups, oxygen as acceptor	7 out of 10198 genes, 0.1%	7 out of 10926 genes, 0.1%	1
hydroxymethyl-, formyl- and related transferase activity	7 out of 10198 genes, 0.1%	7 out of 10926 genes, 0.1%	1
diphosphotransferase activity	7 out of 10198 genes, 0.1%	7 out of 10926 genes, 0.1%	1
sulfurtransferase activity	7 out of 10198 genes, 0.1%	7 out of 10926 genes, 0.1%	1
racemase and epimerase activity, acting on carbohydrates and derivatives	7 out of 10198 genes, 0.1%	7 out of 10926 genes, 0.1%	1
acid-thiol ligase activity	7 out of 10198 genes, 0.1%	7 out of 10926 genes, 0.1%	1
alkali metal ion binding	7 out of 10198 genes, 0.1%	7 out of 10926 genes, 0.1%	1
channel activity	176 out of 10198 genes, 1.7%	189 out of 10926 genes, 1.7%	1
oxidoreductase activity, acting on the aldehyde or oxo group of donors, NAD or NADP as acceptor	31 out of 10198 genes, 0.3%	33 out of 10926 genes, 0.3%	1
peptidase regulator activity	31 out of 10198 genes, 0.3%	33 out of 10926 genes, 0.3%	1
nucleic acid binding	1311 out of 10198 genes, 12.9%	1407 out of 10926 genes, 12.9%	1
phosphotransferase activity, alcohol group as acceptor	513 out of 10198 genes, 5.0%	551 out of 10926 genes, 5.0%	1
N-acetyltransferase activity	43 out of 10198 genes, 0.4%	46 out of 10926 genes, 0.4%	1
pyrophosphatase activity	909 out of 10198 genes, 8.9%	976 out of 10926 genes, 8.9%	1
nucleoside-triphosphatase activity	854 out of 10198 genes, 8.4%	917 out of 10926 genes, 8.4%	1
peptidase inhibitor activity	18 out of 10198 genes, 0.2%	19 out of 10926 genes, 0.2%	1
protein binding, bridging	18 out of 10198 genes, 0.2%	19 out of 10926 genes, 0.2%	1
acid-amino acid ligase activity	134 out of 10198 genes, 1.3%	144 out of 10926 genes, 1.3%	1
hydrogen ion transmembrane transporter activity	30 out of 10198 genes, 0.3%	32 out of 10926 genes, 0.3%	1
secondary active transmembrane transporter activity	68 out of 10198 genes, 0.7%	73 out of 10926 genes, 0.7%	1
thiolester hydrolase activity	55 out of 10198 genes, 0.5%	59 out of 10926 genes, 0.5%	1
kinase binding	42 out of 10198 genes, 0.4%	45 out of 10926 genes, 0.4%	1
ion channel activity	172 out of 10198 genes, 1.7%	185 out of 10926 genes, 1.7%	1
substrate-specific channel activity	172 out of 10198 genes, 1.7%	185 out of 10926 genes, 1.7%	1
nucleotidyltransferase activity	211 out of 10198 genes, 2.1%	227 out of 10926 genes, 2.1%	1
mRNA binding	54 out of 10198 genes, 0.5%	58 out of 10926 genes, 0.5%	1
Ras guanyl-nucleotide exchange factor activity	29 out of 10198 genes, 0.3%	31 out of 10926 genes, 0.3%	1
acyl-CoA desaturase activity	17 out of 10198 genes, 0.2%	18 out of 10926 genes, 0.2%	1
inositol hexakisphosphate kinase activity	6 out of 10198 genes, 0.1%	6 out of 10926 genes, 0.1%	1
DNA-directed RNA polymerase activity	6 out of 10198 genes, 0.1%	6 out of 10926 genes, 0.1%	1
DNA ligase activity	6 out of 10198 genes, 0.1%	6 out of 10926 genes, 0.1%	1
DNA topoisomerase activity	6 out of 10198 genes, 0.1%	6 out of 10926 genes, 0.1%	1
acetyl-CoA C-acyltransferase activity	6 out of 10198 genes, 0.1%	6 out of 10926 genes, 0.1%	1
succinate-CoA ligase activity	6 out of 10198 genes, 0.1%	6 out of 10926 genes, 0.1%	1
intracellular ligand-gated calcium channel activity	6 out of 10198 genes, 0.1%	6 out of 10926 genes, 0.1%	1
L-glutamate transmembrane transporter activity	6 out of 10198 genes, 0.1%	6 out of 10926 genes, 0.1%	1
organic acid:sodium symporter activity	6 out of 10198 genes, 0.1%	6 out of 10926 genes, 0.1%	1
sodium:phosphate symporter activity	6 out of 10198 genes, 0.1%	6 out of 10926 genes, 0.1%	1
G-protein coupled amine receptor activity	6 out of 10198 genes, 0.1%	6 out of 10926 genes, 0.1%	1
tricarboxylic acid transmembrane transporter activity	6 out of 10198 genes, 0.1%	6 out of 10926 genes, 0.1%	1
acidic amino acid transmembrane transporter activity	6 out of 10198 genes, 0.1%	6 out of 10926 genes, 0.1%	1
L-amino acid transmembrane transporter activity	6 out of 10198 genes, 0.1%	6 out of 10926 genes, 0.1%	1
calcium-release channel activity	6 out of 10198 genes, 0.1%	6 out of 10926 genes, 0.1%	1
arginine N-methyltransferase activity	6 out of 10198 genes, 0.1%	6 out of 10926 genes, 0.1%	1
protein-arginine N-methyltransferase activity	6 out of 10198 genes, 0.1%	6 out of 10926 genes, 0.1%	1
acylglycerol O-acyltransferase activity	6 out of 10198 genes, 0.1%	6 out of 10926 genes, 0.1%	1
peptidase activator activity	6 out of 10198 genes, 0.1%	6 out of 10926 genes, 0.1%	1
oxidoreductase activity, acting on single donors with incorporation of molecular oxygen, incorporation of two atoms of oxygen	6 out of 10198 genes, 0.1%	6 out of 10926 genes, 0.1%	1
ligase activity, forming phosphoric ester bonds	6 out of 10198 genes, 0.1%	6 out of 10926 genes, 0.1%	1
guanyl nucleotide binding	6 out of 10198 genes, 0.1%	6 out of 10926 genes, 0.1%	1
translation repressor activity	6 out of 10198 genes, 0.1%	6 out of 10926 genes, 0.1%	1
sterol binding	6 out of 10198 genes, 0.1%	6 out of 10926 genes, 0.1%	1
amide binding	6 out of 10198 genes, 0.1%	6 out of 10926 genes, 0.1%	1
translation regulator activity	6 out of 10198 genes, 0.1%	6 out of 10926 genes, 0.1%	1
dynein binding	6 out of 10198 genes, 0.1%	6 out of 10926 genes, 0.1%	1
oxidoreductase activity, acting on NADH or NADPH, oxygen as acceptor	6 out of 10198 genes, 0.1%	6 out of 10926 genes, 0.1%	1
cytidylyltransferase activity	6 out of 10198 genes, 0.1%	6 out of 10926 genes, 0.1%	1
protein tyrosine kinase activity	41 out of 10198 genes, 0.4%	44 out of 10926 genes, 0.4%	1
receptor signaling protein activity	41 out of 10198 genes, 0.4%	44 out of 10926 genes, 0.4%	1
S-adenosylmethionine-dependent methyltransferase activity	41 out of 10198 genes, 0.4%	44 out of 10926 genes, 0.4%	1
structure-specific DNA binding	41 out of 10198 genes, 0.4%	44 out of 10926 genes, 0.4%	1
symporter activity	28 out of 10198 genes, 0.3%	30 out of 10926 genes, 0.3%	1
enzyme binding	155 out of 10198 genes, 1.5%	167 out of 10926 genes, 1.5%	1
ion binding	1787 out of 10198 genes, 17.5%	1919 out of 10926 genes, 17.6%	1
lipase activity	52 out of 10198 genes, 0.5%	56 out of 10926 genes, 0.5%	1
protein tyrosine phosphatase activity	16 out of 10198 genes, 0.2%	17 out of 10926 genes, 0.2%	1
ligase activity, forming carbon-sulfur bonds	16 out of 10198 genes, 0.2%	17 out of 10926 genes, 0.2%	1
small GTPase regulator activity	89 out of 10198 genes, 0.9%	96 out of 10926 genes, 0.9%	1
receptor signaling protein serine/threonine kinase activity	39 out of 10198 genes, 0.4%	42 out of 10926 genes, 0.4%	1
GTPase activator activity	39 out of 10198 genes, 0.4%	42 out of 10926 genes, 0.4%	1
Ras GTPase activator activity	39 out of 10198 genes, 0.4%	42 out of 10926 genes, 0.4%	1
solute:cation symporter activity	27 out of 10198 genes, 0.3%	29 out of 10926 genes, 0.3%	1
succinate dehydrogenase activity	5 out of 10198 genes, 0.0%	5 out of 10926 genes, 0.0%	1
G-protein coupled receptor binding	5 out of 10198 genes, 0.0%	5 out of 10926 genes, 0.0%	1
translation release factor activity	5 out of 10198 genes, 0.0%	5 out of 10926 genes, 0.0%	1
aminopeptidase activity	5 out of 10198 genes, 0.0%	5 out of 10926 genes, 0.0%	1
alpha-mannosidase activity	5 out of 10198 genes, 0.0%	5 out of 10926 genes, 0.0%	1
phosphoenolpyruvate carboxykinase activity	5 out of 10198 genes, 0.0%	5 out of 10926 genes, 0.0%	1
pyruvate dehydrogenase activity	5 out of 10198 genes, 0.0%	5 out of 10926 genes, 0.0%	1
3'-5'-exodeoxyribonuclease activity	5 out of 10198 genes, 0.0%	5 out of 10926 genes, 0.0%	1
histone-arginine N-methyltransferase activity	5 out of 10198 genes, 0.0%	5 out of 10926 genes, 0.0%	1
glucuronosyltransferase activity	5 out of 10198 genes, 0.0%	5 out of 10926 genes, 0.0%	1
mannosyl-oligosaccharide mannosidase activity	5 out of 10198 genes, 0.0%	5 out of 10926 genes, 0.0%	1
protein-hormone receptor activity	5 out of 10198 genes, 0.0%	5 out of 10926 genes, 0.0%	1
oxidoreductase activity, acting on paired donors, with incorporation or reduction of molecular oxygen, reduced iron-sulfur protein as one donor, and incorporation of one atom of oxygen	5 out of 10198 genes, 0.0%	5 out of 10926 genes, 0.0%	1
deoxynucleoside kinase activity	5 out of 10198 genes, 0.0%	5 out of 10926 genes, 0.0%	1
carbohydrate phosphatase activity	5 out of 10198 genes, 0.0%	5 out of 10926 genes, 0.0%	1
phosphatase inhibitor activity	5 out of 10198 genes, 0.0%	5 out of 10926 genes, 0.0%	1
cyclic nucleotide binding	5 out of 10198 genes, 0.0%	5 out of 10926 genes, 0.0%	1
phosphatidylinositol bisphosphate phosphatase activity	5 out of 10198 genes, 0.0%	5 out of 10926 genes, 0.0%	1
SMAD binding	5 out of 10198 genes, 0.0%	5 out of 10926 genes, 0.0%	1
phosphatidylinositol phosphate phosphatase activity	5 out of 10198 genes, 0.0%	5 out of 10926 genes, 0.0%	1
L-glutamine aminotransferase activity	5 out of 10198 genes, 0.0%	5 out of 10926 genes, 0.0%	1
transferase activity, transferring alkyl or aryl (other than methyl) groups	38 out of 10198 genes, 0.4%	41 out of 10926 genes, 0.4%	1
oxidoreductase activity, acting on the aldehyde or oxo group of donors	50 out of 10198 genes, 0.5%	54 out of 10926 genes, 0.5%	1
phospholipid transporter activity	15 out of 10198 genes, 0.1%	16 out of 10926 genes, 0.1%	1
structural constituent of cuticle	15 out of 10198 genes, 0.1%	16 out of 10926 genes, 0.1%	1
endonuclease activity	26 out of 10198 genes, 0.3%	28 out of 10926 genes, 0.3%	1
sequence-specific DNA binding	26 out of 10198 genes, 0.3%	28 out of 10926 genes, 0.3%	1
transferase activity, transferring acyl groups	202 out of 10198 genes, 2.0%	218 out of 10926 genes, 2.0%	1
nucleoside binding	1170 out of 10198 genes, 11.5%	1258 out of 10926 genes, 11.5%	1
GTPase regulator activity	137 out of 10198 genes, 1.3%	148 out of 10926 genes, 1.4%	1
nucleoside-triphosphatase regulator activity	137 out of 10198 genes, 1.3%	148 out of 10926 genes, 1.4%	1
protein kinase activity	479 out of 10198 genes, 4.7%	516 out of 10926 genes, 4.7%	1
purine nucleoside binding	1163 out of 10198 genes, 11.4%	1251 out of 10926 genes, 11.4%	1
ribonucleoside binding	1163 out of 10198 genes, 11.4%	1251 out of 10926 genes, 11.4%	1
purine ribonucleoside binding	1163 out of 10198 genes, 11.4%	1251 out of 10926 genes, 11.4%	1
acetyltransferase activity	60 out of 10198 genes, 0.6%	65 out of 10926 genes, 0.6%	1
phospholipase activity	48 out of 10198 genes, 0.5%	52 out of 10926 genes, 0.5%	1
intramolecular transferase activity	14 out of 10198 genes, 0.1%	15 out of 10926 genes, 0.1%	1
exopeptidase activity	72 out of 10198 genes, 0.7%	78 out of 10926 genes, 0.7%	1
oxidoreductase activity, acting on single donors with incorporation of molecular oxygen	24 out of 10198 genes, 0.2%	26 out of 10926 genes, 0.2%	1
protein binding	1223 out of 10198 genes, 12.0%	1316 out of 10926 genes, 12.0%	1
SNARE binding	4 out of 10198 genes, 0.0%	4 out of 10926 genes, 0.0%	1
DNA secondary structure binding	4 out of 10198 genes, 0.0%	4 out of 10926 genes, 0.0%	1
adenine nucleotide transmembrane transporter activity	4 out of 10198 genes, 0.0%	4 out of 10926 genes, 0.0%	1
RNA polymerase II basal transcription factor binding transcription factor activity	4 out of 10198 genes, 0.0%	4 out of 10926 genes, 0.0%	1
TBP-class protein binding RNA polymerase II transcription factor activity	4 out of 10198 genes, 0.0%	4 out of 10926 genes, 0.0%	1
histone acetyltransferase activity	4 out of 10198 genes, 0.0%	4 out of 10926 genes, 0.0%	1
oligosaccharyl transferase activity	4 out of 10198 genes, 0.0%	4 out of 10926 genes, 0.0%	1
transmembrane receptor protein tyrosine kinase activity	4 out of 10198 genes, 0.0%	4 out of 10926 genes, 0.0%	1
Rho guanyl-nucleotide exchange factor activity	4 out of 10198 genes, 0.0%	4 out of 10926 genes, 0.0%	1
nucleotide-sugar transmembrane transporter activity	4 out of 10198 genes, 0.0%	4 out of 10926 genes, 0.0%	1
copper ion binding	4 out of 10198 genes, 0.0%	4 out of 10926 genes, 0.0%	1
monocarboxylic acid transmembrane transporter activity	4 out of 10198 genes, 0.0%	4 out of 10926 genes, 0.0%	1
O-methyltransferase activity	4 out of 10198 genes, 0.0%	4 out of 10926 genes, 0.0%	1
RNA guanylyltransferase activity	4 out of 10198 genes, 0.0%	4 out of 10926 genes, 0.0%	1
galactosyltransferase activity	4 out of 10198 genes, 0.0%	4 out of 10926 genes, 0.0%	1
5'-3' exonuclease activity	4 out of 10198 genes, 0.0%	4 out of 10926 genes, 0.0%	1
fucosyltransferase activity	4 out of 10198 genes, 0.0%	4 out of 10926 genes, 0.0%	1
electron carrier activity	4 out of 10198 genes, 0.0%	4 out of 10926 genes, 0.0%	1
carbohydrate transmembrane transporter activity	4 out of 10198 genes, 0.0%	4 out of 10926 genes, 0.0%	1
pyrimidine nucleotide-sugar transmembrane transporter activity	4 out of 10198 genes, 0.0%	4 out of 10926 genes, 0.0%	1
purine nucleotide transmembrane transporter activity	4 out of 10198 genes, 0.0%	4 out of 10926 genes, 0.0%	1
carnitine O-acyltransferase activity	4 out of 10198 genes, 0.0%	4 out of 10926 genes, 0.0%	1
oxidoreductase activity, acting on NADH or NADPH, heme protein as acceptor	4 out of 10198 genes, 0.0%	4 out of 10926 genes, 0.0%	1
oxidoreductase activity, acting on CH or CH2 groups, disulfide as acceptor	4 out of 10198 genes, 0.0%	4 out of 10926 genes, 0.0%	1
hydrolase activity, hydrolyzing N-glycosyl compounds	4 out of 10198 genes, 0.0%	4 out of 10926 genes, 0.0%	1
hydrolase activity, acting on carbon-nitrogen (but not peptide) bonds, in cyclic amides	4 out of 10198 genes, 0.0%	4 out of 10926 genes, 0.0%	1
oxo-acid-lyase activity	4 out of 10198 genes, 0.0%	4 out of 10926 genes, 0.0%	1
carbon-oxygen lyase activity, acting on phosphates	4 out of 10198 genes, 0.0%	4 out of 10926 genes, 0.0%	1
DNA N-glycosylase activity	4 out of 10198 genes, 0.0%	4 out of 10926 genes, 0.0%	1
cyclohydrolase activity	4 out of 10198 genes, 0.0%	4 out of 10926 genes, 0.0%	1
wide pore channel activity	4 out of 10198 genes, 0.0%	4 out of 10926 genes, 0.0%	1
translation initiation factor binding	4 out of 10198 genes, 0.0%	4 out of 10926 genes, 0.0%	1
chromatin DNA binding	4 out of 10198 genes, 0.0%	4 out of 10926 genes, 0.0%	1
myosin light chain binding	4 out of 10198 genes, 0.0%	4 out of 10926 genes, 0.0%	1
small conjugating protein binding	4 out of 10198 genes, 0.0%	4 out of 10926 genes, 0.0%	1
tumor necrosis factor receptor superfamily binding	4 out of 10198 genes, 0.0%	4 out of 10926 genes, 0.0%	1
cargo receptor activity	4 out of 10198 genes, 0.0%	4 out of 10926 genes, 0.0%	1
sugar-phosphatase activity	4 out of 10198 genes, 0.0%	4 out of 10926 genes, 0.0%	1
sugar transmembrane transporter activity	4 out of 10198 genes, 0.0%	4 out of 10926 genes, 0.0%	1
inositol trisphosphate kinase activity	4 out of 10198 genes, 0.0%	4 out of 10926 genes, 0.0%	1
phosphatidylinositol kinase activity	4 out of 10198 genes, 0.0%	4 out of 10926 genes, 0.0%	1
carbohydrate transporter activity	4 out of 10198 genes, 0.0%	4 out of 10926 genes, 0.0%	1
RNA polymerase II core promoter sequence-specific DNA binding transcription factor activity	13 out of 10198 genes, 0.1%	14 out of 10926 genes, 0.1%	1
neuropeptide receptor activity	13 out of 10198 genes, 0.1%	14 out of 10926 genes, 0.1%	1
carbon-nitrogen ligase activity, with glutamine as amido-N-donor	13 out of 10198 genes, 0.1%	14 out of 10926 genes, 0.1%	1
neurotransmitter receptor activity	13 out of 10198 genes, 0.1%	14 out of 10926 genes, 0.1%	1
DNA binding	323 out of 10198 genes, 3.2%	349 out of 10926 genes, 3.2%	1
sequence-specific DNA binding transcription factor activity	93 out of 10198 genes, 0.9%	101 out of 10926 genes, 0.9%	1
protein serine/threonine kinase activity	205 out of 10198 genes, 2.0%	222 out of 10926 genes, 2.0%	1
lyase activity	166 out of 10198 genes, 1.6%	180 out of 10926 genes, 1.6%	1
deoxyribonuclease activity	12 out of 10198 genes, 0.1%	13 out of 10926 genes, 0.1%	1
neurotransmitter transporter activity	12 out of 10198 genes, 0.1%	13 out of 10926 genes, 0.1%	1
protein dimerization activity	79 out of 10198 genes, 0.8%	86 out of 10926 genes, 0.8%	1
oxidoreductase activity, acting on the CH-CH group of donors	91 out of 10198 genes, 0.9%	99 out of 10926 genes, 0.9%	1
transcription regulatory region sequence-specific DNA binding	22 out of 10198 genes, 0.2%	24 out of 10926 genes, 0.2%	1
lysine N-methyltransferase activity	22 out of 10198 genes, 0.2%	24 out of 10926 genes, 0.2%	1
protein-lysine N-methyltransferase activity	22 out of 10198 genes, 0.2%	24 out of 10926 genes, 0.2%	1
protein complex binding	22 out of 10198 genes, 0.2%	24 out of 10926 genes, 0.2%	1
transferase activity, transferring pentosyl groups	32 out of 10198 genes, 0.3%	35 out of 10926 genes, 0.3%	1
acyl-[acyl-carrier-protein] hydrolase activity	11 out of 10198 genes, 0.1%	12 out of 10926 genes, 0.1%	1
RNA polymerase II core promoter proximal region sequence-specific DNA binding transcription factor activity	31 out of 10198 genes, 0.3%	34 out of 10926 genes, 0.3%	1
GTP cyclohydrolase activity	3 out of 10198 genes, 0.0%	3 out of 10926 genes, 0.0%	1
dihydroorotate dehydrogenase activity	3 out of 10198 genes, 0.0%	3 out of 10926 genes, 0.0%	1
aspartic-type endopeptidase activity	3 out of 10198 genes, 0.0%	3 out of 10926 genes, 0.0%	1
glycolipid mannosyltransferase activity	3 out of 10198 genes, 0.0%	3 out of 10926 genes, 0.0%	1
nucleotide diphosphatase activity	3 out of 10198 genes, 0.0%	3 out of 10926 genes, 0.0%	1
beta-N-acetylhexosaminidase activity	3 out of 10198 genes, 0.0%	3 out of 10926 genes, 0.0%	1
phosphorylase activity	3 out of 10198 genes, 0.0%	3 out of 10926 genes, 0.0%	1
protein geranylgeranyltransferase activity	3 out of 10198 genes, 0.0%	3 out of 10926 genes, 0.0%	1
MAP kinase activity	3 out of 10198 genes, 0.0%	3 out of 10926 genes, 0.0%	1
macrolide binding	3 out of 10198 genes, 0.0%	3 out of 10926 genes, 0.0%	1
poly-pyrimidine tract binding	3 out of 10198 genes, 0.0%	3 out of 10926 genes, 0.0%	1
protein prenyltransferase activity	3 out of 10198 genes, 0.0%	3 out of 10926 genes, 0.0%	1
steroid hydroxylase activity	3 out of 10198 genes, 0.0%	3 out of 10926 genes, 0.0%	1
rRNA methyltransferase activity	3 out of 10198 genes, 0.0%	3 out of 10926 genes, 0.0%	1
H3 histone acetyltransferase activity	3 out of 10198 genes, 0.0%	3 out of 10926 genes, 0.0%	1
sterol transporter activity	3 out of 10198 genes, 0.0%	3 out of 10926 genes, 0.0%	1
anion:anion antiporter activity	3 out of 10198 genes, 0.0%	3 out of 10926 genes, 0.0%	1
C4-dicarboxylate transmembrane transporter activity	3 out of 10198 genes, 0.0%	3 out of 10926 genes, 0.0%	1
trehalase activity	3 out of 10198 genes, 0.0%	3 out of 10926 genes, 0.0%	1
steroid dehydrogenase activity	3 out of 10198 genes, 0.0%	3 out of 10926 genes, 0.0%	1
CoA carboxylase activity	3 out of 10198 genes, 0.0%	3 out of 10926 genes, 0.0%	1
amino acid binding	3 out of 10198 genes, 0.0%	3 out of 10926 genes, 0.0%	1
oxidoreductase activity, acting on the CH-CH group of donors, quinone or related compound as acceptor	3 out of 10198 genes, 0.0%	3 out of 10926 genes, 0.0%	1
oxidoreductase activity, acting on the CH-NH2 group of donors, disulfide as acceptor	3 out of 10198 genes, 0.0%	3 out of 10926 genes, 0.0%	1
carboxyl- or carbamoyltransferase activity	3 out of 10198 genes, 0.0%	3 out of 10926 genes, 0.0%	1
transferase activity, transferring aldehyde or ketonic groups	3 out of 10198 genes, 0.0%	3 out of 10926 genes, 0.0%	1
phosphotransferase activity, carboxyl group as acceptor	3 out of 10198 genes, 0.0%	3 out of 10926 genes, 0.0%	1
ether hydrolase activity	3 out of 10198 genes, 0.0%	3 out of 10926 genes, 0.0%	1
intramolecular oxidoreductase activity, transposing C=C bonds	3 out of 10198 genes, 0.0%	3 out of 10926 genes, 0.0%	1
peptide hormone binding	3 out of 10198 genes, 0.0%	3 out of 10926 genes, 0.0%	1
phosphatase activator activity	3 out of 10198 genes, 0.0%	3 out of 10926 genes, 0.0%	1
rRNA binding	3 out of 10198 genes, 0.0%	3 out of 10926 genes, 0.0%	1
hormone binding	3 out of 10198 genes, 0.0%	3 out of 10926 genes, 0.0%	1
protein phosphorylated amino acid binding	3 out of 10198 genes, 0.0%	3 out of 10926 genes, 0.0%	1
ER retention sequence binding	3 out of 10198 genes, 0.0%	3 out of 10926 genes, 0.0%	1
alanine-oxo-acid transaminase activity	3 out of 10198 genes, 0.0%	3 out of 10926 genes, 0.0%	1
beta-1,3-galactosyltransferase activity	3 out of 10198 genes, 0.0%	3 out of 10926 genes, 0.0%	1
phosphoprotein binding	3 out of 10198 genes, 0.0%	3 out of 10926 genes, 0.0%	1
phosphatidylinositol bisphosphate kinase activity	3 out of 10198 genes, 0.0%	3 out of 10926 genes, 0.0%	1
aspartic-type peptidase activity	3 out of 10198 genes, 0.0%	3 out of 10926 genes, 0.0%	1
uridylyltransferase activity	3 out of 10198 genes, 0.0%	3 out of 10926 genes, 0.0%	1
protein-glutamic acid ligase activity	3 out of 10198 genes, 0.0%	3 out of 10926 genes, 0.0%	1
protein phosphatase activator activity	3 out of 10198 genes, 0.0%	3 out of 10926 genes, 0.0%	1
enzyme regulator activity	260 out of 10198 genes, 2.5%	282 out of 10926 genes, 2.6%	1
chloride transmembrane transporter activity	20 out of 10198 genes, 0.2%	22 out of 10926 genes, 0.2%	1
sequence-specific DNA binding RNA polymerase II transcription factor activity	86 out of 10198 genes, 0.8%	94 out of 10926 genes, 0.9%	1
G-protein coupled receptor activity	40 out of 10198 genes, 0.4%	44 out of 10926 genes, 0.4%	1
tubulin binding	85 out of 10198 genes, 0.8%	93 out of 10926 genes, 0.9%	1
iron ion binding	10 out of 10198 genes, 0.1%	11 out of 10926 genes, 0.1%	1
intramolecular transferase activity, phosphotransferases	10 out of 10198 genes, 0.1%	11 out of 10926 genes, 0.1%	1
sodium ion transmembrane transporter activity	29 out of 10198 genes, 0.3%	32 out of 10926 genes, 0.3%	1
cell adhesion molecule binding	19 out of 10198 genes, 0.2%	21 out of 10926 genes, 0.2%	1
transferase activity, transferring acyl groups other than amino-acyl groups	129 out of 10198 genes, 1.3%	141 out of 10926 genes, 1.3%	1
guanyl-nucleotide exchange factor activity	38 out of 10198 genes, 0.4%	42 out of 10926 genes, 0.4%	1
peptide receptor activity	18 out of 10198 genes, 0.2%	20 out of 10926 genes, 0.2%	1
G-protein coupled peptide receptor activity	18 out of 10198 genes, 0.2%	20 out of 10926 genes, 0.2%	1
cyclase activity	18 out of 10198 genes, 0.2%	20 out of 10926 genes, 0.2%	1
signal sequence binding	9 out of 10198 genes, 0.1%	10 out of 10926 genes, 0.1%	1
acetylgalactosaminyltransferase activity	9 out of 10198 genes, 0.1%	10 out of 10926 genes, 0.1%	1
phosphatidylinositol phosphate kinase activity	9 out of 10198 genes, 0.1%	10 out of 10926 genes, 0.1%	1
small conjugating protein-specific protease activity	9 out of 10198 genes, 0.1%	10 out of 10926 genes, 0.1%	1
3'-5' exonuclease activity	17 out of 10198 genes, 0.2%	19 out of 10926 genes, 0.2%	1
RNA cap binding	2 out of 10198 genes, 0.0%	2 out of 10926 genes, 0.0%	1
mismatch base pair DNA N-glycosylase activity	2 out of 10198 genes, 0.0%	2 out of 10926 genes, 0.0%	1
RNA polymerase II transcription coactivator activity	2 out of 10198 genes, 0.0%	2 out of 10926 genes, 0.0%	1
RNA polymerase II transcription factor binding transcription factor activity involved in positive regulation of transcription	2 out of 10198 genes, 0.0%	2 out of 10926 genes, 0.0%	1
microtubule motor activity	2 out of 10198 genes, 0.0%	2 out of 10926 genes, 0.0%	1
adenylate cyclase activity	2 out of 10198 genes, 0.0%	2 out of 10926 genes, 0.0%	1
branched-chain-amino-acid transaminase activity	2 out of 10198 genes, 0.0%	2 out of 10926 genes, 0.0%	1
lactate dehydrogenase activity	2 out of 10198 genes, 0.0%	2 out of 10926 genes, 0.0%	1
protein serine/threonine/tyrosine kinase activity	2 out of 10198 genes, 0.0%	2 out of 10926 genes, 0.0%	1
calcium-dependent protein serine/threonine phosphatase activity	2 out of 10198 genes, 0.0%	2 out of 10926 genes, 0.0%	1
cysteine-type endopeptidase inhibitor activity	2 out of 10198 genes, 0.0%	2 out of 10926 genes, 0.0%	1
serotonin receptor activity	2 out of 10198 genes, 0.0%	2 out of 10926 genes, 0.0%	1
transforming growth factor beta receptor, cytoplasmic mediator activity	2 out of 10198 genes, 0.0%	2 out of 10926 genes, 0.0%	1
transforming growth factor beta receptor binding	2 out of 10198 genes, 0.0%	2 out of 10926 genes, 0.0%	1
neuropeptide hormone activity	2 out of 10198 genes, 0.0%	2 out of 10926 genes, 0.0%	1
volume-sensitive anion channel activity	2 out of 10198 genes, 0.0%	2 out of 10926 genes, 0.0%	1
sodium:amino acid symporter activity	2 out of 10198 genes, 0.0%	2 out of 10926 genes, 0.0%	1
copper ion transmembrane transporter activity	2 out of 10198 genes, 0.0%	2 out of 10926 genes, 0.0%	1
cation:sugar symporter activity	2 out of 10198 genes, 0.0%	2 out of 10926 genes, 0.0%	1
cation:amino acid symporter activity	2 out of 10198 genes, 0.0%	2 out of 10926 genes, 0.0%	1
mRNA methyltransferase activity	2 out of 10198 genes, 0.0%	2 out of 10926 genes, 0.0%	1
serine-type peptidase activity	2 out of 10198 genes, 0.0%	2 out of 10926 genes, 0.0%	1
small protein activating enzyme activity	2 out of 10198 genes, 0.0%	2 out of 10926 genes, 0.0%	1
NAD(P)+ transhydrogenase activity	2 out of 10198 genes, 0.0%	2 out of 10926 genes, 0.0%	1
peptide disulfide oxidoreductase activity	2 out of 10198 genes, 0.0%	2 out of 10926 genes, 0.0%	1
glutathione disulfide oxidoreductase activity	2 out of 10198 genes, 0.0%	2 out of 10926 genes, 0.0%	1
monosaccharide transmembrane transporter activity	2 out of 10198 genes, 0.0%	2 out of 10926 genes, 0.0%	1
hexose transmembrane transporter activity	2 out of 10198 genes, 0.0%	2 out of 10926 genes, 0.0%	1
glucosidase activity	2 out of 10198 genes, 0.0%	2 out of 10926 genes, 0.0%	1
ammonia ligase activity	2 out of 10198 genes, 0.0%	2 out of 10926 genes, 0.0%	1
channel inhibitor activity	2 out of 10198 genes, 0.0%	2 out of 10926 genes, 0.0%	1
C-palmitoyltransferase activity	2 out of 10198 genes, 0.0%	2 out of 10926 genes, 0.0%	1
oxidoreductase activity, acting on the CH-NH group of donors, disulfide as acceptor	2 out of 10198 genes, 0.0%	2 out of 10926 genes, 0.0%	1
oxidoreductase activity, acting on the CH-NH group of donors, quinone or similar compound as acceptor	2 out of 10198 genes, 0.0%	2 out of 10926 genes, 0.0%	1
oxidoreductase activity, acting on NADH or NADPH, NAD or NADP as acceptor	2 out of 10198 genes, 0.0%	2 out of 10926 genes, 0.0%	1
oxidoreductase activity, acting on NADH or NADPH, nitrogenous group as acceptor	2 out of 10198 genes, 0.0%	2 out of 10926 genes, 0.0%	1
oxidoreductase activity, acting on other nitrogenous compounds as donors	2 out of 10198 genes, 0.0%	2 out of 10926 genes, 0.0%	1
oxidoreductase activity, acting on other nitrogenous compounds as donors, oxygen as acceptor	2 out of 10198 genes, 0.0%	2 out of 10926 genes, 0.0%	1
oxidoreductase activity, acting on a sulfur group of donors, NAD or NADP as acceptor	2 out of 10198 genes, 0.0%	2 out of 10926 genes, 0.0%	1
oxidoreductase activity, acting on a sulfur group of donors, oxygen as acceptor	2 out of 10198 genes, 0.0%	2 out of 10926 genes, 0.0%	1
hydrolase activity, acting on carbon-nitrogen (but not peptide) bonds, in linear amidines	2 out of 10198 genes, 0.0%	2 out of 10926 genes, 0.0%	1
phosphorus-oxygen lyase activity	2 out of 10198 genes, 0.0%	2 out of 10926 genes, 0.0%	1
intramolecular lyase activity	2 out of 10198 genes, 0.0%	2 out of 10926 genes, 0.0%	1
acid-ammonia (or amide) ligase activity	2 out of 10198 genes, 0.0%	2 out of 10926 genes, 0.0%	1
serine hydrolase activity	2 out of 10198 genes, 0.0%	2 out of 10926 genes, 0.0%	1
nucleotide kinase activity	2 out of 10198 genes, 0.0%	2 out of 10926 genes, 0.0%	1
nucleotide phosphatase activity	2 out of 10198 genes, 0.0%	2 out of 10926 genes, 0.0%	1
kinase activator activity	2 out of 10198 genes, 0.0%	2 out of 10926 genes, 0.0%	1
cytokine binding	2 out of 10198 genes, 0.0%	2 out of 10926 genes, 0.0%	1
protein kinase activator activity	2 out of 10198 genes, 0.0%	2 out of 10926 genes, 0.0%	1
endothelial differentiation G-protein coupled receptor binding	2 out of 10198 genes, 0.0%	2 out of 10926 genes, 0.0%	1
myosin head/neck binding	2 out of 10198 genes, 0.0%	2 out of 10926 genes, 0.0%	1
myosin heavy chain binding	2 out of 10198 genes, 0.0%	2 out of 10926 genes, 0.0%	1
protein complex scaffold	2 out of 10198 genes, 0.0%	2 out of 10926 genes, 0.0%	1
steroid dehydrogenase activity, acting on the CH-OH group of donors, NAD or NADP as acceptor	2 out of 10198 genes, 0.0%	2 out of 10926 genes, 0.0%	1
glutamate receptor binding	2 out of 10198 genes, 0.0%	2 out of 10926 genes, 0.0%	1
pre-mRNA binding	2 out of 10198 genes, 0.0%	2 out of 10926 genes, 0.0%	1
purine nucleotide-sugar transmembrane transporter activity	2 out of 10198 genes, 0.0%	2 out of 10926 genes, 0.0%	1
5,10-methylenetetrahydrofolate-dependent methyltransferase activity	2 out of 10198 genes, 0.0%	2 out of 10926 genes, 0.0%	1
sphingolipid transporter activity	2 out of 10198 genes, 0.0%	2 out of 10926 genes, 0.0%	1
sphingolipid binding	2 out of 10198 genes, 0.0%	2 out of 10926 genes, 0.0%	1
transition metal ion transmembrane transporter activity	2 out of 10198 genes, 0.0%	2 out of 10926 genes, 0.0%	1
alpha-(1->6)-fucosyltransferase activity	2 out of 10198 genes, 0.0%	2 out of 10926 genes, 0.0%	1
protein N-terminus binding	2 out of 10198 genes, 0.0%	2 out of 10926 genes, 0.0%	1
quinone binding	2 out of 10198 genes, 0.0%	2 out of 10926 genes, 0.0%	1
hormone receptor binding	2 out of 10198 genes, 0.0%	2 out of 10926 genes, 0.0%	1
inositol monophosphate phosphatase activity	2 out of 10198 genes, 0.0%	2 out of 10926 genes, 0.0%	1
ligase regulator activity	2 out of 10198 genes, 0.0%	2 out of 10926 genes, 0.0%	1
L-tyrosine aminotransferase activity	2 out of 10198 genes, 0.0%	2 out of 10926 genes, 0.0%	1
dioxygenase activity	36 out of 10198 genes, 0.4%	40 out of 10926 genes, 0.4%	1
Ras GTPase binding	26 out of 10198 genes, 0.3%	29 out of 10926 genes, 0.3%	1
small GTPase binding	26 out of 10198 genes, 0.3%	29 out of 10926 genes, 0.3%	1
GTPase binding	26 out of 10198 genes, 0.3%	29 out of 10926 genes, 0.3%	1
cation binding	1605 out of 10198 genes, 15.7%	1731 out of 10926 genes, 15.8%	1
3'-5'-exoribonuclease activity	8 out of 10198 genes, 0.1%	9 out of 10926 genes, 0.1%	1
histone deacetylase activity	8 out of 10198 genes, 0.1%	9 out of 10926 genes, 0.1%	1
exoribonuclease activity	8 out of 10198 genes, 0.1%	9 out of 10926 genes, 0.1%	1
intracellular ligand-gated ion channel activity	8 out of 10198 genes, 0.1%	9 out of 10926 genes, 0.1%	1
nucleobase-containing compound transmembrane transporter activity	8 out of 10198 genes, 0.1%	9 out of 10926 genes, 0.1%	1
hydrolase activity, acting on ether bonds	8 out of 10198 genes, 0.1%	9 out of 10926 genes, 0.1%	1
exoribonuclease activity, producing 5'-phosphomonoesters	8 out of 10198 genes, 0.1%	9 out of 10926 genes, 0.1%	1
deacetylase activity	8 out of 10198 genes, 0.1%	9 out of 10926 genes, 0.1%	1
protein deacetylase activity	8 out of 10198 genes, 0.1%	9 out of 10926 genes, 0.1%	1
peptide binding	16 out of 10198 genes, 0.2%	18 out of 10926 genes, 0.2%	1
transcription factor binding	45 out of 10198 genes, 0.4%	50 out of 10926 genes, 0.5%	1
histone methyltransferase activity	15 out of 10198 genes, 0.1%	17 out of 10926 genes, 0.2%	1
transition metal ion binding	743 out of 10198 genes, 7.3%	805 out of 10926 genes, 7.4%	1
ubiquitin-protein ligase activity	7 out of 10198 genes, 0.1%	8 out of 10926 genes, 0.1%	1
sulfotransferase activity	7 out of 10198 genes, 0.1%	8 out of 10926 genes, 0.1%	1
fatty acid ligase activity	7 out of 10198 genes, 0.1%	8 out of 10926 genes, 0.1%	1
hexosaminidase activity	7 out of 10198 genes, 0.1%	8 out of 10926 genes, 0.1%	1
oxidoreductase activity, acting on the CH-CH group of donors, oxygen as acceptor	7 out of 10198 genes, 0.1%	8 out of 10926 genes, 0.1%	1
oxidoreductase activity, acting on paired donors, with incorporation or reduction of molecular oxygen, reduced pteridine as one donor, and incorporation of one atom of oxygen	7 out of 10198 genes, 0.1%	8 out of 10926 genes, 0.1%	1
heat shock protein binding	7 out of 10198 genes, 0.1%	8 out of 10926 genes, 0.1%	1
oxidoreductase activity, acting on paired donors, with incorporation or reduction of molecular oxygen	118 out of 10198 genes, 1.2%	130 out of 10926 genes, 1.2%	1
fatty acid synthase activity	23 out of 10198 genes, 0.2%	26 out of 10926 genes, 0.2%	1
transferase activity, transferring sulfur-containing groups	23 out of 10198 genes, 0.2%	26 out of 10926 genes, 0.2%	1
hydrolase activity, acting on ester bonds	457 out of 10198 genes, 4.5%	497 out of 10926 genes, 4.5%	1
anion:cation symporter activity	14 out of 10198 genes, 0.1%	16 out of 10926 genes, 0.1%	1
exonuclease activity, active with either ribo- or deoxyribonucleic acids and producing 5'-phosphomonoesters	14 out of 10198 genes, 0.1%	16 out of 10926 genes, 0.1%	1
gated channel activity	72 out of 10198 genes, 0.7%	80 out of 10926 genes, 0.7%	1
exonuclease activity	31 out of 10198 genes, 0.3%	35 out of 10926 genes, 0.3%	1
hydrolase activity, acting on carbon-nitrogen (but not peptide) bonds, in linear amides	40 out of 10198 genes, 0.4%	45 out of 10926 genes, 0.4%	1
carbon-oxygen lyase activity	40 out of 10198 genes, 0.4%	45 out of 10926 genes, 0.4%	1
exodeoxyribonuclease activity	6 out of 10198 genes, 0.1%	7 out of 10926 genes, 0.1%	1
prenyltransferase activity	6 out of 10198 genes, 0.1%	7 out of 10926 genes, 0.1%	1
oxidoreductase activity, acting on paired donors, with incorporation or reduction of molecular oxygen, reduced ascorbate as one donor, and incorporation of one atom of oxygen	6 out of 10198 genes, 0.1%	7 out of 10926 genes, 0.1%	1
intramolecular oxidoreductase activity, interconverting keto- and enol-groups	6 out of 10198 genes, 0.1%	7 out of 10926 genes, 0.1%	1
exodeoxyribonuclease activity, producing 5'-phosphomonoesters	6 out of 10198 genes, 0.1%	7 out of 10926 genes, 0.1%	1
sn-glycerol-3-phosphate:ubiquinone oxidoreductase activity	6 out of 10198 genes, 0.1%	7 out of 10926 genes, 0.1%	1
guanylyltransferase activity	6 out of 10198 genes, 0.1%	7 out of 10926 genes, 0.1%	1
nucleic acid binding transcription factor activity	289 out of 10198 genes, 2.8%	316 out of 10926 genes, 2.9%	1
nuclease activity	70 out of 10198 genes, 0.7%	78 out of 10926 genes, 0.7%	1
motor activity	80 out of 10198 genes, 0.8%	89 out of 10926 genes, 0.8%	1
small conjugating protein ligase binding	29 out of 10198 genes, 0.3%	33 out of 10926 genes, 0.3%	1
mannosyltransferase activity	12 out of 10198 genes, 0.1%	14 out of 10926 genes, 0.1%	1
vitamin binding	28 out of 10198 genes, 0.3%	32 out of 10926 genes, 0.3%	1
aconitate hydratase activity	5 out of 10198 genes, 0.0%	6 out of 10926 genes, 0.1%	1
alpha-glucoside transmembrane transporter activity	5 out of 10198 genes, 0.0%	6 out of 10926 genes, 0.1%	1
transferase activity, transferring amino-acyl groups	5 out of 10198 genes, 0.0%	6 out of 10926 genes, 0.1%	1
trialkylsulfonium hydrolase activity	5 out of 10198 genes, 0.0%	6 out of 10926 genes, 0.1%	1
hydrolase activity, acting on acid carbon-carbon bonds	5 out of 10198 genes, 0.0%	6 out of 10926 genes, 0.1%	1
hydrolase activity, acting on acid carbon-carbon bonds, in ketonic substances	5 out of 10198 genes, 0.0%	6 out of 10926 genes, 0.1%	1
heparan sulfate sulfotransferase activity	5 out of 10198 genes, 0.0%	6 out of 10926 genes, 0.1%	1
glucoside transmembrane transporter activity	5 out of 10198 genes, 0.0%	6 out of 10926 genes, 0.1%	1
metal ion binding	1305 out of 10198 genes, 12.8%	1413 out of 10926 genes, 12.9%	1
procollagen-proline dioxygenase activity	11 out of 10198 genes, 0.1%	13 out of 10926 genes, 0.1%	1
peptidyl-proline dioxygenase activity	11 out of 10198 genes, 0.1%	13 out of 10926 genes, 0.1%	1
metallopeptidase activity	26 out of 10198 genes, 0.3%	30 out of 10926 genes, 0.3%	1
hydro-lyase activity	34 out of 10198 genes, 0.3%	39 out of 10926 genes, 0.4%	1
oxidoreductase activity, acting on the aldehyde or oxo group of donors, disulfide as acceptor	10 out of 10198 genes, 0.1%	12 out of 10926 genes, 0.1%	1
endonuclease activity, active with either ribo- or deoxyribonucleic acids and producing 5'-phosphomonoesters	10 out of 10198 genes, 0.1%	12 out of 10926 genes, 0.1%	1
histone-lysine N-methyltransferase activity	10 out of 10198 genes, 0.1%	12 out of 10926 genes, 0.1%	1
molecular transducer activity	306 out of 10198 genes, 3.0%	336 out of 10926 genes, 3.1%	1
ribonuclease activity	17 out of 10198 genes, 0.2%	20 out of 10926 genes, 0.2%	1
sulfuric ester hydrolase activity	4 out of 10198 genes, 0.0%	5 out of 10926 genes, 0.0%	1
phosphotransferase activity, nitrogenous group as acceptor	4 out of 10198 genes, 0.0%	5 out of 10926 genes, 0.0%	1
carbohydrate derivative transporter activity	4 out of 10198 genes, 0.0%	5 out of 10926 genes, 0.0%	1
carbohydrate derivative binding	51 out of 10198 genes, 0.5%	58 out of 10926 genes, 0.5%	1
lipid binding	186 out of 10198 genes, 1.8%	206 out of 10926 genes, 1.9%	1
oxidoreductase activity, acting on the CH-OH group of donors, quinone or similar compound as acceptor	9 out of 10198 genes, 0.1%	11 out of 10926 genes, 0.1%	1
enzyme activator activity	67 out of 10198 genes, 0.7%	76 out of 10926 genes, 0.7%	1
actin binding	30 out of 10198 genes, 0.3%	35 out of 10926 genes, 0.3%	1
oxidoreductase activity, acting on paired donors, with incorporation or reduction of molecular oxygen, 2-oxoglutarate as one donor, and incorporation of one atom each of oxygen into both donors	22 out of 10198 genes, 0.2%	26 out of 10926 genes, 0.2%	1
binding	6166 out of 10198 genes, 60.5%	6632 out of 10926 genes, 60.7%	1
monooxygenase activity	56 out of 10198 genes, 0.5%	64 out of 10926 genes, 0.6%	1
endoribonuclease activity	8 out of 10198 genes, 0.1%	10 out of 10926 genes, 0.1%	1
cation:chloride symporter activity	8 out of 10198 genes, 0.1%	10 out of 10926 genes, 0.1%	1
endoribonuclease activity, producing 5'-phosphomonoesters	8 out of 10198 genes, 0.1%	10 out of 10926 genes, 0.1%	1
DNA photolyase activity	3 out of 10198 genes, 0.0%	4 out of 10926 genes, 0.0%	1
ionotropic glutamate receptor activity	3 out of 10198 genes, 0.0%	4 out of 10926 genes, 0.0%	1
glutamate receptor activity	3 out of 10198 genes, 0.0%	4 out of 10926 genes, 0.0%	1
CoA-transferase activity	3 out of 10198 genes, 0.0%	4 out of 10926 genes, 0.0%	1
S-acetyltransferase activity	3 out of 10198 genes, 0.0%	4 out of 10926 genes, 0.0%	1
growth factor binding	3 out of 10198 genes, 0.0%	4 out of 10926 genes, 0.0%	1
demethylase activity	3 out of 10198 genes, 0.0%	4 out of 10926 genes, 0.0%	1
histone demethylase activity	3 out of 10198 genes, 0.0%	4 out of 10926 genes, 0.0%	1
vitamin transporter activity	3 out of 10198 genes, 0.0%	4 out of 10926 genes, 0.0%	1
receptor activity	168 out of 10198 genes, 1.6%	187 out of 10926 genes, 1.7%	1
ligand-gated ion channel activity	37 out of 10198 genes, 0.4%	43 out of 10926 genes, 0.4%	1
ligand-gated channel activity	37 out of 10198 genes, 0.4%	43 out of 10926 genes, 0.4%	1
RNA polymerase II transcription factor binding	13 out of 10198 genes, 0.1%	16 out of 10926 genes, 0.1%	1
palmitoyltransferase activity	7 out of 10198 genes, 0.1%	9 out of 10926 genes, 0.1%	1
carboxylic ester hydrolase activity	43 out of 10198 genes, 0.4%	50 out of 10926 genes, 0.5%	1
signal transducer activity	226 out of 10198 genes, 2.2%	251 out of 10926 genes, 2.3%	1
signaling receptor activity	160 out of 10198 genes, 1.6%	179 out of 10926 genes, 1.6%	1
basal transcription machinery binding	6 out of 10198 genes, 0.1%	8 out of 10926 genes, 0.1%	1
basal RNA polymerase II transcription machinery binding	6 out of 10198 genes, 0.1%	8 out of 10926 genes, 0.1%	1
cholinesterase activity	6 out of 10198 genes, 0.1%	8 out of 10926 genes, 0.1%	1
glycerol-3-phosphate dehydrogenase activity	6 out of 10198 genes, 0.1%	8 out of 10926 genes, 0.1%	1
protein histidine kinase activity	2 out of 10198 genes, 0.0%	3 out of 10926 genes, 0.0%	1
mannose-phosphate guanylyltransferase activity	2 out of 10198 genes, 0.0%	3 out of 10926 genes, 0.0%	1
extracellular ligand-gated ion channel activity	23 out of 10198 genes, 0.2%	28 out of 10926 genes, 0.3%	1
RNA polymerase II basal transcription factor binding	4 out of 10198 genes, 0.0%	6 out of 10926 genes, 0.1%	1
protein domain specific binding	49 out of 10198 genes, 0.5%	58 out of 10926 genes, 0.5%	1
sodium channel activity	8 out of 10198 genes, 0.1%	11 out of 10926 genes, 0.1%	1
glycosaminoglycan binding	8 out of 10198 genes, 0.1%	11 out of 10926 genes, 0.1%	1
excitatory extracellular ligand-gated ion channel activity	19 out of 10198 genes, 0.2%	24 out of 10926 genes, 0.2%	1
transmembrane receptor protein kinase activity	12 out of 10198 genes, 0.1%	16 out of 10926 genes, 0.1%	1
protein kinase binding	3 out of 10198 genes, 0.0%	5 out of 10926 genes, 0.0%	1
histone binding	6 out of 10198 genes, 0.1%	9 out of 10926 genes, 0.1%	1
transmembrane signaling receptor activity	107 out of 10198 genes, 1.0%	124 out of 10926 genes, 1.1%	1
protein kinase C activity	2 out of 10198 genes, 0.0%	4 out of 10926 genes, 0.0%	1
S-acyltransferase activity	5 out of 10198 genes, 0.0%	8 out of 10926 genes, 0.1%	1
heme-copper terminal oxidase activity	13 out of 10198 genes, 0.1%	18 out of 10926 genes, 0.2%	1
transmembrane receptor protein serine/threonine kinase activity	8 out of 10198 genes, 0.1%	12 out of 10926 genes, 0.1%	1
double-stranded DNA binding	4 out of 10198 genes, 0.0%	7 out of 10926 genes, 0.1%	1
transforming growth factor beta-activated receptor activity	3 out of 10198 genes, 0.0%	6 out of 10926 genes, 0.1%	1
succinyltransferase activity	3 out of 10198 genes, 0.0%	6 out of 10926 genes, 0.1%	1
S-succinyltransferase activity	3 out of 10198 genes, 0.0%	6 out of 10926 genes, 0.1%	1
oxidoreductase activity, acting on paired donors, with incorporation or reduction of molecular oxygen, another compound as one donor, and incorporation of one atom of oxygen	9 out of 10198 genes, 0.1%	14 out of 10926 genes, 0.1%	1

## Sheet: known p
Table S10 The GO terms for known different miRNAs from the process ontology with p-value as good or better than 1
Gene Ontology term	Cluster frequency	Genome frequency of use	Corrected P-value
phagocytosis	167 out of 9303 genes, 1.8%	168 out of 9930 genes, 1.7%	0.44793
endocytosis	299 out of 9303 genes, 3.2%	306 out of 9930 genes, 3.1%	1
macromolecule localization	614 out of 9303 genes, 6.6%	637 out of 9930 genes, 6.4%	1
hexose metabolic process	96 out of 9303 genes, 1.0%	96 out of 9930 genes, 1.0%	1
transport	1332 out of 9303 genes, 14.3%	1397 out of 9930 genes, 14.1%	1
oogenesis	290 out of 9303 genes, 3.1%	298 out of 9930 genes, 3.0%	1
glucose metabolic process	82 out of 9303 genes, 0.9%	82 out of 9930 genes, 0.8%	1
establishment of localization	1604 out of 9303 genes, 17.2%	1687 out of 9930 genes, 17.0%	1
vesicle-mediated transport	455 out of 9303 genes, 4.9%	472 out of 9930 genes, 4.8%	1
programmed cell death	254 out of 9303 genes, 2.7%	261 out of 9930 genes, 2.6%	1
localization	1917 out of 9303 genes, 20.6%	2020 out of 9930 genes, 20.3%	1
death	271 out of 9303 genes, 2.9%	279 out of 9930 genes, 2.8%	1
reproduction	845 out of 9303 genes, 9.1%	884 out of 9930 genes, 8.9%	1
cell death	269 out of 9303 genes, 2.9%	277 out of 9930 genes, 2.8%	1
autophagic cell death	73 out of 9303 genes, 0.8%	73 out of 9930 genes, 0.7%	1
female gamete generation	403 out of 9303 genes, 4.3%	418 out of 9930 genes, 4.2%	1
cell division	72 out of 9303 genes, 0.8%	72 out of 9930 genes, 0.7%	1
tRNA aminoacylation for protein translation	71 out of 9303 genes, 0.8%	71 out of 9930 genes, 0.7%	1
reproductive process	813 out of 9303 genes, 8.7%	851 out of 9930 genes, 8.6%	1
mitotic cell cycle	300 out of 9303 genes, 3.2%	310 out of 9930 genes, 3.1%	1
developmental maturation	126 out of 9303 genes, 1.4%	128 out of 9930 genes, 1.3%	1
monosaccharide metabolic process	97 out of 9303 genes, 1.0%	98 out of 9930 genes, 1.0%	1
cell fate commitment	390 out of 9303 genes, 4.2%	405 out of 9930 genes, 4.1%	1
cytoskeleton organization	518 out of 9303 genes, 5.6%	540 out of 9930 genes, 5.4%	1
cell junction assembly	95 out of 9303 genes, 1.0%	96 out of 9930 genes, 1.0%	1
establishment of protein localization	330 out of 9303 genes, 3.5%	342 out of 9930 genes, 3.4%	1
adult behavior	64 out of 9303 genes, 0.7%	64 out of 9930 genes, 0.6%	1
multi-organism reproductive process	119 out of 9303 genes, 1.3%	121 out of 9930 genes, 1.2%	1
posttranscriptional regulation of gene expression	117 out of 9303 genes, 1.3%	119 out of 9930 genes, 1.2%	1
nucleoside monophosphate metabolic process	62 out of 9303 genes, 0.7%	62 out of 9930 genes, 0.6%	1
nucleoside monophosphate biosynthetic process	62 out of 9303 genes, 0.7%	62 out of 9930 genes, 0.6%	1
cell-cell signaling involved in cell fate commitment	224 out of 9303 genes, 2.4%	231 out of 9930 genes, 2.3%	1
cell-cell junction assembly	89 out of 9303 genes, 1.0%	90 out of 9930 genes, 0.9%	1
tube morphogenesis	114 out of 9303 genes, 1.2%	116 out of 9930 genes, 1.2%	1
oocyte construction	87 out of 9303 genes, 0.9%	88 out of 9930 genes, 0.9%	1
oocyte differentiation	87 out of 9303 genes, 0.9%	88 out of 9930 genes, 0.9%	1
oocyte development	87 out of 9303 genes, 0.9%	88 out of 9930 genes, 0.9%	1
single organism reproductive process	743 out of 9303 genes, 8.0%	779 out of 9930 genes, 7.8%	1
carbohydrate catabolic process	58 out of 9303 genes, 0.6%	58 out of 9930 genes, 0.6%	1
single-organism carbohydrate catabolic process	58 out of 9303 genes, 0.6%	58 out of 9930 genes, 0.6%	1
protein localization	427 out of 9303 genes, 4.6%	445 out of 9930 genes, 4.5%	1
ncRNA metabolic process	134 out of 9303 genes, 1.4%	137 out of 9930 genes, 1.4%	1
negative regulation of cellular metabolic process	57 out of 9303 genes, 0.6%	57 out of 9930 genes, 0.6%	1
oocyte axis specification	85 out of 9303 genes, 0.9%	86 out of 9930 genes, 0.9%	1
cell cycle	531 out of 9303 genes, 5.7%	555 out of 9930 genes, 5.6%	1
single-organism behavior	332 out of 9303 genes, 3.6%	345 out of 9930 genes, 3.5%	1
glucose catabolic process	56 out of 9303 genes, 0.6%	56 out of 9930 genes, 0.6%	1
hexose catabolic process	56 out of 9303 genes, 0.6%	56 out of 9930 genes, 0.6%	1
monosaccharide catabolic process	56 out of 9303 genes, 0.6%	56 out of 9930 genes, 0.6%	1
ion transport	367 out of 9303 genes, 3.9%	382 out of 9930 genes, 3.8%	1
homeostatic process	291 out of 9303 genes, 3.1%	302 out of 9930 genes, 3.0%	1
multicellular organismal aging	130 out of 9303 genes, 1.4%	133 out of 9930 genes, 1.3%	1
mating	81 out of 9303 genes, 0.9%	82 out of 9930 genes, 0.8%	1
secretion	105 out of 9303 genes, 1.1%	107 out of 9930 genes, 1.1%	1
cell maturation	105 out of 9303 genes, 1.1%	107 out of 9930 genes, 1.1%	1
germarium-derived egg chamber formation	53 out of 9303 genes, 0.6%	53 out of 9930 genes, 0.5%	1
negative regulation of metabolic process	148 out of 9303 genes, 1.6%	152 out of 9930 genes, 1.5%	1
developmental process involved in reproduction	466 out of 9303 genes, 5.0%	487 out of 9930 genes, 4.9%	1
cation transport	266 out of 9303 genes, 2.9%	276 out of 9930 genes, 2.8%	1
tRNA metabolic process	103 out of 9303 genes, 1.1%	105 out of 9930 genes, 1.1%	1
small molecule metabolic process	1086 out of 9303 genes, 11.7%	1144 out of 9930 genes, 11.5%	1
amino acid activation	78 out of 9303 genes, 0.8%	79 out of 9930 genes, 0.8%	1
tRNA aminoacylation	78 out of 9303 genes, 0.8%	79 out of 9930 genes, 0.8%	1
single-organism carbohydrate metabolic process	186 out of 9303 genes, 2.0%	192 out of 9930 genes, 1.9%	1
translation	281 out of 9303 genes, 3.0%	292 out of 9930 genes, 2.9%	1
behavior	424 out of 9303 genes, 4.6%	443 out of 9930 genes, 4.5%	1
organelle organization	1013 out of 9303 genes, 10.9%	1067 out of 9930 genes, 10.7%	1
cellular component organization or biogenesis at cellular level	1559 out of 9303 genes, 16.8%	1647 out of 9930 genes, 16.6%	1
secretion by cell	99 out of 9303 genes, 1.1%	101 out of 9930 genes, 1.0%	1
purine-containing compound biosynthetic process	121 out of 9303 genes, 1.3%	124 out of 9930 genes, 1.2%	1
exocytosis	75 out of 9303 genes, 0.8%	76 out of 9930 genes, 0.8%	1
lipid localization	74 out of 9303 genes, 0.8%	75 out of 9930 genes, 0.8%	1
microtubule cytoskeleton organization	200 out of 9303 genes, 2.1%	207 out of 9930 genes, 2.1%	1
negative regulation of macromolecule metabolic process	140 out of 9303 genes, 1.5%	144 out of 9930 genes, 1.5%	1
polysaccharide metabolic process	47 out of 9303 genes, 0.5%	47 out of 9930 genes, 0.5%	1
gamete generation	487 out of 9303 genes, 5.2%	510 out of 9930 genes, 5.1%	1
cellular component organization at cellular level	1516 out of 9303 genes, 16.3%	1602 out of 9930 genes, 16.1%	1
cellular process involved in reproduction	381 out of 9303 genes, 4.1%	398 out of 9930 genes, 4.0%	1
sexual reproduction	502 out of 9303 genes, 5.4%	526 out of 9930 genes, 5.3%	1
learning	72 out of 9303 genes, 0.8%	73 out of 9930 genes, 0.7%	1
cellular homeostasis	195 out of 9303 genes, 2.1%	202 out of 9930 genes, 2.0%	1
purine nucleotide biosynthetic process	115 out of 9303 genes, 1.2%	118 out of 9930 genes, 1.2%	1
cofactor metabolic process	115 out of 9303 genes, 1.2%	118 out of 9930 genes, 1.2%	1
mating behavior	70 out of 9303 genes, 0.8%	71 out of 9930 genes, 0.7%	1
regulation of biosynthetic process	135 out of 9303 genes, 1.5%	139 out of 9930 genes, 1.4%	1
cellular glucan metabolic process	44 out of 9303 genes, 0.5%	44 out of 9930 genes, 0.4%	1
glucan metabolic process	44 out of 9303 genes, 0.5%	44 out of 9930 genes, 0.4%	1
cellular polysaccharide metabolic process	44 out of 9303 genes, 0.5%	44 out of 9930 genes, 0.4%	1
microtubule-based process	249 out of 9303 genes, 2.7%	259 out of 9930 genes, 2.6%	1
protein transport	249 out of 9303 genes, 2.7%	259 out of 9930 genes, 2.6%	1
carbohydrate metabolic process	230 out of 9303 genes, 2.5%	239 out of 9930 genes, 2.4%	1
morphogenesis of a branching structure	91 out of 9303 genes, 1.0%	93 out of 9930 genes, 0.9%	1
regulation of macromolecule biosynthetic process	132 out of 9303 genes, 1.4%	136 out of 9930 genes, 1.4%	1
branching morphogenesis of a tube	90 out of 9303 genes, 1.0%	92 out of 9930 genes, 0.9%	1
regulation of translation	42 out of 9303 genes, 0.5%	42 out of 9930 genes, 0.4%	1
hormone-mediated signaling pathway	42 out of 9303 genes, 0.5%	42 out of 9930 genes, 0.4%	1
negative regulation of biosynthetic process	42 out of 9303 genes, 0.5%	42 out of 9930 genes, 0.4%	1
negative regulation of cellular biosynthetic process	42 out of 9303 genes, 0.5%	42 out of 9930 genes, 0.4%	1
multicellular organism reproduction	524 out of 9303 genes, 5.6%	550 out of 9930 genes, 5.5%	1
aging	131 out of 9303 genes, 1.4%	135 out of 9930 genes, 1.4%	1
multicellular organismal reproductive process	523 out of 9303 genes, 5.6%	549 out of 9930 genes, 5.5%	1
purine ribonucleotide biosynthetic process	110 out of 9303 genes, 1.2%	113 out of 9930 genes, 1.1%	1
regulation of biological quality	704 out of 9303 genes, 7.6%	741 out of 9930 genes, 7.5%	1
microtubule organizing center organization	66 out of 9303 genes, 0.7%	67 out of 9930 genes, 0.7%	1
germ cell development	149 out of 9303 genes, 1.6%	154 out of 9930 genes, 1.6%	1
regulation of cellular biosynthetic process	129 out of 9303 genes, 1.4%	133 out of 9930 genes, 1.3%	1
establishment of localization in cell	348 out of 9303 genes, 3.7%	364 out of 9930 genes, 3.7%	1
cellular carbohydrate metabolic process	65 out of 9303 genes, 0.7%	66 out of 9930 genes, 0.7%	1
purine nucleoside monophosphate metabolic process	40 out of 9303 genes, 0.4%	40 out of 9930 genes, 0.4%	1
purine nucleoside monophosphate biosynthetic process	40 out of 9303 genes, 0.4%	40 out of 9930 genes, 0.4%	1
negative regulation of macromolecule biosynthetic process	40 out of 9303 genes, 0.4%	40 out of 9930 genes, 0.4%	1
ncRNA processing	40 out of 9303 genes, 0.4%	40 out of 9930 genes, 0.4%	1
response to endogenous stimulus	108 out of 9303 genes, 1.2%	111 out of 9930 genes, 1.1%	1
membrane organization	87 out of 9303 genes, 0.9%	89 out of 9930 genes, 0.9%	1
cell morphogenesis involved in differentiation	294 out of 9303 genes, 3.2%	307 out of 9930 genes, 3.1%	1
oocyte anterior/posterior axis specification	64 out of 9303 genes, 0.7%	65 out of 9930 genes, 0.7%	1
associative learning	64 out of 9303 genes, 0.7%	65 out of 9930 genes, 0.7%	1
maternal determination of anterior/posterior axis, embryo	64 out of 9303 genes, 0.7%	65 out of 9930 genes, 0.7%	1
cellular response to chemical stimulus	85 out of 9303 genes, 0.9%	87 out of 9930 genes, 0.9%	1
cellular component organization or biogenesis	1789 out of 9303 genes, 19.2%	1895 out of 9930 genes, 19.1%	1
developmental process	2681 out of 9303 genes, 28.8%	2845 out of 9930 genes, 28.7%	1
cytokinesis	38 out of 9303 genes, 0.4%	38 out of 9930 genes, 0.4%	1
glycogen metabolic process	38 out of 9303 genes, 0.4%	38 out of 9930 genes, 0.4%	1
energy reserve metabolic process	38 out of 9303 genes, 0.4%	38 out of 9930 genes, 0.4%	1
negative regulation of cellular macromolecule biosynthetic process	38 out of 9303 genes, 0.4%	38 out of 9930 genes, 0.4%	1
multicellular organismal development	2309 out of 9303 genes, 24.8%	2449 out of 9930 genes, 24.7%	1
axon guidance	143 out of 9303 genes, 1.5%	148 out of 9930 genes, 1.5%	1
tube formation	37 out of 9303 genes, 0.4%	37 out of 9930 genes, 0.4%	1
protein oligomerization	37 out of 9303 genes, 0.4%	37 out of 9930 genes, 0.4%	1
regulation of cellular macromolecule biosynthetic process	123 out of 9303 genes, 1.3%	127 out of 9930 genes, 1.3%	1
cell-cell signaling	523 out of 9303 genes, 5.6%	550 out of 9930 genes, 5.5%	1
cellular component organization	1732 out of 9303 genes, 18.6%	1835 out of 9930 genes, 18.5%	1
tube development	122 out of 9303 genes, 1.3%	126 out of 9930 genes, 1.3%	1
learning or memory	141 out of 9303 genes, 1.5%	146 out of 9930 genes, 1.5%	1
cognition	141 out of 9303 genes, 1.5%	146 out of 9930 genes, 1.5%	1
cytoplasm organization	60 out of 9303 genes, 0.6%	61 out of 9930 genes, 0.6%	1
pole plasm assembly	60 out of 9303 genes, 0.6%	61 out of 9930 genes, 0.6%	1
cellular response to endogenous stimulus	60 out of 9303 genes, 0.6%	61 out of 9930 genes, 0.6%	1
cellular membrane organization	81 out of 9303 genes, 0.9%	83 out of 9930 genes, 0.8%	1
organic acid metabolic process	453 out of 9303 genes, 4.9%	476 out of 9930 genes, 4.8%	1
oxoacid metabolic process	453 out of 9303 genes, 4.9%	476 out of 9930 genes, 4.8%	1
neutral lipid metabolic process	35 out of 9303 genes, 0.4%	35 out of 9930 genes, 0.4%	1
acylglycerol metabolic process	35 out of 9303 genes, 0.4%	35 out of 9930 genes, 0.4%	1
positive regulation of organelle organization	35 out of 9303 genes, 0.4%	35 out of 9930 genes, 0.4%	1
dicarboxylic acid metabolic process	35 out of 9303 genes, 0.4%	35 out of 9930 genes, 0.4%	1
cell cycle process	384 out of 9303 genes, 4.1%	403 out of 9930 genes, 4.1%	1
intracellular transport	229 out of 9303 genes, 2.5%	239 out of 9930 genes, 2.4%	1
carboxylic acid metabolic process	451 out of 9303 genes, 4.8%	474 out of 9930 genes, 4.8%	1
multi-organism behavior	119 out of 9303 genes, 1.3%	123 out of 9930 genes, 1.2%	1
multicellular organismal process	2734 out of 9303 genes, 29.4%	2903 out of 9930 genes, 29.2%	1
glutamine family amino acid metabolic process	58 out of 9303 genes, 0.6%	59 out of 9930 genes, 0.6%	1
digestive tract development	58 out of 9303 genes, 0.6%	59 out of 9930 genes, 0.6%	1
digestive system development	58 out of 9303 genes, 0.6%	59 out of 9930 genes, 0.6%	1
cellular ketone metabolic process	466 out of 9303 genes, 5.0%	490 out of 9930 genes, 4.9%	1
courtship behavior	34 out of 9303 genes, 0.4%	34 out of 9930 genes, 0.3%	1
extracellular structure organization	34 out of 9303 genes, 0.4%	34 out of 9930 genes, 0.3%	1
embryonic axis specification	78 out of 9303 genes, 0.8%	80 out of 9930 genes, 0.8%	1
Ras protein signal transduction	78 out of 9303 genes, 0.8%	80 out of 9930 genes, 0.8%	1
single-multicellular organism process	2712 out of 9303 genes, 29.2%	2880 out of 9930 genes, 29.0%	1
multi-organism process	226 out of 9303 genes, 2.4%	236 out of 9930 genes, 2.4%	1
cellular macromolecule localization	190 out of 9303 genes, 2.0%	198 out of 9930 genes, 2.0%	1
response to hormone stimulus	77 out of 9303 genes, 0.8%	79 out of 9930 genes, 0.8%	1
cellular response to organic substance	77 out of 9303 genes, 0.8%	79 out of 9930 genes, 0.8%	1
cellular response to hormone stimulus	56 out of 9303 genes, 0.6%	57 out of 9930 genes, 0.6%	1
nucleobase metabolic process	32 out of 9303 genes, 0.3%	32 out of 9930 genes, 0.3%	1
peptidyl-proline modification	32 out of 9303 genes, 0.3%	32 out of 9930 genes, 0.3%	1
regulation of response to stress	32 out of 9303 genes, 0.3%	32 out of 9930 genes, 0.3%	1
embryonic pattern specification	133 out of 9303 genes, 1.4%	138 out of 9930 genes, 1.4%	1
coenzyme metabolic process	95 out of 9303 genes, 1.0%	98 out of 9930 genes, 1.0%	1
epithelial tube morphogenesis	54 out of 9303 genes, 0.6%	55 out of 9930 genes, 0.6%	1
regulation of gene expression	255 out of 9303 genes, 2.7%	267 out of 9930 genes, 2.7%	1
pyrimidine-containing compound metabolic process	31 out of 9303 genes, 0.3%	31 out of 9930 genes, 0.3%	1
ovarian nurse cell to oocyte transport	53 out of 9303 genes, 0.6%	54 out of 9930 genes, 0.5%	1
pole plasm RNA localization	53 out of 9303 genes, 0.6%	54 out of 9930 genes, 0.5%	1
intracellular mRNA localization	53 out of 9303 genes, 0.6%	54 out of 9930 genes, 0.5%	1
tube fusion	53 out of 9303 genes, 0.6%	54 out of 9930 genes, 0.5%	1
intracellular mRNA localization involved in pattern specification process	53 out of 9303 genes, 0.6%	54 out of 9930 genes, 0.5%	1
intracellular mRNA localization involved in anterior/posterior axis specification	53 out of 9303 genes, 0.6%	54 out of 9930 genes, 0.5%	1
apoptotic process	130 out of 9303 genes, 1.4%	135 out of 9930 genes, 1.4%	1
glycerolipid metabolic process	73 out of 9303 genes, 0.8%	75 out of 9930 genes, 0.8%	1
axonogenesis	218 out of 9303 genes, 2.3%	228 out of 9930 genes, 2.3%	1
organic cyclic compound biosynthetic process	235 out of 9303 genes, 2.5%	246 out of 9930 genes, 2.5%	1
RNA modification	30 out of 9303 genes, 0.3%	30 out of 9930 genes, 0.3%	1
pyridine nucleotide metabolic process	30 out of 9303 genes, 0.3%	30 out of 9930 genes, 0.3%	1
pyridine-containing compound metabolic process	30 out of 9303 genes, 0.3%	30 out of 9930 genes, 0.3%	1
calcium ion transport	52 out of 9303 genes, 0.6%	53 out of 9930 genes, 0.5%	1
pole plasm mRNA localization	52 out of 9303 genes, 0.6%	53 out of 9930 genes, 0.5%	1
ribonucleoprotein complex biogenesis	72 out of 9303 genes, 0.8%	74 out of 9930 genes, 0.7%	1
cellular component biogenesis at cellular level	72 out of 9303 genes, 0.8%	74 out of 9930 genes, 0.7%	1
membrane budding	29 out of 9303 genes, 0.3%	29 out of 9930 genes, 0.3%	1
rhythmic process	71 out of 9303 genes, 0.8%	73 out of 9930 genes, 0.7%	1
macromolecular complex subunit organization	265 out of 9303 genes, 2.8%	278 out of 9930 genes, 2.8%	1
cellular component biogenesis	560 out of 9303 genes, 6.0%	591 out of 9930 genes, 6.0%	1
cellular amino acid metabolic process	247 out of 9303 genes, 2.7%	259 out of 9930 genes, 2.6%	1
regulation of actin polymerization or depolymerization	28 out of 9303 genes, 0.3%	28 out of 9930 genes, 0.3%	1
regulation of defense response	28 out of 9303 genes, 0.3%	28 out of 9930 genes, 0.3%	1
nicotinamide nucleotide metabolic process	28 out of 9303 genes, 0.3%	28 out of 9930 genes, 0.3%	1
negative regulation of gene expression	107 out of 9303 genes, 1.2%	111 out of 9930 genes, 1.1%	1
respiratory system development	246 out of 9303 genes, 2.6%	258 out of 9930 genes, 2.6%	1
anterior/posterior axis specification	69 out of 9303 genes, 0.7%	71 out of 9930 genes, 0.7%	1
heterocycle biosynthetic process	228 out of 9303 genes, 2.5%	239 out of 9930 genes, 2.4%	1
chemical homeostasis	159 out of 9303 genes, 1.7%	166 out of 9930 genes, 1.7%	1
vesicle coating	27 out of 9303 genes, 0.3%	27 out of 9930 genes, 0.3%	1
regulation of cell shape	27 out of 9303 genes, 0.3%	27 out of 9930 genes, 0.3%	1
intracellular receptor mediated signaling pathway	27 out of 9303 genes, 0.3%	27 out of 9930 genes, 0.3%	1
cell cycle cytokinesis	27 out of 9303 genes, 0.3%	27 out of 9930 genes, 0.3%	1
negative regulation of protein metabolic process	27 out of 9303 genes, 0.3%	27 out of 9930 genes, 0.3%	1
divalent metal ion transport	68 out of 9303 genes, 0.7%	70 out of 9930 genes, 0.7%	1
divalent inorganic cation transport	68 out of 9303 genes, 0.7%	70 out of 9930 genes, 0.7%	1
neuron projection morphogenesis	226 out of 9303 genes, 2.4%	237 out of 9930 genes, 2.4%	1
cellular component disassembly	48 out of 9303 genes, 0.5%	49 out of 9930 genes, 0.5%	1
regulation of membrane potential	48 out of 9303 genes, 0.5%	49 out of 9930 genes, 0.5%	1
interphase	48 out of 9303 genes, 0.5%	49 out of 9930 genes, 0.5%	1
ribonucleotide biosynthetic process	122 out of 9303 genes, 1.3%	127 out of 9930 genes, 1.3%	1
protein targeting to membrane	26 out of 9303 genes, 0.3%	26 out of 9930 genes, 0.3%	1
vesicle docking involved in exocytosis	26 out of 9303 genes, 0.3%	26 out of 9930 genes, 0.3%	1
adult locomotory behavior	26 out of 9303 genes, 0.3%	26 out of 9930 genes, 0.3%	1
imaginal disc-derived wing margin morphogenesis	26 out of 9303 genes, 0.3%	26 out of 9930 genes, 0.3%	1
lipid storage	26 out of 9303 genes, 0.3%	26 out of 9930 genes, 0.3%	1
membrane docking	26 out of 9303 genes, 0.3%	26 out of 9930 genes, 0.3%	1
regulation of protein stability	26 out of 9303 genes, 0.3%	26 out of 9930 genes, 0.3%	1
vesicle docking	26 out of 9303 genes, 0.3%	26 out of 9930 genes, 0.3%	1
ribonucleoprotein complex subunit organization	26 out of 9303 genes, 0.3%	26 out of 9930 genes, 0.3%	1
cellular component disassembly at cellular level	47 out of 9303 genes, 0.5%	48 out of 9930 genes, 0.5%	1
aromatic compound biosynthetic process	207 out of 9303 genes, 2.2%	217 out of 9930 genes, 2.2%	1
cellular macromolecular complex subunit organization	173 out of 9303 genes, 1.9%	181 out of 9930 genes, 1.8%	1
lipid metabolic process	290 out of 9303 genes, 3.1%	305 out of 9930 genes, 3.1%	1
tripartite regional subdivision	66 out of 9303 genes, 0.7%	68 out of 9930 genes, 0.7%	1
anterior/posterior axis specification, embryo	66 out of 9303 genes, 0.7%	68 out of 9930 genes, 0.7%	1
cell motility	256 out of 9303 genes, 2.8%	269 out of 9930 genes, 2.7%	1
localization of cell	256 out of 9303 genes, 2.8%	269 out of 9930 genes, 2.7%	1
ion homeostasis	120 out of 9303 genes, 1.3%	125 out of 9930 genes, 1.3%	1
nucleobase-containing small molecule metabolic process	547 out of 9303 genes, 5.9%	578 out of 9930 genes, 5.8%	1
locomotion	531 out of 9303 genes, 5.7%	561 out of 9930 genes, 5.6%	1
cytoplasmic transport	25 out of 9303 genes, 0.3%	25 out of 9930 genes, 0.3%	1
organelle fusion	25 out of 9303 genes, 0.3%	25 out of 9930 genes, 0.3%	1
circadian behavior	25 out of 9303 genes, 0.3%	25 out of 9930 genes, 0.3%	1
positive regulation of cytoskeleton organization	25 out of 9303 genes, 0.3%	25 out of 9930 genes, 0.3%	1
cell morphogenesis involved in neuron differentiation	254 out of 9303 genes, 2.7%	267 out of 9930 genes, 2.7%	1
cellular component assembly	512 out of 9303 genes, 5.5%	541 out of 9930 genes, 5.4%	1
regionalization	286 out of 9303 genes, 3.1%	301 out of 9930 genes, 3.0%	1
cell cycle phase	302 out of 9303 genes, 3.2%	318 out of 9930 genes, 3.2%	1
gene silencing by RNA	45 out of 9303 genes, 0.5%	46 out of 9930 genes, 0.5%	1
nucleosome organization	45 out of 9303 genes, 0.5%	46 out of 9930 genes, 0.5%	1
centrosome organization	45 out of 9303 genes, 0.5%	46 out of 9930 genes, 0.5%	1
cell migration	203 out of 9303 genes, 2.2%	213 out of 9930 genes, 2.1%	1
cell part morphogenesis	236 out of 9303 genes, 2.5%	248 out of 9930 genes, 2.5%	1
cell projection morphogenesis	236 out of 9303 genes, 2.5%	248 out of 9930 genes, 2.5%	1
locomotory behavior	152 out of 9303 genes, 1.6%	159 out of 9930 genes, 1.6%	1
intracellular protein transport	100 out of 9303 genes, 1.1%	104 out of 9930 genes, 1.0%	1
gene silencing	100 out of 9303 genes, 1.1%	104 out of 9930 genes, 1.0%	1
cell-cell junction organization	100 out of 9303 genes, 1.1%	104 out of 9930 genes, 1.0%	1
reproductive behavior	82 out of 9303 genes, 0.9%	85 out of 9930 genes, 0.9%	1
ribonucleoprotein complex assembly	24 out of 9303 genes, 0.3%	24 out of 9930 genes, 0.2%	1
regulation of protein ubiquitination	24 out of 9303 genes, 0.3%	24 out of 9930 genes, 0.2%	1
negative regulation of cellular protein metabolic process	24 out of 9303 genes, 0.3%	24 out of 9930 genes, 0.2%	1
regulation of protein complex assembly	24 out of 9303 genes, 0.3%	24 out of 9930 genes, 0.2%	1
negative regulation of nucleobase-containing compound metabolic process	24 out of 9303 genes, 0.3%	24 out of 9930 genes, 0.2%	1
negative regulation of nitrogen compound metabolic process	24 out of 9303 genes, 0.3%	24 out of 9930 genes, 0.2%	1
pyrimidine-containing compound biosynthetic process	24 out of 9303 genes, 0.3%	24 out of 9930 genes, 0.2%	1
brain development	99 out of 9303 genes, 1.1%	103 out of 9930 genes, 1.0%	1
response to light stimulus	63 out of 9303 genes, 0.7%	65 out of 9930 genes, 0.7%	1
centrosome cycle	44 out of 9303 genes, 0.5%	45 out of 9930 genes, 0.5%	1
establishment or maintenance of apical/basal cell polarity	44 out of 9303 genes, 0.5%	45 out of 9930 genes, 0.5%	1
RNA localization	81 out of 9303 genes, 0.9%	84 out of 9930 genes, 0.8%	1
protein targeting	81 out of 9303 genes, 0.9%	84 out of 9930 genes, 0.8%	1
anatomical structure development	2290 out of 9303 genes, 24.6%	2435 out of 9930 genes, 24.5%	1
ovarian follicle cell development	116 out of 9303 genes, 1.2%	121 out of 9930 genes, 1.2%	1
negative regulation of biological process	347 out of 9303 genes, 3.7%	366 out of 9930 genes, 3.7%	1
actin filament-based process	249 out of 9303 genes, 2.7%	262 out of 9930 genes, 2.6%	1
actin cytoskeleton organization	249 out of 9303 genes, 2.7%	262 out of 9930 genes, 2.6%	1
metal ion transport	166 out of 9303 genes, 1.8%	174 out of 9930 genes, 1.8%	1
regulation of cellular component biogenesis	115 out of 9303 genes, 1.2%	120 out of 9930 genes, 1.2%	1
triglyceride metabolic process	23 out of 9303 genes, 0.2%	23 out of 9930 genes, 0.2%	1
circadian sleep/wake cycle process	23 out of 9303 genes, 0.2%	23 out of 9930 genes, 0.2%	1
circadian sleep/wake cycle	23 out of 9303 genes, 0.2%	23 out of 9930 genes, 0.2%	1
regulation of behavior	23 out of 9303 genes, 0.2%	23 out of 9930 genes, 0.2%	1
monocarboxylic acid metabolic process	149 out of 9303 genes, 1.6%	156 out of 9930 genes, 1.6%	1
regulation of cell cycle	132 out of 9303 genes, 1.4%	138 out of 9930 genes, 1.4%	1
cellular nitrogen compound biosynthetic process	232 out of 9303 genes, 2.5%	244 out of 9930 genes, 2.5%	1
system process	615 out of 9303 genes, 6.6%	651 out of 9930 genes, 6.6%	1
RNA catabolic process	43 out of 9303 genes, 0.5%	44 out of 9930 genes, 0.4%	1
meiosis I	43 out of 9303 genes, 0.5%	44 out of 9930 genes, 0.4%	1
anterior/posterior pattern specification	97 out of 9303 genes, 1.0%	101 out of 9930 genes, 1.0%	1
cell junction organization	114 out of 9303 genes, 1.2%	119 out of 9930 genes, 1.2%	1
protein complex subunit organization	181 out of 9303 genes, 1.9%	190 out of 9930 genes, 1.9%	1
neurological system process	534 out of 9303 genes, 5.7%	565 out of 9930 genes, 5.7%	1
cellular component assembly at cellular level	423 out of 9303 genes, 4.5%	447 out of 9930 genes, 4.5%	1
spindle organization	42 out of 9303 genes, 0.5%	43 out of 9930 genes, 0.4%	1
microtubule polymerization or depolymerization	42 out of 9303 genes, 0.5%	43 out of 9930 genes, 0.4%	1
regulation of action potential	22 out of 9303 genes, 0.2%	22 out of 9930 genes, 0.2%	1
glutamate metabolic process	22 out of 9303 genes, 0.2%	22 out of 9930 genes, 0.2%	1
cotranslational protein targeting to membrane	22 out of 9303 genes, 0.2%	22 out of 9930 genes, 0.2%	1
ensheathment of neurons	22 out of 9303 genes, 0.2%	22 out of 9930 genes, 0.2%	1
neuroblast proliferation	22 out of 9303 genes, 0.2%	22 out of 9930 genes, 0.2%	1
negative regulation of cell proliferation	22 out of 9303 genes, 0.2%	22 out of 9930 genes, 0.2%	1
regulation of action potential in neuron	22 out of 9303 genes, 0.2%	22 out of 9930 genes, 0.2%	1
antigen processing and presentation	22 out of 9303 genes, 0.2%	22 out of 9930 genes, 0.2%	1
regulation of actin filament polymerization	22 out of 9303 genes, 0.2%	22 out of 9930 genes, 0.2%	1
positive regulation of protein complex assembly	22 out of 9303 genes, 0.2%	22 out of 9930 genes, 0.2%	1
regulation of protein polymerization	22 out of 9303 genes, 0.2%	22 out of 9930 genes, 0.2%	1
cytokinetic process	22 out of 9303 genes, 0.2%	22 out of 9930 genes, 0.2%	1
antigen processing and presentation of peptide antigen	22 out of 9303 genes, 0.2%	22 out of 9930 genes, 0.2%	1
regulation of secretion	22 out of 9303 genes, 0.2%	22 out of 9930 genes, 0.2%	1
negative regulation of RNA metabolic process	22 out of 9303 genes, 0.2%	22 out of 9930 genes, 0.2%	1
neural precursor cell proliferation	22 out of 9303 genes, 0.2%	22 out of 9930 genes, 0.2%	1
mRNA metabolic process	179 out of 9303 genes, 1.9%	188 out of 9930 genes, 1.9%	1
response to chemical stimulus	512 out of 9303 genes, 5.5%	542 out of 9930 genes, 5.5%	1
gastrulation with mouth forming first	21 out of 9303 genes, 0.2%	21 out of 9930 genes, 0.2%	1
antigen processing and presentation of exogenous peptide antigen	21 out of 9303 genes, 0.2%	21 out of 9930 genes, 0.2%	1
pyrimidine nucleobase metabolic process	21 out of 9303 genes, 0.2%	21 out of 9930 genes, 0.2%	1
ribonucleoside monophosphate biosynthetic process	21 out of 9303 genes, 0.2%	21 out of 9930 genes, 0.2%	1
ribonucleoside monophosphate metabolic process	21 out of 9303 genes, 0.2%	21 out of 9930 genes, 0.2%	1
antigen processing and presentation of exogenous antigen	21 out of 9303 genes, 0.2%	21 out of 9930 genes, 0.2%	1
establishment of cell polarity	21 out of 9303 genes, 0.2%	21 out of 9930 genes, 0.2%	1
positive regulation of actin filament polymerization	21 out of 9303 genes, 0.2%	21 out of 9930 genes, 0.2%	1
positive regulation of protein polymerization	21 out of 9303 genes, 0.2%	21 out of 9930 genes, 0.2%	1
exogen	21 out of 9303 genes, 0.2%	21 out of 9930 genes, 0.2%	1
actin nucleation	21 out of 9303 genes, 0.2%	21 out of 9930 genes, 0.2%	1
negative regulation of transcription, DNA-dependent	21 out of 9303 genes, 0.2%	21 out of 9930 genes, 0.2%	1
hair follicle maturation	21 out of 9303 genes, 0.2%	21 out of 9930 genes, 0.2%	1
positive regulation of protein transport	21 out of 9303 genes, 0.2%	21 out of 9930 genes, 0.2%	1
anatomical structure maturation	21 out of 9303 genes, 0.2%	21 out of 9930 genes, 0.2%	1
blastoderm segmentation	93 out of 9303 genes, 1.0%	97 out of 9930 genes, 1.0%	1
segmentation	93 out of 9303 genes, 1.0%	97 out of 9930 genes, 1.0%	1
cellular process involved in reproduction in multicellular organism	40 out of 9303 genes, 0.4%	41 out of 9930 genes, 0.4%	1
macromolecular complex disassembly	40 out of 9303 genes, 0.4%	41 out of 9930 genes, 0.4%	1
cellular macromolecular complex disassembly	40 out of 9303 genes, 0.4%	41 out of 9930 genes, 0.4%	1
cofactor biosynthetic process	58 out of 9303 genes, 0.6%	60 out of 9930 genes, 0.6%	1
M phase	257 out of 9303 genes, 2.8%	271 out of 9930 genes, 2.7%	1
embryonic development via the syncytial blastoderm	159 out of 9303 genes, 1.7%	167 out of 9930 genes, 1.7%	1
cell morphogenesis	320 out of 9303 genes, 3.4%	338 out of 9930 genes, 3.4%	1
cellular chemical homeostasis	109 out of 9303 genes, 1.2%	114 out of 9930 genes, 1.1%	1
positive regulation of cellular component organization	57 out of 9303 genes, 0.6%	59 out of 9930 genes, 0.6%	1
assembly of actomyosin apparatus involved in cell cycle cytokinesis	20 out of 9303 genes, 0.2%	20 out of 9930 genes, 0.2%	1
regulation of circadian rhythm	20 out of 9303 genes, 0.2%	20 out of 9930 genes, 0.2%	1
posttranscriptional gene silencing	39 out of 9303 genes, 0.4%	40 out of 9930 genes, 0.4%	1
ribosome biogenesis	39 out of 9303 genes, 0.4%	40 out of 9930 genes, 0.4%	1
regulation of cytoskeleton organization	39 out of 9303 genes, 0.4%	40 out of 9930 genes, 0.4%	1
proton transport	56 out of 9303 genes, 0.6%	58 out of 9930 genes, 0.6%	1
stem cell maintenance	56 out of 9303 genes, 0.6%	58 out of 9930 genes, 0.6%	1
stem cell differentiation	56 out of 9303 genes, 0.6%	58 out of 9930 genes, 0.6%	1
stem cell development	56 out of 9303 genes, 0.6%	58 out of 9930 genes, 0.6%	1
viral reproduction	38 out of 9303 genes, 0.4%	39 out of 9930 genes, 0.4%	1
posttranscriptional gene silencing by RNA	38 out of 9303 genes, 0.4%	39 out of 9930 genes, 0.4%	1
protein complex disassembly	38 out of 9303 genes, 0.4%	39 out of 9930 genes, 0.4%	1
cellular protein complex disassembly	38 out of 9303 genes, 0.4%	39 out of 9930 genes, 0.4%	1
transmission of nerve impulse	284 out of 9303 genes, 3.1%	300 out of 9930 genes, 3.0%	1
multicellular organismal signaling	284 out of 9303 genes, 3.1%	300 out of 9930 genes, 3.0%	1
RNA processing	394 out of 9303 genes, 4.2%	417 out of 9930 genes, 4.2%	1
mitotic spindle organization	19 out of 9303 genes, 0.2%	19 out of 9930 genes, 0.2%	1
feeding behavior	19 out of 9303 genes, 0.2%	19 out of 9930 genes, 0.2%	1
response to toxin	19 out of 9303 genes, 0.2%	19 out of 9930 genes, 0.2%	1
viral infectious cycle	19 out of 9303 genes, 0.2%	19 out of 9930 genes, 0.2%	1
forebrain development	19 out of 9303 genes, 0.2%	19 out of 9930 genes, 0.2%	1
interphase of mitotic cell cycle	19 out of 9303 genes, 0.2%	19 out of 9930 genes, 0.2%	1
establishment of protein localization to organelle	19 out of 9303 genes, 0.2%	19 out of 9930 genes, 0.2%	1
nucleoside phosphate metabolic process	518 out of 9303 genes, 5.6%	549 out of 9930 genes, 5.5%	1
dorsal/ventral pattern formation	55 out of 9303 genes, 0.6%	57 out of 9930 genes, 0.6%	1
cellular component morphogenesis	439 out of 9303 genes, 4.7%	465 out of 9930 genes, 4.7%	1
morphogenesis of a branching epithelium	37 out of 9303 genes, 0.4%	38 out of 9930 genes, 0.4%	1
cellular protein localization	137 out of 9303 genes, 1.5%	144 out of 9930 genes, 1.5%	1
cellular lipid metabolic process	233 out of 9303 genes, 2.5%	246 out of 9930 genes, 2.5%	1
nuclear transport	54 out of 9303 genes, 0.6%	56 out of 9930 genes, 0.6%	1
regulation of system process	71 out of 9303 genes, 0.8%	74 out of 9930 genes, 0.7%	1
negative regulation of developmental process	71 out of 9303 genes, 0.8%	74 out of 9930 genes, 0.7%	1
nucleobase-containing compound biosynthetic process	185 out of 9303 genes, 2.0%	195 out of 9930 genes, 2.0%	1
cellular ion homeostasis	104 out of 9303 genes, 1.1%	109 out of 9930 genes, 1.1%	1
NADP metabolic process	18 out of 9303 genes, 0.2%	18 out of 9930 genes, 0.2%	1
porphyrin-containing compound metabolic process	18 out of 9303 genes, 0.2%	18 out of 9930 genes, 0.2%	1
initiation of dorsal closure	18 out of 9303 genes, 0.2%	18 out of 9930 genes, 0.2%	1
chemosensory behavior	18 out of 9303 genes, 0.2%	18 out of 9930 genes, 0.2%	1
tRNA processing	18 out of 9303 genes, 0.2%	18 out of 9930 genes, 0.2%	1
ether metabolic process	18 out of 9303 genes, 0.2%	18 out of 9930 genes, 0.2%	1
pyrimidine nucleobase biosynthetic process	18 out of 9303 genes, 0.2%	18 out of 9930 genes, 0.2%	1
regulation of multi-organism process	18 out of 9303 genes, 0.2%	18 out of 9930 genes, 0.2%	1
nucleobase biosynthetic process	18 out of 9303 genes, 0.2%	18 out of 9930 genes, 0.2%	1
nuclear export	18 out of 9303 genes, 0.2%	18 out of 9930 genes, 0.2%	1
actomyosin structure organization	87 out of 9303 genes, 0.9%	91 out of 9930 genes, 0.9%	1
organophosphate biosynthetic process	168 out of 9303 genes, 1.8%	177 out of 9930 genes, 1.8%	1
nucleoside phosphate biosynthetic process	168 out of 9303 genes, 1.8%	177 out of 9930 genes, 1.8%	1
viral reproductive process	36 out of 9303 genes, 0.4%	37 out of 9930 genes, 0.4%	1
protein maturation	36 out of 9303 genes, 0.4%	37 out of 9930 genes, 0.4%	1
branching involved in open tracheal system development	36 out of 9303 genes, 0.4%	37 out of 9930 genes, 0.4%	1
negative regulation of cell differentiation	70 out of 9303 genes, 0.8%	73 out of 9930 genes, 0.7%	1
regulation of macromolecule metabolic process	356 out of 9303 genes, 3.8%	377 out of 9930 genes, 3.8%	1
response to organic substance	151 out of 9303 genes, 1.6%	159 out of 9930 genes, 1.6%	1
ovarian follicle cell migration	102 out of 9303 genes, 1.1%	107 out of 9930 genes, 1.1%	1
cellular developmental process	1316 out of 9303 genes, 14.1%	1400 out of 9930 genes, 14.1%	1
mRNA processing	150 out of 9303 genes, 1.6%	158 out of 9930 genes, 1.6%	1
oxidoreduction coenzyme metabolic process	35 out of 9303 genes, 0.4%	36 out of 9930 genes, 0.4%	1
lipid transport	35 out of 9303 genes, 0.4%	36 out of 9930 genes, 0.4%	1
response to extracellular stimulus	35 out of 9303 genes, 0.4%	36 out of 9930 genes, 0.4%	1
response to nutrient levels	35 out of 9303 genes, 0.4%	36 out of 9930 genes, 0.4%	1
small molecule catabolic process	35 out of 9303 genes, 0.4%	36 out of 9930 genes, 0.4%	1
single-organism catabolic process	35 out of 9303 genes, 0.4%	36 out of 9930 genes, 0.4%	1
acyl-CoA metabolic process	17 out of 9303 genes, 0.2%	17 out of 9930 genes, 0.2%	1
eclosion	17 out of 9303 genes, 0.2%	17 out of 9930 genes, 0.2%	1
pyrimidine nucleoside monophosphate metabolic process	17 out of 9303 genes, 0.2%	17 out of 9930 genes, 0.2%	1
pyrimidine nucleoside monophosphate biosynthetic process	17 out of 9303 genes, 0.2%	17 out of 9930 genes, 0.2%	1
organic anion transport	17 out of 9303 genes, 0.2%	17 out of 9930 genes, 0.2%	1
regulation of cell adhesion	17 out of 9303 genes, 0.2%	17 out of 9930 genes, 0.2%	1
intracellular steroid hormone receptor signaling pathway	17 out of 9303 genes, 0.2%	17 out of 9930 genes, 0.2%	1
tetrapyrrole biosynthetic process	17 out of 9303 genes, 0.2%	17 out of 9930 genes, 0.2%	1
cytokinesis after meiosis	17 out of 9303 genes, 0.2%	17 out of 9930 genes, 0.2%	1
thioester metabolic process	17 out of 9303 genes, 0.2%	17 out of 9930 genes, 0.2%	1
response to steroid hormone stimulus	17 out of 9303 genes, 0.2%	17 out of 9930 genes, 0.2%	1
catabolic process	630 out of 9303 genes, 6.8%	669 out of 9930 genes, 6.7%	1
fatty acid metabolic process	101 out of 9303 genes, 1.1%	106 out of 9930 genes, 1.1%	1
nucleotide metabolic process	506 out of 9303 genes, 5.4%	537 out of 9930 genes, 5.4%	1
establishment or maintenance of bipolar cell polarity	51 out of 9303 genes, 0.5%	53 out of 9930 genes, 0.5%	1
microtubule depolymerization	34 out of 9303 genes, 0.4%	35 out of 9930 genes, 0.4%	1
protein depolymerization	34 out of 9303 genes, 0.4%	35 out of 9930 genes, 0.4%	1
S phase	34 out of 9303 genes, 0.4%	35 out of 9930 genes, 0.4%	1
axis specification	116 out of 9303 genes, 1.2%	122 out of 9930 genes, 1.2%	1
negative regulation of cellular process	242 out of 9303 genes, 2.6%	256 out of 9930 genes, 2.6%	1
cell differentiation	1263 out of 9303 genes, 13.6%	1344 out of 9930 genes, 13.5%	1
hydrogen transport	83 out of 9303 genes, 0.9%	87 out of 9930 genes, 0.9%	1
syncytium formation by plasma membrane fusion	16 out of 9303 genes, 0.2%	16 out of 9930 genes, 0.2%	1
antigen processing and presentation of peptide antigen via MHC class I	16 out of 9303 genes, 0.2%	16 out of 9930 genes, 0.2%	1
chromatin silencing	16 out of 9303 genes, 0.2%	16 out of 9930 genes, 0.2%	1
rRNA processing	16 out of 9303 genes, 0.2%	16 out of 9930 genes, 0.2%	1
sphingolipid metabolic process	16 out of 9303 genes, 0.2%	16 out of 9930 genes, 0.2%	1
porphyrin-containing compound biosynthetic process	16 out of 9303 genes, 0.2%	16 out of 9930 genes, 0.2%	1
syncytium formation	16 out of 9303 genes, 0.2%	16 out of 9930 genes, 0.2%	1
skeletal myofibril assembly	16 out of 9303 genes, 0.2%	16 out of 9930 genes, 0.2%	1
negative regulation of translation	16 out of 9303 genes, 0.2%	16 out of 9930 genes, 0.2%	1
unsaturated fatty acid metabolic process	16 out of 9303 genes, 0.2%	16 out of 9930 genes, 0.2%	1
negative regulation of gene expression, epigenetic	16 out of 9303 genes, 0.2%	16 out of 9930 genes, 0.2%	1
mRNA catabolic process	33 out of 9303 genes, 0.4%	34 out of 9930 genes, 0.3%	1
organic acid catabolic process	33 out of 9303 genes, 0.4%	34 out of 9930 genes, 0.3%	1
carboxylic acid catabolic process	33 out of 9303 genes, 0.4%	34 out of 9930 genes, 0.3%	1
embryo development	484 out of 9303 genes, 5.2%	514 out of 9930 genes, 5.2%	1
ubiquitin-dependent protein catabolic process	49 out of 9303 genes, 0.5%	51 out of 9930 genes, 0.5%	1
energy coupled proton transmembrane transport, against electrochemical gradient	49 out of 9303 genes, 0.5%	51 out of 9930 genes, 0.5%	1
regulation of neurotransmitter levels	113 out of 9303 genes, 1.2%	119 out of 9930 genes, 1.2%	1
Notch signaling pathway	65 out of 9303 genes, 0.7%	68 out of 9930 genes, 0.7%	1
protein localization to organelle	65 out of 9303 genes, 0.7%	68 out of 9930 genes, 0.7%	1
regulation of RNA metabolic process	81 out of 9303 genes, 0.9%	85 out of 9930 genes, 0.9%	1
metabolic process	5870 out of 9303 genes, 63.1%	6261 out of 9930 genes, 63.1%	1
nuclear-transcribed mRNA catabolic process	32 out of 9303 genes, 0.3%	33 out of 9930 genes, 0.3%	1
cell fate specification	32 out of 9303 genes, 0.3%	33 out of 9930 genes, 0.3%	1
instar larval development	32 out of 9303 genes, 0.3%	33 out of 9930 genes, 0.3%	1
regulation of actin cytoskeleton organization	32 out of 9303 genes, 0.3%	33 out of 9930 genes, 0.3%	1
regulation of actin filament-based process	32 out of 9303 genes, 0.3%	33 out of 9930 genes, 0.3%	1
oenocyte differentiation	15 out of 9303 genes, 0.2%	15 out of 9930 genes, 0.2%	1
aminoglycan catabolic process	15 out of 9303 genes, 0.2%	15 out of 9930 genes, 0.2%	1
pyrimidine nucleotide metabolic process	15 out of 9303 genes, 0.2%	15 out of 9930 genes, 0.2%	1
translational initiation	15 out of 9303 genes, 0.2%	15 out of 9930 genes, 0.2%	1
post-Golgi vesicle-mediated transport	15 out of 9303 genes, 0.2%	15 out of 9930 genes, 0.2%	1
vesicle fusion	15 out of 9303 genes, 0.2%	15 out of 9930 genes, 0.2%	1
cellular membrane fusion	15 out of 9303 genes, 0.2%	15 out of 9930 genes, 0.2%	1
vacuole organization	15 out of 9303 genes, 0.2%	15 out of 9930 genes, 0.2%	1
asymmetric protein localization	15 out of 9303 genes, 0.2%	15 out of 9930 genes, 0.2%	1
pyrimidine ribonucleoside monophosphate metabolic process	15 out of 9303 genes, 0.2%	15 out of 9930 genes, 0.2%	1
pyrimidine ribonucleoside monophosphate biosynthetic process	15 out of 9303 genes, 0.2%	15 out of 9930 genes, 0.2%	1
stem cell division	15 out of 9303 genes, 0.2%	15 out of 9930 genes, 0.2%	1
antigen processing and presentation of exogenous peptide antigen via MHC class I	15 out of 9303 genes, 0.2%	15 out of 9930 genes, 0.2%	1
membrane fusion	15 out of 9303 genes, 0.2%	15 out of 9930 genes, 0.2%	1
muscle tissue development	80 out of 9303 genes, 0.9%	84 out of 9930 genes, 0.8%	1
regulation of RNA biosynthetic process	80 out of 9303 genes, 0.9%	84 out of 9930 genes, 0.8%	1
protein complex biogenesis	142 out of 9303 genes, 1.5%	150 out of 9930 genes, 1.5%	1
macromolecular complex assembly	173 out of 9303 genes, 1.9%	183 out of 9930 genes, 1.8%	1
transmembrane transport	95 out of 9303 genes, 1.0%	100 out of 9930 genes, 1.0%	1
dorsal closure	31 out of 9303 genes, 0.3%	32 out of 9930 genes, 0.3%	1
regulation of actin filament length	31 out of 9303 genes, 0.3%	32 out of 9930 genes, 0.3%	1
Golgi vesicle transport	31 out of 9303 genes, 0.3%	32 out of 9930 genes, 0.3%	1
alternative mRNA splicing, via spliceosome	79 out of 9303 genes, 0.8%	83 out of 9930 genes, 0.8%	1
cellular metal ion homeostasis	47 out of 9303 genes, 0.5%	49 out of 9930 genes, 0.5%	1
nucleocytoplasmic transport	47 out of 9303 genes, 0.5%	49 out of 9930 genes, 0.5%	1
open tracheal system development	172 out of 9303 genes, 1.8%	182 out of 9930 genes, 1.8%	1
protein complex assembly	141 out of 9303 genes, 1.5%	149 out of 9930 genes, 1.5%	1
purine ribonucleotide metabolic process	401 out of 9303 genes, 4.3%	426 out of 9930 genes, 4.3%	1
ion transmembrane transport	94 out of 9303 genes, 1.0%	99 out of 9930 genes, 1.0%	1
gene expression	1589 out of 9303 genes, 17.1%	1693 out of 9930 genes, 17.0%	1
cellular calcium ion homeostasis	14 out of 9303 genes, 0.2%	14 out of 9930 genes, 0.1%	1
asymmetric cell division	14 out of 9303 genes, 0.2%	14 out of 9930 genes, 0.1%	1
RNA interference	14 out of 9303 genes, 0.2%	14 out of 9930 genes, 0.1%	1
positive regulation of Wnt receptor signaling pathway	14 out of 9303 genes, 0.2%	14 out of 9930 genes, 0.1%	1
regulation of sequence-specific DNA binding transcription factor activity	14 out of 9303 genes, 0.2%	14 out of 9930 genes, 0.1%	1
regulation of ligase activity	14 out of 9303 genes, 0.2%	14 out of 9930 genes, 0.1%	1
regulation of ubiquitin-protein ligase activity	14 out of 9303 genes, 0.2%	14 out of 9930 genes, 0.1%	1
regulation of ubiquitin-protein ligase activity involved in mitotic cell cycle	14 out of 9303 genes, 0.2%	14 out of 9930 genes, 0.1%	1
calcium ion homeostasis	14 out of 9303 genes, 0.2%	14 out of 9930 genes, 0.1%	1
regulation of reproductive process	14 out of 9303 genes, 0.2%	14 out of 9930 genes, 0.1%	1
regulation of transcription, DNA-dependent	78 out of 9303 genes, 0.8%	82 out of 9930 genes, 0.8%	1
proteolysis	171 out of 9303 genes, 1.8%	181 out of 9930 genes, 1.8%	1
cellular macromolecule catabolic process	155 out of 9303 genes, 1.7%	164 out of 9930 genes, 1.7%	1
protein acetylation	30 out of 9303 genes, 0.3%	31 out of 9930 genes, 0.3%	1
female meiosis	30 out of 9303 genes, 0.3%	31 out of 9930 genes, 0.3%	1
rhythmic behavior	30 out of 9303 genes, 0.3%	31 out of 9930 genes, 0.3%	1
protein acylation	30 out of 9303 genes, 0.3%	31 out of 9930 genes, 0.3%	1
small molecule biosynthetic process	30 out of 9303 genes, 0.3%	31 out of 9930 genes, 0.3%	1
single-organism biosynthetic process	30 out of 9303 genes, 0.3%	31 out of 9930 genes, 0.3%	1
synaptic transmission	262 out of 9303 genes, 2.8%	278 out of 9930 genes, 2.8%	1
meiotic cell cycle	93 out of 9303 genes, 1.0%	98 out of 9930 genes, 1.0%	1
response to external stimulus	368 out of 9303 genes, 4.0%	391 out of 9930 genes, 3.9%	1
striated muscle tissue development	77 out of 9303 genes, 0.8%	81 out of 9930 genes, 0.8%	1
system development	1912 out of 9303 genes, 20.6%	2038 out of 9930 genes, 20.5%	1
regulation of gene expression, epigenetic	61 out of 9303 genes, 0.7%	64 out of 9930 genes, 0.6%	1
neuron fate commitment	61 out of 9303 genes, 0.7%	64 out of 9930 genes, 0.6%	1
meiosis	92 out of 9303 genes, 1.0%	97 out of 9930 genes, 1.0%	1
M phase of meiotic cell cycle	92 out of 9303 genes, 1.0%	97 out of 9930 genes, 1.0%	1
proteasomal protein catabolic process	45 out of 9303 genes, 0.5%	47 out of 9930 genes, 0.5%	1
M phase of mitotic cell cycle	153 out of 9303 genes, 1.6%	162 out of 9930 genes, 1.6%	1
nucleotide biosynthetic process	153 out of 9303 genes, 1.6%	162 out of 9930 genes, 1.6%	1
positive regulation of transport	29 out of 9303 genes, 0.3%	30 out of 9930 genes, 0.3%	1
mRNA splicing, via spliceosome	122 out of 9303 genes, 1.3%	129 out of 9930 genes, 1.3%	1
response to gravity	13 out of 9303 genes, 0.1%	13 out of 9930 genes, 0.1%	1
response to organic nitrogen	13 out of 9303 genes, 0.1%	13 out of 9930 genes, 0.1%	1
negative regulation of organelle organization	13 out of 9303 genes, 0.1%	13 out of 9930 genes, 0.1%	1
regulation of cell-cell adhesion	13 out of 9303 genes, 0.1%	13 out of 9930 genes, 0.1%	1
positive regulation of defense response	13 out of 9303 genes, 0.1%	13 out of 9930 genes, 0.1%	1
cell cycle comprising mitosis without cytokinesis	13 out of 9303 genes, 0.1%	13 out of 9930 genes, 0.1%	1
hemocyte differentiation	13 out of 9303 genes, 0.1%	13 out of 9930 genes, 0.1%	1
positive regulation of circadian rhythm	13 out of 9303 genes, 0.1%	13 out of 9930 genes, 0.1%	1
intercellular bridge organization	13 out of 9303 genes, 0.1%	13 out of 9930 genes, 0.1%	1
germ-line cyst formation	13 out of 9303 genes, 0.1%	13 out of 9930 genes, 0.1%	1
regulation of protein secretion	13 out of 9303 genes, 0.1%	13 out of 9930 genes, 0.1%	1
positive regulation of protein secretion	13 out of 9303 genes, 0.1%	13 out of 9930 genes, 0.1%	1
positive regulation of secretion	13 out of 9303 genes, 0.1%	13 out of 9930 genes, 0.1%	1
G1 phase	13 out of 9303 genes, 0.1%	13 out of 9930 genes, 0.1%	1
phosphorylation	91 out of 9303 genes, 1.0%	96 out of 9930 genes, 1.0%	1
cell development	890 out of 9303 genes, 9.6%	948 out of 9930 genes, 9.5%	1
cellular localization	469 out of 9303 genes, 5.0%	499 out of 9930 genes, 5.0%	1
immune system process	182 out of 9303 genes, 2.0%	193 out of 9930 genes, 1.9%	1
muscle system process	44 out of 9303 genes, 0.5%	46 out of 9930 genes, 0.5%	1
photoreceptor cell fate commitment	59 out of 9303 genes, 0.6%	62 out of 9930 genes, 0.6%	1
protein metabolic process	1647 out of 9303 genes, 17.7%	1756 out of 9930 genes, 17.7%	1
purine-containing compound metabolic process	421 out of 9303 genes, 4.5%	448 out of 9930 genes, 4.5%	1
regulation of tube size	89 out of 9303 genes, 1.0%	94 out of 9930 genes, 0.9%	1
cell proliferation	104 out of 9303 genes, 1.1%	110 out of 9930 genes, 1.1%	1
circadian rhythm	43 out of 9303 genes, 0.5%	45 out of 9930 genes, 0.5%	1
morphogenesis of embryonic epithelium	43 out of 9303 genes, 0.5%	45 out of 9930 genes, 0.5%	1
multicellular organismal homeostasis	43 out of 9303 genes, 0.5%	45 out of 9930 genes, 0.5%	1
S phase of mitotic cell cycle	12 out of 9303 genes, 0.1%	12 out of 9930 genes, 0.1%	1
response to acid	12 out of 9303 genes, 0.1%	12 out of 9930 genes, 0.1%	1
vitamin metabolic process	12 out of 9303 genes, 0.1%	12 out of 9930 genes, 0.1%	1
negative regulation of cell adhesion	12 out of 9303 genes, 0.1%	12 out of 9930 genes, 0.1%	1
dorsal/ventral axis specification	12 out of 9303 genes, 0.1%	12 out of 9930 genes, 0.1%	1
developmental programmed cell death	12 out of 9303 genes, 0.1%	12 out of 9930 genes, 0.1%	1
induction of programmed cell death	12 out of 9303 genes, 0.1%	12 out of 9930 genes, 0.1%	1
negative regulation of cell-cell adhesion	12 out of 9303 genes, 0.1%	12 out of 9930 genes, 0.1%	1
dsRNA fragmentation	12 out of 9303 genes, 0.1%	12 out of 9930 genes, 0.1%	1
membrane protein proteolysis	12 out of 9303 genes, 0.1%	12 out of 9930 genes, 0.1%	1
germ-line stem cell division	12 out of 9303 genes, 0.1%	12 out of 9930 genes, 0.1%	1
cellular metabolic compound salvage	12 out of 9303 genes, 0.1%	12 out of 9930 genes, 0.1%	1
response to dsRNA	12 out of 9303 genes, 0.1%	12 out of 9930 genes, 0.1%	1
regulation of transcription from RNA polymerase II promoter in response to stress	12 out of 9303 genes, 0.1%	12 out of 9930 genes, 0.1%	1
regulation of DNA-dependent transcription in response to stress	12 out of 9303 genes, 0.1%	12 out of 9930 genes, 0.1%	1
R7 cell differentiation	12 out of 9303 genes, 0.1%	12 out of 9930 genes, 0.1%	1
development of primary male sexual characteristics	12 out of 9303 genes, 0.1%	12 out of 9930 genes, 0.1%	1
male sex differentiation	12 out of 9303 genes, 0.1%	12 out of 9930 genes, 0.1%	1
negative regulation of multicellular organismal process	12 out of 9303 genes, 0.1%	12 out of 9930 genes, 0.1%	1
protein homooligomerization	12 out of 9303 genes, 0.1%	12 out of 9930 genes, 0.1%	1
production of small RNA involved in gene silencing by RNA	12 out of 9303 genes, 0.1%	12 out of 9930 genes, 0.1%	1
cellular response to dsRNA	12 out of 9303 genes, 0.1%	12 out of 9930 genes, 0.1%	1
DNA biosynthetic process	12 out of 9303 genes, 0.1%	12 out of 9930 genes, 0.1%	1
response to radiation	88 out of 9303 genes, 0.9%	93 out of 9930 genes, 0.9%	1
nervous system development	1209 out of 9303 genes, 13.0%	1289 out of 9930 genes, 13.0%	1
smoothened signaling pathway	27 out of 9303 genes, 0.3%	28 out of 9930 genes, 0.3%	1
somatic muscle development	27 out of 9303 genes, 0.3%	28 out of 9930 genes, 0.3%	1
organic acid biosynthetic process	27 out of 9303 genes, 0.3%	28 out of 9930 genes, 0.3%	1
regulation of protein localization	27 out of 9303 genes, 0.3%	28 out of 9930 genes, 0.3%	1
carboxylic acid biosynthetic process	27 out of 9303 genes, 0.3%	28 out of 9930 genes, 0.3%	1
cellular protein metabolic process	1326 out of 9303 genes, 14.3%	1414 out of 9930 genes, 14.2%	1
coenzyme biosynthetic process	42 out of 9303 genes, 0.5%	44 out of 9930 genes, 0.4%	1
compound eye photoreceptor fate commitment	57 out of 9303 genes, 0.6%	60 out of 9930 genes, 0.6%	1
eye photoreceptor cell fate commitment	57 out of 9303 genes, 0.6%	60 out of 9930 genes, 0.6%	1
regulation of tube architecture, open tracheal system	72 out of 9303 genes, 0.8%	76 out of 9930 genes, 0.8%	1
regulation of response to stimulus	251 out of 9303 genes, 2.7%	267 out of 9930 genes, 2.7%	1
embryo development ending in birth or egg hatching	206 out of 9303 genes, 2.2%	219 out of 9930 genes, 2.2%	1
transmembrane receptor protein tyrosine kinase signaling pathway	101 out of 9303 genes, 1.1%	107 out of 9930 genes, 1.1%	1
peptidyl-amino acid modification	101 out of 9303 genes, 1.1%	107 out of 9930 genes, 1.1%	1
regulation of tube size, open tracheal system	71 out of 9303 genes, 0.8%	75 out of 9930 genes, 0.8%	1
gastrulation	56 out of 9303 genes, 0.6%	59 out of 9930 genes, 0.6%	1
generation of a signal involved in cell-cell signaling	41 out of 9303 genes, 0.4%	43 out of 9930 genes, 0.4%	1
glycerophospholipid metabolic process	41 out of 9303 genes, 0.4%	43 out of 9930 genes, 0.4%	1
signal release	41 out of 9303 genes, 0.4%	43 out of 9930 genes, 0.4%	1
DNA conformation change	41 out of 9303 genes, 0.4%	43 out of 9930 genes, 0.4%	1
lipid catabolic process	26 out of 9303 genes, 0.3%	27 out of 9930 genes, 0.3%	1
regulation of synaptic plasticity	26 out of 9303 genes, 0.3%	27 out of 9930 genes, 0.3%	1
regulation of protein transport	26 out of 9303 genes, 0.3%	27 out of 9930 genes, 0.3%	1
regulation of establishment of protein localization	26 out of 9303 genes, 0.3%	27 out of 9930 genes, 0.3%	1
regulation of developmental process	339 out of 9303 genes, 3.6%	361 out of 9930 genes, 3.6%	1
spliceosomal complex assembly	11 out of 9303 genes, 0.1%	11 out of 9930 genes, 0.1%	1
negative regulation of cytokine production	11 out of 9303 genes, 0.1%	11 out of 9930 genes, 0.1%	1
epithelial cell morphogenesis	11 out of 9303 genes, 0.1%	11 out of 9930 genes, 0.1%	1
pyrimidine nucleotide biosynthetic process	11 out of 9303 genes, 0.1%	11 out of 9930 genes, 0.1%	1
RNA export from nucleus	11 out of 9303 genes, 0.1%	11 out of 9930 genes, 0.1%	1
proline metabolic process	11 out of 9303 genes, 0.1%	11 out of 9930 genes, 0.1%	1
icosanoid metabolic process	11 out of 9303 genes, 0.1%	11 out of 9930 genes, 0.1%	1
prostanoid metabolic process	11 out of 9303 genes, 0.1%	11 out of 9930 genes, 0.1%	1
prostaglandin metabolic process	11 out of 9303 genes, 0.1%	11 out of 9930 genes, 0.1%	1
G-protein coupled receptor signaling pathway, coupled to cyclic nucleotide second messenger	11 out of 9303 genes, 0.1%	11 out of 9930 genes, 0.1%	1
proximal/distal pattern formation, imaginal disc	11 out of 9303 genes, 0.1%	11 out of 9930 genes, 0.1%	1
regulation of lamellipodium assembly	11 out of 9303 genes, 0.1%	11 out of 9930 genes, 0.1%	1
neuroblast differentiation	11 out of 9303 genes, 0.1%	11 out of 9930 genes, 0.1%	1
spinal cord development	11 out of 9303 genes, 0.1%	11 out of 9930 genes, 0.1%	1
maintenance of cell polarity	11 out of 9303 genes, 0.1%	11 out of 9930 genes, 0.1%	1
production of miRNAs involved in gene silencing by miRNA	11 out of 9303 genes, 0.1%	11 out of 9930 genes, 0.1%	1
regulation of circadian sleep/wake cycle	11 out of 9303 genes, 0.1%	11 out of 9930 genes, 0.1%	1
chordate embryonic development	11 out of 9303 genes, 0.1%	11 out of 9930 genes, 0.1%	1
camera-type eye development	11 out of 9303 genes, 0.1%	11 out of 9930 genes, 0.1%	1
regulation of oviposition	11 out of 9303 genes, 0.1%	11 out of 9930 genes, 0.1%	1
developmental cell growth	11 out of 9303 genes, 0.1%	11 out of 9930 genes, 0.1%	1
regulation of cell projection assembly	11 out of 9303 genes, 0.1%	11 out of 9930 genes, 0.1%	1
connective tissue development	11 out of 9303 genes, 0.1%	11 out of 9930 genes, 0.1%	1
purine nucleotide metabolic process	413 out of 9303 genes, 4.4%	440 out of 9930 genes, 4.4%	1
ribonucleotide metabolic process	413 out of 9303 genes, 4.4%	440 out of 9930 genes, 4.4%	1
establishment or maintenance of cell polarity	85 out of 9303 genes, 0.9%	90 out of 9930 genes, 0.9%	1
cellular macromolecular complex assembly	85 out of 9303 genes, 0.9%	90 out of 9930 genes, 0.9%	1
taxis	293 out of 9303 genes, 3.1%	312 out of 9930 genes, 3.1%	1
regulation of cellular component organization	293 out of 9303 genes, 3.1%	312 out of 9930 genes, 3.1%	1
cell fate determination	70 out of 9303 genes, 0.8%	74 out of 9930 genes, 0.7%	1
organophosphate metabolic process	530 out of 9303 genes, 5.7%	565 out of 9930 genes, 5.7%	1
phosphorus metabolic process	558 out of 9303 genes, 6.0%	595 out of 9930 genes, 6.0%	1
steroid metabolic process	25 out of 9303 genes, 0.3%	26 out of 9930 genes, 0.3%	1
protein processing	25 out of 9303 genes, 0.3%	26 out of 9930 genes, 0.3%	1
second-messenger-mediated signaling	25 out of 9303 genes, 0.3%	26 out of 9930 genes, 0.3%	1
regulation of Wnt receptor signaling pathway	25 out of 9303 genes, 0.3%	26 out of 9930 genes, 0.3%	1
regulation of neuronal synaptic plasticity	25 out of 9303 genes, 0.3%	26 out of 9930 genes, 0.3%	1
digestive tract morphogenesis	25 out of 9303 genes, 0.3%	26 out of 9930 genes, 0.3%	1
regulation of organelle organization	69 out of 9303 genes, 0.7%	73 out of 9930 genes, 0.7%	1
single-organism metabolic process	3535 out of 9303 genes, 38.0%	3773 out of 9930 genes, 38.0%	1
vesicle organization	54 out of 9303 genes, 0.6%	57 out of 9930 genes, 0.6%	1
ERBB signaling pathway	54 out of 9303 genes, 0.6%	57 out of 9930 genes, 0.6%	1
male gamete generation	54 out of 9303 genes, 0.6%	57 out of 9930 genes, 0.6%	1
axon choice point recognition	39 out of 9303 genes, 0.4%	41 out of 9930 genes, 0.4%	1
proteasomal ubiquitin-dependent protein catabolic process	39 out of 9303 genes, 0.4%	41 out of 9930 genes, 0.4%	1
phosphate-containing compound metabolic process	555 out of 9303 genes, 6.0%	592 out of 9930 genes, 6.0%	1
regulation of localization	68 out of 9303 genes, 0.7%	72 out of 9930 genes, 0.7%	1
activation of innate immune response	10 out of 9303 genes, 0.1%	10 out of 9930 genes, 0.1%	1
pattern recognition receptor signaling pathway	10 out of 9303 genes, 0.1%	10 out of 9930 genes, 0.1%	1
toll-like receptor signaling pathway	10 out of 9303 genes, 0.1%	10 out of 9930 genes, 0.1%	1
innate immune response-activating signal transduction	10 out of 9303 genes, 0.1%	10 out of 9930 genes, 0.1%	1
glycosaminoglycan biosynthetic process	10 out of 9303 genes, 0.1%	10 out of 9930 genes, 0.1%	1
DNA amplification	10 out of 9303 genes, 0.1%	10 out of 9930 genes, 0.1%	1
nucleotide-excision repair	10 out of 9303 genes, 0.1%	10 out of 9930 genes, 0.1%	1
chromatin assembly or disassembly	10 out of 9303 genes, 0.1%	10 out of 9930 genes, 0.1%	1
water-soluble vitamin metabolic process	10 out of 9303 genes, 0.1%	10 out of 9930 genes, 0.1%	1
foregut morphogenesis	10 out of 9303 genes, 0.1%	10 out of 9930 genes, 0.1%	1
imaginal disc-derived male genitalia development	10 out of 9303 genes, 0.1%	10 out of 9930 genes, 0.1%	1
histolysis	10 out of 9303 genes, 0.1%	10 out of 9930 genes, 0.1%	1
sensory organ boundary specification	10 out of 9303 genes, 0.1%	10 out of 9930 genes, 0.1%	1
male gonad development	10 out of 9303 genes, 0.1%	10 out of 9930 genes, 0.1%	1
oligosaccharide metabolic process	10 out of 9303 genes, 0.1%	10 out of 9930 genes, 0.1%	1
regulation of hormone levels	10 out of 9303 genes, 0.1%	10 out of 9930 genes, 0.1%	1
tissue death	10 out of 9303 genes, 0.1%	10 out of 9930 genes, 0.1%	1
nerve development	10 out of 9303 genes, 0.1%	10 out of 9930 genes, 0.1%	1
forebrain generation of neurons	10 out of 9303 genes, 0.1%	10 out of 9930 genes, 0.1%	1
forebrain neuron differentiation	10 out of 9303 genes, 0.1%	10 out of 9930 genes, 0.1%	1
forebrain neuron development	10 out of 9303 genes, 0.1%	10 out of 9930 genes, 0.1%	1
glycosaminoglycan metabolic process	10 out of 9303 genes, 0.1%	10 out of 9930 genes, 0.1%	1
syncytial nuclear migration	10 out of 9303 genes, 0.1%	10 out of 9930 genes, 0.1%	1
hydrogen peroxide metabolic process	10 out of 9303 genes, 0.1%	10 out of 9930 genes, 0.1%	1
multi-multicellular organism process	10 out of 9303 genes, 0.1%	10 out of 9930 genes, 0.1%	1
regulation of innate immune response	10 out of 9303 genes, 0.1%	10 out of 9930 genes, 0.1%	1
positive regulation of innate immune response	10 out of 9303 genes, 0.1%	10 out of 9930 genes, 0.1%	1
positive regulation of sequence-specific DNA binding transcription factor activity	10 out of 9303 genes, 0.1%	10 out of 9930 genes, 0.1%	1
detection of stimulus	10 out of 9303 genes, 0.1%	10 out of 9930 genes, 0.1%	1
sterol homeostasis	10 out of 9303 genes, 0.1%	10 out of 9930 genes, 0.1%	1
adipose tissue development	10 out of 9303 genes, 0.1%	10 out of 9930 genes, 0.1%	1
organelle assembly	10 out of 9303 genes, 0.1%	10 out of 9930 genes, 0.1%	1
organic substance transport	97 out of 9303 genes, 1.0%	103 out of 9930 genes, 1.0%	1
nucleus localization	53 out of 9303 genes, 0.6%	56 out of 9930 genes, 0.6%	1
internal protein amino acid acetylation	24 out of 9303 genes, 0.3%	25 out of 9930 genes, 0.3%	1
membrane lipid metabolic process	24 out of 9303 genes, 0.3%	25 out of 9930 genes, 0.3%	1
fatty acid catabolic process	24 out of 9303 genes, 0.3%	25 out of 9930 genes, 0.3%	1
histone acetylation	24 out of 9303 genes, 0.3%	25 out of 9930 genes, 0.3%	1
internal peptidyl-lysine acetylation	24 out of 9303 genes, 0.3%	25 out of 9930 genes, 0.3%	1
peptidyl-lysine acetylation	24 out of 9303 genes, 0.3%	25 out of 9930 genes, 0.3%	1
DNA geometric change	24 out of 9303 genes, 0.3%	25 out of 9930 genes, 0.3%	1
cellular lipid catabolic process	24 out of 9303 genes, 0.3%	25 out of 9930 genes, 0.3%	1
monocarboxylic acid catabolic process	24 out of 9303 genes, 0.3%	25 out of 9930 genes, 0.3%	1
reactive oxygen species metabolic process	24 out of 9303 genes, 0.3%	25 out of 9930 genes, 0.3%	1
myofibril assembly	67 out of 9303 genes, 0.7%	71 out of 9930 genes, 0.7%	1
DNA-dependent DNA replication	38 out of 9303 genes, 0.4%	40 out of 9930 genes, 0.4%	1
neurotransmitter transport	38 out of 9303 genes, 0.4%	40 out of 9930 genes, 0.4%	1
neurotransmitter secretion	38 out of 9303 genes, 0.4%	40 out of 9930 genes, 0.4%	1
epithelial cell differentiation	38 out of 9303 genes, 0.4%	40 out of 9930 genes, 0.4%	1
G2/M transition DNA damage checkpoint	52 out of 9303 genes, 0.6%	55 out of 9930 genes, 0.6%	1
G2/M transition checkpoint	52 out of 9303 genes, 0.6%	55 out of 9930 genes, 0.6%	1
metal ion homeostasis	52 out of 9303 genes, 0.6%	55 out of 9930 genes, 0.6%	1
pattern specification process	373 out of 9303 genes, 4.0%	398 out of 9930 genes, 4.0%	1
response to stress	652 out of 9303 genes, 7.0%	696 out of 9930 genes, 7.0%	1
sensory organ development	402 out of 9303 genes, 4.3%	429 out of 9930 genes, 4.3%	1
establishment of organelle localization	66 out of 9303 genes, 0.7%	70 out of 9930 genes, 0.7%	1
neuron projection development	387 out of 9303 genes, 4.2%	413 out of 9930 genes, 4.2%	1
cellular response to stress	343 out of 9303 genes, 3.7%	366 out of 9930 genes, 3.7%	1
macromolecule catabolic process	182 out of 9303 genes, 2.0%	194 out of 9930 genes, 2.0%	1
nucleus organization	23 out of 9303 genes, 0.2%	24 out of 9930 genes, 0.2%	1
gene silencing by miRNA	23 out of 9303 genes, 0.2%	24 out of 9930 genes, 0.2%	1
development of primary sexual characteristics	23 out of 9303 genes, 0.2%	24 out of 9930 genes, 0.2%	1
divalent inorganic cation homeostasis	23 out of 9303 genes, 0.2%	24 out of 9930 genes, 0.2%	1
RNA splicing, via transesterification reactions	269 out of 9303 genes, 2.9%	287 out of 9930 genes, 2.9%	1
RNA splicing, via transesterification reactions with bulged adenosine as nucleophile	269 out of 9303 genes, 2.9%	287 out of 9930 genes, 2.9%	1
humoral immune response	51 out of 9303 genes, 0.5%	54 out of 9930 genes, 0.5%	1
protein polyubiquitination	9 out of 9303 genes, 0.1%	9 out of 9930 genes, 0.1%	1
ossification	9 out of 9303 genes, 0.1%	9 out of 9930 genes, 0.1%	1
cell activation	9 out of 9303 genes, 0.1%	9 out of 9930 genes, 0.1%	1
cytoplasmic pattern recognition receptor signaling pathway	9 out of 9303 genes, 0.1%	9 out of 9930 genes, 0.1%	1
MyD88-independent toll-like receptor signaling pathway	9 out of 9303 genes, 0.1%	9 out of 9930 genes, 0.1%	1
regulation of translational elongation	9 out of 9303 genes, 0.1%	9 out of 9930 genes, 0.1%	1
phosphate ion transport	9 out of 9303 genes, 0.1%	9 out of 9930 genes, 0.1%	1
vesicle targeting	9 out of 9303 genes, 0.1%	9 out of 9930 genes, 0.1%	1
vacuolar transport	9 out of 9303 genes, 0.1%	9 out of 9930 genes, 0.1%	1
male meiosis	9 out of 9303 genes, 0.1%	9 out of 9930 genes, 0.1%	1
branched-chain amino acid metabolic process	9 out of 9303 genes, 0.1%	9 out of 9930 genes, 0.1%	1
nucleoside metabolic process	9 out of 9303 genes, 0.1%	9 out of 9930 genes, 0.1%	1
pyrimidine ribonucleotide metabolic process	9 out of 9303 genes, 0.1%	9 out of 9930 genes, 0.1%	1
pyrimidine ribonucleotide biosynthetic process	9 out of 9303 genes, 0.1%	9 out of 9930 genes, 0.1%	1
positive regulation of catabolic process	9 out of 9303 genes, 0.1%	9 out of 9930 genes, 0.1%	1
gastrulation involving germ band extension	9 out of 9303 genes, 0.1%	9 out of 9930 genes, 0.1%	1
viral assembly, maturation, egress, and release	9 out of 9303 genes, 0.1%	9 out of 9930 genes, 0.1%	1
regulation of mitotic metaphase/anaphase transition	9 out of 9303 genes, 0.1%	9 out of 9930 genes, 0.1%	1
positive regulation of cellular catabolic process	9 out of 9303 genes, 0.1%	9 out of 9930 genes, 0.1%	1
salivary gland histolysis	9 out of 9303 genes, 0.1%	9 out of 9930 genes, 0.1%	1
salivary gland cell autophagic cell death	9 out of 9303 genes, 0.1%	9 out of 9930 genes, 0.1%	1
negative regulation of mitosis	9 out of 9303 genes, 0.1%	9 out of 9930 genes, 0.1%	1
negative regulation of mitotic metaphase/anaphase transition	9 out of 9303 genes, 0.1%	9 out of 9930 genes, 0.1%	1
negative regulation of nuclear division	9 out of 9303 genes, 0.1%	9 out of 9930 genes, 0.1%	1
cellular catabolic process	530 out of 9303 genes, 5.7%	566 out of 9930 genes, 5.7%	1
positive regulation of biological process	252 out of 9303 genes, 2.7%	269 out of 9930 genes, 2.7%	1
regulation of protein kinase activity	36 out of 9303 genes, 0.4%	38 out of 9930 genes, 0.4%	1
regulation of transmission of nerve impulse	36 out of 9303 genes, 0.4%	38 out of 9930 genes, 0.4%	1
hair follicle development	22 out of 9303 genes, 0.2%	23 out of 9930 genes, 0.2%	1
specification of symmetry	22 out of 9303 genes, 0.2%	23 out of 9930 genes, 0.2%	1
determination of bilateral symmetry	22 out of 9303 genes, 0.2%	23 out of 9930 genes, 0.2%	1
synaptic vesicle exocytosis	22 out of 9303 genes, 0.2%	23 out of 9930 genes, 0.2%	1
molting cycle process	22 out of 9303 genes, 0.2%	23 out of 9930 genes, 0.2%	1
hair cycle process	22 out of 9303 genes, 0.2%	23 out of 9930 genes, 0.2%	1
hair cycle	22 out of 9303 genes, 0.2%	23 out of 9930 genes, 0.2%	1
phosphatidylinositol metabolic process	22 out of 9303 genes, 0.2%	23 out of 9930 genes, 0.2%	1
anatomical structure homeostasis	22 out of 9303 genes, 0.2%	23 out of 9930 genes, 0.2%	1
organism emergence from protective structure	22 out of 9303 genes, 0.2%	23 out of 9930 genes, 0.2%	1
protein phosphorylation	64 out of 9303 genes, 0.7%	68 out of 9930 genes, 0.7%	1
cation homeostasis	78 out of 9303 genes, 0.8%	83 out of 9930 genes, 0.8%	1
RNA splicing	279 out of 9303 genes, 3.0%	298 out of 9930 genes, 3.0%	1
lipid biosynthetic process	49 out of 9303 genes, 0.5%	52 out of 9930 genes, 0.5%	1
positive regulation of response to stimulus	49 out of 9303 genes, 0.5%	52 out of 9930 genes, 0.5%	1
phospholipid metabolic process	63 out of 9303 genes, 0.7%	67 out of 9930 genes, 0.7%	1
cellular cation homeostasis	63 out of 9303 genes, 0.7%	67 out of 9930 genes, 0.7%	1
organelle fission	63 out of 9303 genes, 0.7%	67 out of 9930 genes, 0.7%	1
regulation of synaptic transmission	35 out of 9303 genes, 0.4%	37 out of 9930 genes, 0.4%	1
embryonic morphogenesis	134 out of 9303 genes, 1.4%	143 out of 9930 genes, 1.4%	1
monovalent inorganic cation transport	77 out of 9303 genes, 0.8%	82 out of 9930 genes, 0.8%	1
chemotaxis	277 out of 9303 genes, 3.0%	296 out of 9930 genes, 3.0%	1
nuclear migration	21 out of 9303 genes, 0.2%	22 out of 9930 genes, 0.2%	1
gonad development	21 out of 9303 genes, 0.2%	22 out of 9930 genes, 0.2%	1
amine metabolic process	21 out of 9303 genes, 0.2%	22 out of 9930 genes, 0.2%	1
polarized epithelial cell differentiation	21 out of 9303 genes, 0.2%	22 out of 9930 genes, 0.2%	1
tetrapyrrole metabolic process	21 out of 9303 genes, 0.2%	22 out of 9930 genes, 0.2%	1
cellular amine metabolic process	21 out of 9303 genes, 0.2%	22 out of 9930 genes, 0.2%	1
lipid homeostasis	21 out of 9303 genes, 0.2%	22 out of 9930 genes, 0.2%	1
female mating behavior	21 out of 9303 genes, 0.2%	22 out of 9930 genes, 0.2%	1
meiotic spindle organization	8 out of 9303 genes, 0.1%	8 out of 9930 genes, 0.1%	1
embryonic heart tube morphogenesis	8 out of 9303 genes, 0.1%	8 out of 9930 genes, 0.1%	1
glycerol-3-phosphate metabolic process	8 out of 9303 genes, 0.1%	8 out of 9930 genes, 0.1%	1
UMP biosynthetic process	8 out of 9303 genes, 0.1%	8 out of 9930 genes, 0.1%	1
double-strand break repair	8 out of 9303 genes, 0.1%	8 out of 9930 genes, 0.1%	1
tRNA modification	8 out of 9303 genes, 0.1%	8 out of 9930 genes, 0.1%	1
protein targeting to mitochondrion	8 out of 9303 genes, 0.1%	8 out of 9930 genes, 0.1%	1
fatty acid biosynthetic process	8 out of 9303 genes, 0.1%	8 out of 9930 genes, 0.1%	1
folic acid-containing compound metabolic process	8 out of 9303 genes, 0.1%	8 out of 9930 genes, 0.1%	1
copper ion transport	8 out of 9303 genes, 0.1%	8 out of 9930 genes, 0.1%	1
mitochondrial transport	8 out of 9303 genes, 0.1%	8 out of 9930 genes, 0.1%	1
lysosomal transport	8 out of 9303 genes, 0.1%	8 out of 9930 genes, 0.1%	1
spermatogenesis	8 out of 9303 genes, 0.1%	8 out of 9930 genes, 0.1%	1
oocyte dorsal/ventral axis specification	8 out of 9303 genes, 0.1%	8 out of 9930 genes, 0.1%	1
insemination	8 out of 9303 genes, 0.1%	8 out of 9930 genes, 0.1%	1
copulation	8 out of 9303 genes, 0.1%	8 out of 9930 genes, 0.1%	1
cellular amino acid catabolic process	8 out of 9303 genes, 0.1%	8 out of 9930 genes, 0.1%	1
protein secretion	8 out of 9303 genes, 0.1%	8 out of 9930 genes, 0.1%	1
energy taxis	8 out of 9303 genes, 0.1%	8 out of 9930 genes, 0.1%	1
detection of external stimulus	8 out of 9303 genes, 0.1%	8 out of 9930 genes, 0.1%	1
detection of abiotic stimulus	8 out of 9303 genes, 0.1%	8 out of 9930 genes, 0.1%	1
negative regulation of catabolic process	8 out of 9303 genes, 0.1%	8 out of 9930 genes, 0.1%	1
regulation of receptor activity	8 out of 9303 genes, 0.1%	8 out of 9930 genes, 0.1%	1
epithelial structure maintenance	8 out of 9303 genes, 0.1%	8 out of 9930 genes, 0.1%	1
regulation of lipid storage	8 out of 9303 genes, 0.1%	8 out of 9930 genes, 0.1%	1
sterol metabolic process	8 out of 9303 genes, 0.1%	8 out of 9930 genes, 0.1%	1
protein deubiquitination	8 out of 9303 genes, 0.1%	8 out of 9930 genes, 0.1%	1
pyridine nucleotide biosynthetic process	8 out of 9303 genes, 0.1%	8 out of 9930 genes, 0.1%	1
negative regulation of protein modification process	8 out of 9303 genes, 0.1%	8 out of 9930 genes, 0.1%	1
carbohydrate homeostasis	8 out of 9303 genes, 0.1%	8 out of 9930 genes, 0.1%	1
positive regulation of transmembrane transport	8 out of 9303 genes, 0.1%	8 out of 9930 genes, 0.1%	1
embryonic heart tube development	8 out of 9303 genes, 0.1%	8 out of 9930 genes, 0.1%	1
response to ecdysone	8 out of 9303 genes, 0.1%	8 out of 9930 genes, 0.1%	1
haltere disc development	8 out of 9303 genes, 0.1%	8 out of 9930 genes, 0.1%	1
fatty-acyl-CoA metabolic process	8 out of 9303 genes, 0.1%	8 out of 9930 genes, 0.1%	1
response to sterol	8 out of 9303 genes, 0.1%	8 out of 9930 genes, 0.1%	1
glial cell growth	8 out of 9303 genes, 0.1%	8 out of 9930 genes, 0.1%	1
positive regulation of protein import into nucleus	8 out of 9303 genes, 0.1%	8 out of 9930 genes, 0.1%	1
phototaxis	8 out of 9303 genes, 0.1%	8 out of 9930 genes, 0.1%	1
hormone metabolic process	8 out of 9303 genes, 0.1%	8 out of 9930 genes, 0.1%	1
pteridine-containing compound metabolic process	8 out of 9303 genes, 0.1%	8 out of 9930 genes, 0.1%	1
vitamin B6 metabolic process	8 out of 9303 genes, 0.1%	8 out of 9930 genes, 0.1%	1
amino acid salvage	8 out of 9303 genes, 0.1%	8 out of 9930 genes, 0.1%	1
regulation of symbiosis, encompassing mutualism through parasitism	8 out of 9303 genes, 0.1%	8 out of 9930 genes, 0.1%	1
regulation of growth of symbiont in host	8 out of 9303 genes, 0.1%	8 out of 9930 genes, 0.1%	1
single-organism reproductive behavior	8 out of 9303 genes, 0.1%	8 out of 9930 genes, 0.1%	1
meiotic chromosome segregation	8 out of 9303 genes, 0.1%	8 out of 9930 genes, 0.1%	1
UMP metabolic process	8 out of 9303 genes, 0.1%	8 out of 9930 genes, 0.1%	1
positive regulation of nucleocytoplasmic transport	8 out of 9303 genes, 0.1%	8 out of 9930 genes, 0.1%	1
embryonic organ development	8 out of 9303 genes, 0.1%	8 out of 9930 genes, 0.1%	1
establishment of spindle localization	8 out of 9303 genes, 0.1%	8 out of 9930 genes, 0.1%	1
spindle localization	8 out of 9303 genes, 0.1%	8 out of 9930 genes, 0.1%	1
protein localization to mitochondrion	8 out of 9303 genes, 0.1%	8 out of 9930 genes, 0.1%	1
pyridine-containing compound biosynthetic process	8 out of 9303 genes, 0.1%	8 out of 9930 genes, 0.1%	1
establishment of protein localization to mitochondrion	8 out of 9303 genes, 0.1%	8 out of 9930 genes, 0.1%	1
positive regulation of intracellular protein transport	8 out of 9303 genes, 0.1%	8 out of 9930 genes, 0.1%	1
chromatin modification	147 out of 9303 genes, 1.6%	157 out of 9930 genes, 1.6%	1
anatomical structure morphogenesis	1166 out of 9303 genes, 12.5%	1246 out of 9930 genes, 12.5%	1
methylation	62 out of 9303 genes, 0.7%	66 out of 9930 genes, 0.7%	1
cellular component assembly involved in morphogenesis	90 out of 9303 genes, 1.0%	96 out of 9930 genes, 1.0%	1
aggressive behavior	48 out of 9303 genes, 0.5%	51 out of 9930 genes, 0.5%	1
regulation of transcription from RNA polymerase II promoter	47 out of 9303 genes, 0.5%	50 out of 9930 genes, 0.5%	1
mitotic sister chromatid segregation	20 out of 9303 genes, 0.2%	21 out of 9930 genes, 0.2%	1
activation of immune response	20 out of 9303 genes, 0.2%	21 out of 9930 genes, 0.2%	1
germ cell migration	20 out of 9303 genes, 0.2%	21 out of 9930 genes, 0.2%	1
response to starvation	20 out of 9303 genes, 0.2%	21 out of 9930 genes, 0.2%	1
positive regulation of immune response	20 out of 9303 genes, 0.2%	21 out of 9930 genes, 0.2%	1
biosynthetic process	1555 out of 9303 genes, 16.7%	1662 out of 9930 genes, 16.7%	1
dorsal/ventral pattern formation, imaginal disc	33 out of 9303 genes, 0.4%	35 out of 9930 genes, 0.4%	1
purine nucleoside triphosphate metabolic process	33 out of 9303 genes, 0.4%	35 out of 9930 genes, 0.4%	1
purine ribonucleoside triphosphate metabolic process	33 out of 9303 genes, 0.4%	35 out of 9930 genes, 0.4%	1
protein import	33 out of 9303 genes, 0.4%	35 out of 9930 genes, 0.4%	1
anatomical structure formation involved in morphogenesis	894 out of 9303 genes, 9.6%	956 out of 9930 genes, 9.6%	1
neuron development	530 out of 9303 genes, 5.7%	567 out of 9930 genes, 5.7%	1
regulation of growth	143 out of 9303 genes, 1.5%	153 out of 9930 genes, 1.5%	1
regulation of cell cycle process	87 out of 9303 genes, 0.9%	93 out of 9930 genes, 0.9%	1
cellular biosynthetic process	1462 out of 9303 genes, 15.7%	1563 out of 9930 genes, 15.7%	1
G2/M transition of mitotic cell cycle	7 out of 9303 genes, 0.1%	7 out of 9930 genes, 0.1%	1
rRNA modification	7 out of 9303 genes, 0.1%	7 out of 9930 genes, 0.1%	1
non-recombinational repair	7 out of 9303 genes, 0.1%	7 out of 9930 genes, 0.1%	1
inositol metabolic process	7 out of 9303 genes, 0.1%	7 out of 9930 genes, 0.1%	1
DNA strand elongation involved in DNA replication	7 out of 9303 genes, 0.1%	7 out of 9930 genes, 0.1%	1
DNA-dependent transcription, initiation	7 out of 9303 genes, 0.1%	7 out of 9930 genes, 0.1%	1
transcription from RNA polymerase I promoter	7 out of 9303 genes, 0.1%	7 out of 9930 genes, 0.1%	1
translational elongation	7 out of 9303 genes, 0.1%	7 out of 9930 genes, 0.1%	1
ceramide metabolic process	7 out of 9303 genes, 0.1%	7 out of 9930 genes, 0.1%	1
NADPH regeneration	7 out of 9303 genes, 0.1%	7 out of 9930 genes, 0.1%	1
phagocytosis, engulfment	7 out of 9303 genes, 0.1%	7 out of 9930 genes, 0.1%	1
ER-nucleus signaling pathway	7 out of 9303 genes, 0.1%	7 out of 9930 genes, 0.1%	1
microtubule nucleation	7 out of 9303 genes, 0.1%	7 out of 9930 genes, 0.1%	1
peroxisome organization	7 out of 9303 genes, 0.1%	7 out of 9930 genes, 0.1%	1
mitotic metaphase/anaphase transition	7 out of 9303 genes, 0.1%	7 out of 9930 genes, 0.1%	1
regulation of epidermal growth factor-activated receptor activity	7 out of 9303 genes, 0.1%	7 out of 9930 genes, 0.1%	1
determination of left/right symmetry	7 out of 9303 genes, 0.1%	7 out of 9930 genes, 0.1%	1
ectodermal digestive tract development	7 out of 9303 genes, 0.1%	7 out of 9930 genes, 0.1%	1
R8 cell fate commitment	7 out of 9303 genes, 0.1%	7 out of 9930 genes, 0.1%	1
male courtship behavior	7 out of 9303 genes, 0.1%	7 out of 9930 genes, 0.1%	1
regulation of smoothened signaling pathway	7 out of 9303 genes, 0.1%	7 out of 9930 genes, 0.1%	1
pyridoxine metabolic process	7 out of 9303 genes, 0.1%	7 out of 9930 genes, 0.1%	1
aspartate family amino acid metabolic process	7 out of 9303 genes, 0.1%	7 out of 9930 genes, 0.1%	1
detection of light stimulus	7 out of 9303 genes, 0.1%	7 out of 9930 genes, 0.1%	1
membrane invagination	7 out of 9303 genes, 0.1%	7 out of 9930 genes, 0.1%	1
response to amine stimulus	7 out of 9303 genes, 0.1%	7 out of 9930 genes, 0.1%	1
snRNA metabolic process	7 out of 9303 genes, 0.1%	7 out of 9930 genes, 0.1%	1
histone deacetylation	7 out of 9303 genes, 0.1%	7 out of 9930 genes, 0.1%	1
response to insecticide	7 out of 9303 genes, 0.1%	7 out of 9930 genes, 0.1%	1
peptidyl-arginine modification	7 out of 9303 genes, 0.1%	7 out of 9930 genes, 0.1%	1
peptidyl-arginine methylation	7 out of 9303 genes, 0.1%	7 out of 9930 genes, 0.1%	1
spinal cord patterning	7 out of 9303 genes, 0.1%	7 out of 9930 genes, 0.1%	1
spinal cord dorsal/ventral patterning	7 out of 9303 genes, 0.1%	7 out of 9930 genes, 0.1%	1
DNA strand elongation	7 out of 9303 genes, 0.1%	7 out of 9930 genes, 0.1%	1
extracellular matrix disassembly	7 out of 9303 genes, 0.1%	7 out of 9930 genes, 0.1%	1
negative regulation of Wnt receptor signaling pathway	7 out of 9303 genes, 0.1%	7 out of 9930 genes, 0.1%	1
extracellular matrix organization	7 out of 9303 genes, 0.1%	7 out of 9930 genes, 0.1%	1
border follicle cell delamination	7 out of 9303 genes, 0.1%	7 out of 9930 genes, 0.1%	1
response to corticosteroid stimulus	7 out of 9303 genes, 0.1%	7 out of 9930 genes, 0.1%	1
regulation of microtubule-based process	7 out of 9303 genes, 0.1%	7 out of 9930 genes, 0.1%	1
establishment of mitochondrion localization, microtubule-mediated	7 out of 9303 genes, 0.1%	7 out of 9930 genes, 0.1%	1
non-canonical Wnt receptor signaling pathway	7 out of 9303 genes, 0.1%	7 out of 9930 genes, 0.1%	1
regulation of epidermal growth factor receptor signaling pathway	7 out of 9303 genes, 0.1%	7 out of 9930 genes, 0.1%	1
wound healing	7 out of 9303 genes, 0.1%	7 out of 9930 genes, 0.1%	1
gravitaxis	7 out of 9303 genes, 0.1%	7 out of 9930 genes, 0.1%	1
positive regulation of transcription factor import into nucleus	7 out of 9303 genes, 0.1%	7 out of 9930 genes, 0.1%	1
purine-containing compound salvage	7 out of 9303 genes, 0.1%	7 out of 9930 genes, 0.1%	1
response to amino acid stimulus	7 out of 9303 genes, 0.1%	7 out of 9930 genes, 0.1%	1
R8 cell differentiation	7 out of 9303 genes, 0.1%	7 out of 9930 genes, 0.1%	1
negative regulation of smoothened signaling pathway	7 out of 9303 genes, 0.1%	7 out of 9930 genes, 0.1%	1
response to organophosphorus	7 out of 9303 genes, 0.1%	7 out of 9930 genes, 0.1%	1
sperm competition	7 out of 9303 genes, 0.1%	7 out of 9930 genes, 0.1%	1
sequestering of calcium ion	7 out of 9303 genes, 0.1%	7 out of 9930 genes, 0.1%	1
spindle assembly	7 out of 9303 genes, 0.1%	7 out of 9930 genes, 0.1%	1
establishment of mitochondrion localization	7 out of 9303 genes, 0.1%	7 out of 9930 genes, 0.1%	1
male mating behavior	7 out of 9303 genes, 0.1%	7 out of 9930 genes, 0.1%	1
delamination	7 out of 9303 genes, 0.1%	7 out of 9930 genes, 0.1%	1
regulation of protein tyrosine kinase activity	7 out of 9303 genes, 0.1%	7 out of 9930 genes, 0.1%	1
regulation of microtubule cytoskeleton organization	7 out of 9303 genes, 0.1%	7 out of 9930 genes, 0.1%	1
protein localization to endoplasmic reticulum	7 out of 9303 genes, 0.1%	7 out of 9930 genes, 0.1%	1
protein-DNA complex subunit organization	7 out of 9303 genes, 0.1%	7 out of 9930 genes, 0.1%	1
regulation of decapentaplegic signaling pathway	7 out of 9303 genes, 0.1%	7 out of 9930 genes, 0.1%	1
regulation of muscle system process	7 out of 9303 genes, 0.1%	7 out of 9930 genes, 0.1%	1
regulation of ERBB signaling pathway	7 out of 9303 genes, 0.1%	7 out of 9930 genes, 0.1%	1
response to wounding	59 out of 9303 genes, 0.6%	63 out of 9930 genes, 0.6%	1
regulation of Ras GTPase activity	59 out of 9303 genes, 0.6%	63 out of 9930 genes, 0.6%	1
cuticle development	59 out of 9303 genes, 0.6%	63 out of 9930 genes, 0.6%	1
protein catabolic process	114 out of 9303 genes, 1.2%	122 out of 9930 genes, 1.2%	1
muscle cell development	114 out of 9303 genes, 1.2%	122 out of 9930 genes, 1.2%	1
molting cycle, chitin-based cuticle	32 out of 9303 genes, 0.3%	34 out of 9930 genes, 0.3%	1
regulation of anatomical structure size	170 out of 9303 genes, 1.8%	182 out of 9930 genes, 1.8%	1
transition metal ion transport	19 out of 9303 genes, 0.2%	20 out of 9930 genes, 0.2%	1
JAK-STAT cascade	19 out of 9303 genes, 0.2%	20 out of 9930 genes, 0.2%	1
cellular amino acid biosynthetic process	19 out of 9303 genes, 0.2%	20 out of 9930 genes, 0.2%	1
cell-substrate adhesion	19 out of 9303 genes, 0.2%	20 out of 9930 genes, 0.2%	1
protein modification by small protein removal	19 out of 9303 genes, 0.2%	20 out of 9930 genes, 0.2%	1
cell cycle checkpoint	72 out of 9303 genes, 0.8%	77 out of 9930 genes, 0.8%	1
memory	72 out of 9303 genes, 0.8%	77 out of 9930 genes, 0.8%	1
molting cycle	72 out of 9303 genes, 0.8%	77 out of 9930 genes, 0.8%	1
regulation of cell cycle arrest	72 out of 9303 genes, 0.8%	77 out of 9930 genes, 0.8%	1
central nervous system development	155 out of 9303 genes, 1.7%	166 out of 9930 genes, 1.7%	1
regulation of cell morphogenesis	155 out of 9303 genes, 1.7%	166 out of 9930 genes, 1.7%	1
imaginal disc development	540 out of 9303 genes, 5.8%	578 out of 9930 genes, 5.8%	1
regulation of developmental growth	99 out of 9303 genes, 1.1%	106 out of 9930 genes, 1.1%	1
eye development	338 out of 9303 genes, 3.6%	362 out of 9930 genes, 3.6%	1
sister chromatid segregation	31 out of 9303 genes, 0.3%	33 out of 9930 genes, 0.3%	1
alcohol metabolic process	31 out of 9303 genes, 0.3%	33 out of 9930 genes, 0.3%	1
ATP biosynthetic process	31 out of 9303 genes, 0.3%	33 out of 9930 genes, 0.3%	1
amino acid transport	31 out of 9303 genes, 0.3%	33 out of 9930 genes, 0.3%	1
Rho protein signal transduction	31 out of 9303 genes, 0.3%	33 out of 9930 genes, 0.3%	1
visual perception	31 out of 9303 genes, 0.3%	33 out of 9930 genes, 0.3%	1
purine nucleoside triphosphate biosynthetic process	31 out of 9303 genes, 0.3%	33 out of 9930 genes, 0.3%	1
purine ribonucleoside triphosphate biosynthetic process	31 out of 9303 genes, 0.3%	33 out of 9930 genes, 0.3%	1
ATP metabolic process	31 out of 9303 genes, 0.3%	33 out of 9930 genes, 0.3%	1
striated muscle cell development	112 out of 9303 genes, 1.2%	120 out of 9930 genes, 1.2%	1
chitin-based cuticle development	44 out of 9303 genes, 0.5%	47 out of 9930 genes, 0.5%	1
regulation of cellular localization	44 out of 9303 genes, 0.5%	47 out of 9930 genes, 0.5%	1
regulation of cell communication	237 out of 9303 genes, 2.5%	254 out of 9930 genes, 2.6%	1
immune effector process	18 out of 9303 genes, 0.2%	19 out of 9930 genes, 0.2%	1
proteoglycan metabolic process	18 out of 9303 genes, 0.2%	19 out of 9930 genes, 0.2%	1
cellular biogenic amine metabolic process	18 out of 9303 genes, 0.2%	19 out of 9930 genes, 0.2%	1
hindgut morphogenesis	18 out of 9303 genes, 0.2%	19 out of 9930 genes, 0.2%	1
rRNA metabolic process	18 out of 9303 genes, 0.2%	19 out of 9930 genes, 0.2%	1
proteoglycan biosynthetic process	18 out of 9303 genes, 0.2%	19 out of 9930 genes, 0.2%	1
multicellular organism growth	18 out of 9303 genes, 0.2%	19 out of 9930 genes, 0.2%	1
monovalent inorganic cation homeostasis	18 out of 9303 genes, 0.2%	19 out of 9930 genes, 0.2%	1
cellular divalent inorganic cation homeostasis	18 out of 9303 genes, 0.2%	19 out of 9930 genes, 0.2%	1
eye morphogenesis	265 out of 9303 genes, 2.8%	284 out of 9930 genes, 2.9%	1
cellular protein catabolic process	111 out of 9303 genes, 1.2%	119 out of 9930 genes, 1.2%	1
proteolysis involved in cellular protein catabolic process	111 out of 9303 genes, 1.2%	119 out of 9930 genes, 1.2%	1
generation of neurons	650 out of 9303 genes, 7.0%	696 out of 9930 genes, 7.0%	1
organic acid transport	43 out of 9303 genes, 0.5%	46 out of 9930 genes, 0.5%	1
carboxylic acid transport	43 out of 9303 genes, 0.5%	46 out of 9930 genes, 0.5%	1
regulation of mitotic cell cycle	30 out of 9303 genes, 0.3%	32 out of 9930 genes, 0.3%	1
photoreceptor cell differentiation	193 out of 9303 genes, 2.1%	207 out of 9930 genes, 2.1%	1
carbohydrate derivative catabolic process	291 out of 9303 genes, 3.1%	312 out of 9930 genes, 3.1%	1
single-organism process	3529 out of 9303 genes, 37.9%	3772 out of 9930 genes, 38.0%	1
regulation of metabolic process	504 out of 9303 genes, 5.4%	540 out of 9930 genes, 5.4%	1
double-strand break repair via homologous recombination	6 out of 9303 genes, 0.1%	6 out of 9930 genes, 0.1%	1
embryonic epithelial tube formation	6 out of 9303 genes, 0.1%	6 out of 9930 genes, 0.1%	1
regulation of organ formation	6 out of 9303 genes, 0.1%	6 out of 9930 genes, 0.1%	1
disaccharide metabolic process	6 out of 9303 genes, 0.1%	6 out of 9930 genes, 0.1%	1
pentose-phosphate shunt	6 out of 9303 genes, 0.1%	6 out of 9930 genes, 0.1%	1
transcription from RNA polymerase III promoter	6 out of 9303 genes, 0.1%	6 out of 9930 genes, 0.1%	1
protein N-linked glycosylation	6 out of 9303 genes, 0.1%	6 out of 9930 genes, 0.1%	1
indolalkylamine metabolic process	6 out of 9303 genes, 0.1%	6 out of 9930 genes, 0.1%	1
protein export from nucleus	6 out of 9303 genes, 0.1%	6 out of 9930 genes, 0.1%	1
endosome organization	6 out of 9303 genes, 0.1%	6 out of 9930 genes, 0.1%	1
spindle assembly involved in female meiosis	6 out of 9303 genes, 0.1%	6 out of 9930 genes, 0.1%	1
adenylate cyclase-modulating G-protein coupled receptor signaling pathway	6 out of 9303 genes, 0.1%	6 out of 9930 genes, 0.1%	1
neuron-neuron synaptic transmission	6 out of 9303 genes, 0.1%	6 out of 9930 genes, 0.1%	1
axonal defasciculation	6 out of 9303 genes, 0.1%	6 out of 9930 genes, 0.1%	1
Malpighian tubule morphogenesis	6 out of 9303 genes, 0.1%	6 out of 9930 genes, 0.1%	1
midgut development	6 out of 9303 genes, 0.1%	6 out of 9930 genes, 0.1%	1
regulation of heart contraction	6 out of 9303 genes, 0.1%	6 out of 9930 genes, 0.1%	1
purine ribonucleoside monophosphate metabolic process	6 out of 9303 genes, 0.1%	6 out of 9930 genes, 0.1%	1
purine ribonucleoside monophosphate biosynthetic process	6 out of 9303 genes, 0.1%	6 out of 9930 genes, 0.1%	1
response to organic cyclic compound	6 out of 9303 genes, 0.1%	6 out of 9930 genes, 0.1%	1
gas transport	6 out of 9303 genes, 0.1%	6 out of 9930 genes, 0.1%	1
acidic amino acid transport	6 out of 9303 genes, 0.1%	6 out of 9930 genes, 0.1%	1
L-glutamate transport	6 out of 9303 genes, 0.1%	6 out of 9930 genes, 0.1%	1
snRNA processing	6 out of 9303 genes, 0.1%	6 out of 9930 genes, 0.1%	1
peptidyl-lysine trimethylation	6 out of 9303 genes, 0.1%	6 out of 9930 genes, 0.1%	1
viral genome expression	6 out of 9303 genes, 0.1%	6 out of 9930 genes, 0.1%	1
negative regulation of smoothened signaling pathway involved in ventral spinal cord patterning	6 out of 9303 genes, 0.1%	6 out of 9930 genes, 0.1%	1
germ-line stem cell maintenance	6 out of 9303 genes, 0.1%	6 out of 9930 genes, 0.1%	1
N-terminal protein amino acid modification	6 out of 9303 genes, 0.1%	6 out of 9930 genes, 0.1%	1
epithelial cell type specification, open tracheal system	6 out of 9303 genes, 0.1%	6 out of 9930 genes, 0.1%	1
post-embryonic hemopoiesis	6 out of 9303 genes, 0.1%	6 out of 9930 genes, 0.1%	1
larval lymph gland hemopoiesis	6 out of 9303 genes, 0.1%	6 out of 9930 genes, 0.1%	1
larval lymph gland hemocyte differentiation	6 out of 9303 genes, 0.1%	6 out of 9930 genes, 0.1%	1
establishment of mitotic spindle localization	6 out of 9303 genes, 0.1%	6 out of 9930 genes, 0.1%	1
fluid transport	6 out of 9303 genes, 0.1%	6 out of 9930 genes, 0.1%	1
indole-containing compound metabolic process	6 out of 9303 genes, 0.1%	6 out of 9930 genes, 0.1%	1
ear development	6 out of 9303 genes, 0.1%	6 out of 9930 genes, 0.1%	1
homologous chromosome segregation	6 out of 9303 genes, 0.1%	6 out of 9930 genes, 0.1%	1
leukocyte activation	6 out of 9303 genes, 0.1%	6 out of 9930 genes, 0.1%	1
bicoid mRNA localization	6 out of 9303 genes, 0.1%	6 out of 9930 genes, 0.1%	1
lymphocyte activation	6 out of 9303 genes, 0.1%	6 out of 9930 genes, 0.1%	1
cuticle pigmentation	6 out of 9303 genes, 0.1%	6 out of 9930 genes, 0.1%	1
lymph gland development	6 out of 9303 genes, 0.1%	6 out of 9930 genes, 0.1%	1
embryonic hindgut morphogenesis	6 out of 9303 genes, 0.1%	6 out of 9930 genes, 0.1%	1
regulation of vesicle-mediated transport	6 out of 9303 genes, 0.1%	6 out of 9930 genes, 0.1%	1
renal tubule morphogenesis	6 out of 9303 genes, 0.1%	6 out of 9930 genes, 0.1%	1
response to growth factor stimulus	6 out of 9303 genes, 0.1%	6 out of 9930 genes, 0.1%	1
cellular response to growth factor stimulus	6 out of 9303 genes, 0.1%	6 out of 9930 genes, 0.1%	1
epithelial tube formation	6 out of 9303 genes, 0.1%	6 out of 9930 genes, 0.1%	1
spindle assembly involved in meiosis	6 out of 9303 genes, 0.1%	6 out of 9930 genes, 0.1%	1
organ development	1109 out of 9303 genes, 11.9%	1187 out of 9930 genes, 12.0%	1
photoreceptor cell development	109 out of 9303 genes, 1.2%	117 out of 9930 genes, 1.2%	1
inorganic anion transport	42 out of 9303 genes, 0.5%	45 out of 9930 genes, 0.5%	1
cell growth	42 out of 9303 genes, 0.5%	45 out of 9930 genes, 0.5%	1
regulation of Rab GTPase activity	42 out of 9303 genes, 0.5%	45 out of 9930 genes, 0.5%	1
regulation of Rab protein signal transduction	42 out of 9303 genes, 0.5%	45 out of 9930 genes, 0.5%	1
nuclear-transcribed mRNA catabolic process, deadenylation-dependent decay	17 out of 9303 genes, 0.2%	18 out of 9930 genes, 0.2%	1
regulation of cytokine production	17 out of 9303 genes, 0.2%	18 out of 9930 genes, 0.2%	1
tissue homeostasis	17 out of 9303 genes, 0.2%	18 out of 9930 genes, 0.2%	1
epithelial cell development	17 out of 9303 genes, 0.2%	18 out of 9930 genes, 0.2%	1
protein folding	17 out of 9303 genes, 0.2%	18 out of 9930 genes, 0.2%	1
larval chitin-based cuticle development	17 out of 9303 genes, 0.2%	18 out of 9930 genes, 0.2%	1
proximal/distal pattern formation	17 out of 9303 genes, 0.2%	18 out of 9930 genes, 0.2%	1
cuticle development involved in chitin-based cuticle molting cycle	17 out of 9303 genes, 0.2%	18 out of 9930 genes, 0.2%	1
nuclear division	55 out of 9303 genes, 0.6%	59 out of 9930 genes, 0.6%	1
sulfur compound metabolic process	55 out of 9303 genes, 0.6%	59 out of 9930 genes, 0.6%	1
anion transport	55 out of 9303 genes, 0.6%	59 out of 9930 genes, 0.6%	1
mitosis	55 out of 9303 genes, 0.6%	59 out of 9930 genes, 0.6%	1
regulation of transport	55 out of 9303 genes, 0.6%	59 out of 9930 genes, 0.6%	1
instar larval or pupal development	444 out of 9303 genes, 4.8%	476 out of 9930 genes, 4.8%	1
regulation of cell proliferation	29 out of 9303 genes, 0.3%	31 out of 9930 genes, 0.3%	1
developmental pigmentation	29 out of 9303 genes, 0.3%	31 out of 9930 genes, 0.3%	1
G-protein coupled receptor signaling pathway	67 out of 9303 genes, 0.7%	72 out of 9930 genes, 0.7%	1
regulation of signaling	230 out of 9303 genes, 2.5%	247 out of 9930 genes, 2.5%	1
chromatin organization	188 out of 9303 genes, 2.0%	202 out of 9930 genes, 2.0%	1
axon cargo transport	16 out of 9303 genes, 0.2%	17 out of 9930 genes, 0.2%	1
response to metal ion	16 out of 9303 genes, 0.2%	17 out of 9930 genes, 0.2%	1
DNA damage response, signal transduction by p53 class mediator	16 out of 9303 genes, 0.2%	17 out of 9930 genes, 0.2%	1
neuron maturation	16 out of 9303 genes, 0.2%	17 out of 9930 genes, 0.2%	1
signal transduction in response to DNA damage	16 out of 9303 genes, 0.2%	17 out of 9930 genes, 0.2%	1
developmental growth involved in morphogenesis	16 out of 9303 genes, 0.2%	17 out of 9930 genes, 0.2%	1
signal transduction by p53 class mediator	16 out of 9303 genes, 0.2%	17 out of 9930 genes, 0.2%	1
DNA damage checkpoint	53 out of 9303 genes, 0.6%	57 out of 9930 genes, 0.6%	1
positive regulation of molecular function	53 out of 9303 genes, 0.6%	57 out of 9930 genes, 0.6%	1
primary metabolic process	4308 out of 9303 genes, 46.3%	4605 out of 9930 genes, 46.4%	1
aromatic compound catabolic process	284 out of 9303 genes, 3.1%	305 out of 9930 genes, 3.1%	1
organic cyclic compound catabolic process	284 out of 9303 genes, 3.1%	305 out of 9930 genes, 3.1%	1
establishment of nucleus localization	40 out of 9303 genes, 0.4%	43 out of 9930 genes, 0.4%	1
negative regulation of response to stimulus	40 out of 9303 genes, 0.4%	43 out of 9930 genes, 0.4%	1
cardiovascular system development	40 out of 9303 genes, 0.4%	43 out of 9930 genes, 0.4%	1
circulatory system development	40 out of 9303 genes, 0.4%	43 out of 9930 genes, 0.4%	1
macromolecule modification	938 out of 9303 genes, 10.1%	1005 out of 9930 genes, 10.1%	1
DNA replication	159 out of 9303 genes, 1.7%	171 out of 9930 genes, 1.7%	1
RNA metabolic process	1225 out of 9303 genes, 13.2%	1312 out of 9930 genes, 13.2%	1
telomere maintenance	5 out of 9303 genes, 0.1%	5 out of 9930 genes, 0.1%	1
karyogamy	5 out of 9303 genes, 0.1%	5 out of 9930 genes, 0.1%	1
osteoblast differentiation	5 out of 9303 genes, 0.1%	5 out of 9930 genes, 0.1%	1
cellular glucose homeostasis	5 out of 9303 genes, 0.1%	5 out of 9930 genes, 0.1%	1
organ induction	5 out of 9303 genes, 0.1%	5 out of 9930 genes, 0.1%	1
negative regulation of protein phosphorylation	5 out of 9303 genes, 0.1%	5 out of 9930 genes, 0.1%	1
regulation of antimicrobial humoral response	5 out of 9303 genes, 0.1%	5 out of 9930 genes, 0.1%	1
regulation of peptide secretion	5 out of 9303 genes, 0.1%	5 out of 9930 genes, 0.1%	1
regulation of humoral immune response	5 out of 9303 genes, 0.1%	5 out of 9930 genes, 0.1%	1
renal system process	5 out of 9303 genes, 0.1%	5 out of 9930 genes, 0.1%	1
heart induction	5 out of 9303 genes, 0.1%	5 out of 9930 genes, 0.1%	1
DNA replication initiation	5 out of 9303 genes, 0.1%	5 out of 9930 genes, 0.1%	1
DNA packaging	5 out of 9303 genes, 0.1%	5 out of 9930 genes, 0.1%	1
mRNA export from nucleus	5 out of 9303 genes, 0.1%	5 out of 9930 genes, 0.1%	1
'de novo' protein folding	5 out of 9303 genes, 0.1%	5 out of 9930 genes, 0.1%	1
glutamine metabolic process	5 out of 9303 genes, 0.1%	5 out of 9930 genes, 0.1%	1
L-phenylalanine metabolic process	5 out of 9303 genes, 0.1%	5 out of 9930 genes, 0.1%	1
protein targeting to peroxisome	5 out of 9303 genes, 0.1%	5 out of 9930 genes, 0.1%	1
unsaturated fatty acid biosynthetic process	5 out of 9303 genes, 0.1%	5 out of 9930 genes, 0.1%	1
one-carbon metabolic process	5 out of 9303 genes, 0.1%	5 out of 9930 genes, 0.1%	1
nucleotide transport	5 out of 9303 genes, 0.1%	5 out of 9930 genes, 0.1%	1
regulation of muscle contraction	5 out of 9303 genes, 0.1%	5 out of 9930 genes, 0.1%	1
segment specification	5 out of 9303 genes, 0.1%	5 out of 9930 genes, 0.1%	1
specification of segmental identity, head	5 out of 9303 genes, 0.1%	5 out of 9930 genes, 0.1%	1
excretion	5 out of 9303 genes, 0.1%	5 out of 9930 genes, 0.1%	1
phototransduction	5 out of 9303 genes, 0.1%	5 out of 9930 genes, 0.1%	1
retrograde axon cargo transport	5 out of 9303 genes, 0.1%	5 out of 9930 genes, 0.1%	1
histone mRNA metabolic process	5 out of 9303 genes, 0.1%	5 out of 9930 genes, 0.1%	1
negative regulation of phosphorus metabolic process	5 out of 9303 genes, 0.1%	5 out of 9930 genes, 0.1%	1
regulation of phosphatase activity	5 out of 9303 genes, 0.1%	5 out of 9930 genes, 0.1%	1
peptidyl-diphthamide metabolic process	5 out of 9303 genes, 0.1%	5 out of 9930 genes, 0.1%	1
protein-cofactor linkage	5 out of 9303 genes, 0.1%	5 out of 9930 genes, 0.1%	1
peptidyl-glutamic acid modification	5 out of 9303 genes, 0.1%	5 out of 9930 genes, 0.1%	1
peptidyl-histidine modification	5 out of 9303 genes, 0.1%	5 out of 9930 genes, 0.1%	1
viral latency	5 out of 9303 genes, 0.1%	5 out of 9930 genes, 0.1%	1
viral genome replication	5 out of 9303 genes, 0.1%	5 out of 9930 genes, 0.1%	1
nicotinamide nucleotide biosynthetic process	5 out of 9303 genes, 0.1%	5 out of 9930 genes, 0.1%	1
cell differentiation in spinal cord	5 out of 9303 genes, 0.1%	5 out of 9930 genes, 0.1%	1
telencephalon development	5 out of 9303 genes, 0.1%	5 out of 9930 genes, 0.1%	1
lipid modification	5 out of 9303 genes, 0.1%	5 out of 9930 genes, 0.1%	1
hindbrain development	5 out of 9303 genes, 0.1%	5 out of 9930 genes, 0.1%	1
positive regulation of histone modification	5 out of 9303 genes, 0.1%	5 out of 9930 genes, 0.1%	1
positive regulation of histone methylation	5 out of 9303 genes, 0.1%	5 out of 9930 genes, 0.1%	1
developmental induction	5 out of 9303 genes, 0.1%	5 out of 9930 genes, 0.1%	1
positive regulation of protein ubiquitination	5 out of 9303 genes, 0.1%	5 out of 9930 genes, 0.1%	1
telomere organization	5 out of 9303 genes, 0.1%	5 out of 9930 genes, 0.1%	1
adherens junction organization	5 out of 9303 genes, 0.1%	5 out of 9930 genes, 0.1%	1
adherens junction assembly	5 out of 9303 genes, 0.1%	5 out of 9930 genes, 0.1%	1
cellular hormone metabolic process	5 out of 9303 genes, 0.1%	5 out of 9930 genes, 0.1%	1
histone arginine methylation	5 out of 9303 genes, 0.1%	5 out of 9930 genes, 0.1%	1
embryonic appendage morphogenesis	5 out of 9303 genes, 0.1%	5 out of 9930 genes, 0.1%	1
lamellocyte differentiation	5 out of 9303 genes, 0.1%	5 out of 9930 genes, 0.1%	1
peptidyl-arginine N-methylation	5 out of 9303 genes, 0.1%	5 out of 9930 genes, 0.1%	1
peptidyl-arginine omega-N-methylation	5 out of 9303 genes, 0.1%	5 out of 9930 genes, 0.1%	1
head segmentation	5 out of 9303 genes, 0.1%	5 out of 9930 genes, 0.1%	1
regulation of dephosphorylation	5 out of 9303 genes, 0.1%	5 out of 9930 genes, 0.1%	1
rhabdomere development	5 out of 9303 genes, 0.1%	5 out of 9930 genes, 0.1%	1
negative regulation of phosphorylation	5 out of 9303 genes, 0.1%	5 out of 9930 genes, 0.1%	1
cilium assembly	5 out of 9303 genes, 0.1%	5 out of 9930 genes, 0.1%	1
glucose homeostasis	5 out of 9303 genes, 0.1%	5 out of 9930 genes, 0.1%	1
compound eye cone cell differentiation	5 out of 9303 genes, 0.1%	5 out of 9930 genes, 0.1%	1
peroxisomal transport	5 out of 9303 genes, 0.1%	5 out of 9930 genes, 0.1%	1
protein targeting to ER	5 out of 9303 genes, 0.1%	5 out of 9930 genes, 0.1%	1
negative regulation of phosphate metabolic process	5 out of 9303 genes, 0.1%	5 out of 9930 genes, 0.1%	1
retinal cell programmed cell death	5 out of 9303 genes, 0.1%	5 out of 9930 genes, 0.1%	1
compound eye retinal cell programmed cell death	5 out of 9303 genes, 0.1%	5 out of 9930 genes, 0.1%	1
regulation of hormone secretion	5 out of 9303 genes, 0.1%	5 out of 9930 genes, 0.1%	1
mesodermal cell differentiation	5 out of 9303 genes, 0.1%	5 out of 9930 genes, 0.1%	1
embryonic organ morphogenesis	5 out of 9303 genes, 0.1%	5 out of 9930 genes, 0.1%	1
pigment granule organization	5 out of 9303 genes, 0.1%	5 out of 9930 genes, 0.1%	1
regulation of insulin secretion	5 out of 9303 genes, 0.1%	5 out of 9930 genes, 0.1%	1
mRNA transport	5 out of 9303 genes, 0.1%	5 out of 9930 genes, 0.1%	1
membrane depolarization	5 out of 9303 genes, 0.1%	5 out of 9930 genes, 0.1%	1
cilium morphogenesis	5 out of 9303 genes, 0.1%	5 out of 9930 genes, 0.1%	1
head development	5 out of 9303 genes, 0.1%	5 out of 9930 genes, 0.1%	1
mesenchyme development	5 out of 9303 genes, 0.1%	5 out of 9930 genes, 0.1%	1
establishment of protein localization to endoplasmic reticulum	5 out of 9303 genes, 0.1%	5 out of 9930 genes, 0.1%	1
protein localization to peroxisome	5 out of 9303 genes, 0.1%	5 out of 9930 genes, 0.1%	1
establishment of protein localization to peroxisome	5 out of 9303 genes, 0.1%	5 out of 9930 genes, 0.1%	1
regulation of peptide transport	5 out of 9303 genes, 0.1%	5 out of 9930 genes, 0.1%	1
regulation of peptide hormone secretion	5 out of 9303 genes, 0.1%	5 out of 9930 genes, 0.1%	1
intrinsic apoptotic signaling pathway	5 out of 9303 genes, 0.1%	5 out of 9930 genes, 0.1%	1
regulation of heart morphogenesis	5 out of 9303 genes, 0.1%	5 out of 9930 genes, 0.1%	1
positive regulation of chromosome organization	5 out of 9303 genes, 0.1%	5 out of 9930 genes, 0.1%	1
cellular metabolic process	4391 out of 9303 genes, 47.2%	4694 out of 9930 genes, 47.3%	1
cellular nitrogen compound catabolic process	282 out of 9303 genes, 3.0%	303 out of 9930 genes, 3.1%	1
heterocycle catabolic process	282 out of 9303 genes, 3.0%	303 out of 9930 genes, 3.1%	1
cell projection organization	422 out of 9303 genes, 4.5%	453 out of 9930 genes, 4.6%	1
modification-dependent protein catabolic process	104 out of 9303 genes, 1.1%	112 out of 9930 genes, 1.1%	1
modification-dependent macromolecule catabolic process	104 out of 9303 genes, 1.1%	112 out of 9930 genes, 1.1%	1
neuron differentiation	619 out of 9303 genes, 6.7%	664 out of 9930 genes, 6.7%	1
eye photoreceptor cell differentiation	171 out of 9303 genes, 1.8%	184 out of 9930 genes, 1.9%	1
chromosome organization	267 out of 9303 genes, 2.9%	287 out of 9930 genes, 2.9%	1
response to abiotic stimulus	198 out of 9303 genes, 2.1%	213 out of 9930 genes, 2.1%	1
amino sugar metabolic process	15 out of 9303 genes, 0.2%	16 out of 9930 genes, 0.2%	1
regulation of mitosis	15 out of 9303 genes, 0.2%	16 out of 9930 genes, 0.2%	1
RNA 3'-end processing	15 out of 9303 genes, 0.2%	16 out of 9930 genes, 0.2%	1
regulation of nuclear division	15 out of 9303 genes, 0.2%	16 out of 9930 genes, 0.2%	1
cellular component maintenance at cellular level	15 out of 9303 genes, 0.2%	16 out of 9930 genes, 0.2%	1
glucosamine-containing compound metabolic process	15 out of 9303 genes, 0.2%	16 out of 9930 genes, 0.2%	1
tissue development	490 out of 9303 genes, 5.3%	526 out of 9930 genes, 5.3%	1
protein alkylation	51 out of 9303 genes, 0.5%	55 out of 9930 genes, 0.6%	1
macromolecule methylation	51 out of 9303 genes, 0.5%	55 out of 9930 genes, 0.6%	1
intracellular protein kinase cascade	129 out of 9303 genes, 1.4%	139 out of 9930 genes, 1.4%	1
nucleobase-containing compound catabolic process	279 out of 9303 genes, 3.0%	300 out of 9930 genes, 3.0%	1
response to DNA damage stimulus	196 out of 9303 genes, 2.1%	211 out of 9930 genes, 2.1%	1
negative regulation of molecular function	26 out of 9303 genes, 0.3%	28 out of 9930 genes, 0.3%	1
regulation of neurological system process	38 out of 9303 genes, 0.4%	41 out of 9930 genes, 0.4%	1
regulation of synapse structure and activity	63 out of 9303 genes, 0.7%	68 out of 9930 genes, 0.7%	1
striated muscle cell differentiation	114 out of 9303 genes, 1.2%	123 out of 9930 genes, 1.2%	1
organophosphate catabolic process	276 out of 9303 genes, 3.0%	297 out of 9930 genes, 3.0%	1
purine-containing compound catabolic process	276 out of 9303 genes, 3.0%	297 out of 9930 genes, 3.0%	1
compound eye photoreceptor cell differentiation	167 out of 9303 genes, 1.8%	180 out of 9930 genes, 1.8%	1
enzyme linked receptor protein signaling pathway	167 out of 9303 genes, 1.8%	180 out of 9930 genes, 1.8%	1
sensory perception of chemical stimulus	37 out of 9303 genes, 0.4%	40 out of 9930 genes, 0.4%	1
formation of organ boundary	14 out of 9303 genes, 0.2%	15 out of 9930 genes, 0.2%	1
cell junction maintenance	14 out of 9303 genes, 0.2%	15 out of 9930 genes, 0.2%	1
limb morphogenesis	14 out of 9303 genes, 0.2%	15 out of 9930 genes, 0.2%	1
genital disc development	14 out of 9303 genes, 0.2%	15 out of 9930 genes, 0.2%	1
eye pigment metabolic process	14 out of 9303 genes, 0.2%	15 out of 9930 genes, 0.2%	1
pigment metabolic process involved in developmental pigmentation	14 out of 9303 genes, 0.2%	15 out of 9930 genes, 0.2%	1
pigment metabolic process involved in pigmentation	14 out of 9303 genes, 0.2%	15 out of 9930 genes, 0.2%	1
glycerolipid biosynthetic process	14 out of 9303 genes, 0.2%	15 out of 9930 genes, 0.2%	1
negative regulation of cell cycle	14 out of 9303 genes, 0.2%	15 out of 9930 genes, 0.2%	1
organ formation	14 out of 9303 genes, 0.2%	15 out of 9930 genes, 0.2%	1
formation of anatomical boundary	14 out of 9303 genes, 0.2%	15 out of 9930 genes, 0.2%	1
positive regulation of developmental process	14 out of 9303 genes, 0.2%	15 out of 9930 genes, 0.2%	1
limb development	14 out of 9303 genes, 0.2%	15 out of 9930 genes, 0.2%	1
macromolecule biosynthetic process	1138 out of 9303 genes, 12.2%	1220 out of 9930 genes, 12.3%	1
generation of precursor metabolites and energy	207 out of 9303 genes, 2.2%	223 out of 9930 genes, 2.2%	1
nucleotide catabolic process	275 out of 9303 genes, 3.0%	296 out of 9930 genes, 3.0%	1
nucleoside phosphate catabolic process	275 out of 9303 genes, 3.0%	296 out of 9930 genes, 3.0%	1
heterocycle metabolic process	2223 out of 9303 genes, 23.9%	2380 out of 9930 genes, 24.0%	1
protein import into nucleus	25 out of 9303 genes, 0.3%	27 out of 9930 genes, 0.3%	1
response to oxidative stress	25 out of 9303 genes, 0.3%	27 out of 9930 genes, 0.3%	1
hemopoiesis	25 out of 9303 genes, 0.3%	27 out of 9930 genes, 0.3%	1
regulation of immune response	25 out of 9303 genes, 0.3%	27 out of 9930 genes, 0.3%	1
nuclear import	25 out of 9303 genes, 0.3%	27 out of 9930 genes, 0.3%	1
regulation of anatomical structure morphogenesis	166 out of 9303 genes, 1.8%	179 out of 9930 genes, 1.8%	1
larval development	126 out of 9303 genes, 1.4%	136 out of 9930 genes, 1.4%	1
energy derivation by oxidation of organic compounds	179 out of 9303 genes, 1.9%	193 out of 9930 genes, 1.9%	1
purine nucleotide catabolic process	274 out of 9303 genes, 2.9%	295 out of 9930 genes, 3.0%	1
purine ribonucleotide catabolic process	274 out of 9303 genes, 2.9%	295 out of 9930 genes, 3.0%	1
ribonucleotide catabolic process	274 out of 9303 genes, 2.9%	295 out of 9930 genes, 3.0%	1
neurogenesis	679 out of 9303 genes, 7.3%	729 out of 9930 genes, 7.3%	1
cellular macromolecule biosynthetic process	1135 out of 9303 genes, 12.2%	1217 out of 9930 genes, 12.3%	1
cellular component movement	369 out of 9303 genes, 4.0%	397 out of 9930 genes, 4.0%	1
protein modification process	904 out of 9303 genes, 9.7%	970 out of 9930 genes, 9.8%	1
pigmentation	36 out of 9303 genes, 0.4%	39 out of 9930 genes, 0.4%	1
protein modification by small protein conjugation or removal	151 out of 9303 genes, 1.6%	163 out of 9930 genes, 1.6%	1
nuclear-transcribed mRNA poly(A) tail shortening	4 out of 9303 genes, 0.0%	4 out of 9930 genes, 0.0%	1
RNA methylation	4 out of 9303 genes, 0.0%	4 out of 9930 genes, 0.0%	1
2-oxoglutarate metabolic process	4 out of 9303 genes, 0.0%	4 out of 9930 genes, 0.0%	1
purine nucleobase metabolic process	4 out of 9303 genes, 0.0%	4 out of 9930 genes, 0.0%	1
IMP biosynthetic process	4 out of 9303 genes, 0.0%	4 out of 9930 genes, 0.0%	1
DNA ligation	4 out of 9303 genes, 0.0%	4 out of 9930 genes, 0.0%	1
nucleosome assembly	4 out of 9303 genes, 0.0%	4 out of 9930 genes, 0.0%	1
translational termination	4 out of 9303 genes, 0.0%	4 out of 9930 genes, 0.0%	1
SRP-dependent cotranslational protein targeting to membrane	4 out of 9303 genes, 0.0%	4 out of 9930 genes, 0.0%	1
phosphatidylcholine biosynthetic process	4 out of 9303 genes, 0.0%	4 out of 9930 genes, 0.0%	1
phosphatidylinositol biosynthetic process	4 out of 9303 genes, 0.0%	4 out of 9930 genes, 0.0%	1
inflammatory response	4 out of 9303 genes, 0.0%	4 out of 9930 genes, 0.0%	1
mitotic cell cycle checkpoint	4 out of 9303 genes, 0.0%	4 out of 9930 genes, 0.0%	1
regulation of exit from mitosis	4 out of 9303 genes, 0.0%	4 out of 9930 genes, 0.0%	1
reciprocal meiotic recombination	4 out of 9303 genes, 0.0%	4 out of 9930 genes, 0.0%	1
meiosis II	4 out of 9303 genes, 0.0%	4 out of 9930 genes, 0.0%	1
synaptic transmission, cholinergic	4 out of 9303 genes, 0.0%	4 out of 9930 genes, 0.0%	1
cytoplasmic transport, nurse cell to oocyte	4 out of 9303 genes, 0.0%	4 out of 9930 genes, 0.0%	1
antennal development	4 out of 9303 genes, 0.0%	4 out of 9930 genes, 0.0%	1
response to nutrient	4 out of 9303 genes, 0.0%	4 out of 9930 genes, 0.0%	1
visual behavior	4 out of 9303 genes, 0.0%	4 out of 9930 genes, 0.0%	1
fibroblast growth factor receptor signaling pathway	4 out of 9303 genes, 0.0%	4 out of 9930 genes, 0.0%	1
ribonucleoside metabolic process	4 out of 9303 genes, 0.0%	4 out of 9930 genes, 0.0%	1
nucleoside catabolic process	4 out of 9303 genes, 0.0%	4 out of 9930 genes, 0.0%	1
folic acid-containing compound biosynthetic process	4 out of 9303 genes, 0.0%	4 out of 9930 genes, 0.0%	1
response to fungus	4 out of 9303 genes, 0.0%	4 out of 9930 genes, 0.0%	1
response to carbohydrate stimulus	4 out of 9303 genes, 0.0%	4 out of 9930 genes, 0.0%	1
regulation of cell-substrate adhesion	4 out of 9303 genes, 0.0%	4 out of 9930 genes, 0.0%	1
ammonium transport	4 out of 9303 genes, 0.0%	4 out of 9930 genes, 0.0%	1
histone deubiquitination	4 out of 9303 genes, 0.0%	4 out of 9930 genes, 0.0%	1
Rac protein signal transduction	4 out of 9303 genes, 0.0%	4 out of 9930 genes, 0.0%	1
antibiotic metabolic process	4 out of 9303 genes, 0.0%	4 out of 9930 genes, 0.0%	1
drug metabolic process	4 out of 9303 genes, 0.0%	4 out of 9930 genes, 0.0%	1
pentose metabolic process	4 out of 9303 genes, 0.0%	4 out of 9930 genes, 0.0%	1
diencephalon development	4 out of 9303 genes, 0.0%	4 out of 9930 genes, 0.0%	1
pallium development	4 out of 9303 genes, 0.0%	4 out of 9930 genes, 0.0%	1
myosin filament organization	4 out of 9303 genes, 0.0%	4 out of 9930 genes, 0.0%	1
myosin filament assembly	4 out of 9303 genes, 0.0%	4 out of 9930 genes, 0.0%	1
regulation of vesicle fusion	4 out of 9303 genes, 0.0%	4 out of 9930 genes, 0.0%	1
positive regulation of vesicle fusion	4 out of 9303 genes, 0.0%	4 out of 9930 genes, 0.0%	1
chromatin assembly	4 out of 9303 genes, 0.0%	4 out of 9930 genes, 0.0%	1
regulation of homeostatic process	4 out of 9303 genes, 0.0%	4 out of 9930 genes, 0.0%	1
maintenance of apical/basal cell polarity	4 out of 9303 genes, 0.0%	4 out of 9930 genes, 0.0%	1
endocrine system development	4 out of 9303 genes, 0.0%	4 out of 9930 genes, 0.0%	1
monoubiquitinated protein deubiquitination	4 out of 9303 genes, 0.0%	4 out of 9930 genes, 0.0%	1
monoubiquitinated histone deubiquitination	4 out of 9303 genes, 0.0%	4 out of 9930 genes, 0.0%	1
reciprocal DNA recombination	4 out of 9303 genes, 0.0%	4 out of 9930 genes, 0.0%	1
response to topologically incorrect protein	4 out of 9303 genes, 0.0%	4 out of 9930 genes, 0.0%	1
ethanolamine-containing compound metabolic process	4 out of 9303 genes, 0.0%	4 out of 9930 genes, 0.0%	1
ribonucleoside catabolic process	4 out of 9303 genes, 0.0%	4 out of 9930 genes, 0.0%	1
pteridine-containing compound biosynthetic process	4 out of 9303 genes, 0.0%	4 out of 9930 genes, 0.0%	1
eating behavior	4 out of 9303 genes, 0.0%	4 out of 9930 genes, 0.0%	1
pharyngeal pumping	4 out of 9303 genes, 0.0%	4 out of 9930 genes, 0.0%	1
regulation of RNA stability	4 out of 9303 genes, 0.0%	4 out of 9930 genes, 0.0%	1
positive regulation of GTPase activity	4 out of 9303 genes, 0.0%	4 out of 9930 genes, 0.0%	1
cellular amide metabolic process	4 out of 9303 genes, 0.0%	4 out of 9930 genes, 0.0%	1
histone H3 acetylation	4 out of 9303 genes, 0.0%	4 out of 9930 genes, 0.0%	1
cellular response to fibroblast growth factor stimulus	4 out of 9303 genes, 0.0%	4 out of 9930 genes, 0.0%	1
neuronal ion channel clustering	4 out of 9303 genes, 0.0%	4 out of 9930 genes, 0.0%	1
negative regulation of neuron differentiation	4 out of 9303 genes, 0.0%	4 out of 9930 genes, 0.0%	1
IMP metabolic process	4 out of 9303 genes, 0.0%	4 out of 9930 genes, 0.0%	1
CDP-diacylglycerol metabolic process	4 out of 9303 genes, 0.0%	4 out of 9930 genes, 0.0%	1
phosphatidylcholine metabolic process	4 out of 9303 genes, 0.0%	4 out of 9930 genes, 0.0%	1
development of primary female sexual characteristics	4 out of 9303 genes, 0.0%	4 out of 9930 genes, 0.0%	1
female sex differentiation	4 out of 9303 genes, 0.0%	4 out of 9930 genes, 0.0%	1
inner ear development	4 out of 9303 genes, 0.0%	4 out of 9930 genes, 0.0%	1
regulation of defense response to virus	4 out of 9303 genes, 0.0%	4 out of 9930 genes, 0.0%	1
vitamin transport	4 out of 9303 genes, 0.0%	4 out of 9930 genes, 0.0%	1
regulation of histone H3-K4 methylation	4 out of 9303 genes, 0.0%	4 out of 9930 genes, 0.0%	1
positive regulation of histone H3-K4 methylation	4 out of 9303 genes, 0.0%	4 out of 9930 genes, 0.0%	1
protein-DNA complex assembly	4 out of 9303 genes, 0.0%	4 out of 9930 genes, 0.0%	1
neuron death	4 out of 9303 genes, 0.0%	4 out of 9930 genes, 0.0%	1
semaphorin-plexin signaling pathway	4 out of 9303 genes, 0.0%	4 out of 9930 genes, 0.0%	1
response to fibroblast growth factor stimulus	4 out of 9303 genes, 0.0%	4 out of 9930 genes, 0.0%	1
nucleic acid phosphodiester bond hydrolysis	4 out of 9303 genes, 0.0%	4 out of 9930 genes, 0.0%	1
cell-type specific apoptotic process	4 out of 9303 genes, 0.0%	4 out of 9930 genes, 0.0%	1
regulation of ion homeostasis	4 out of 9303 genes, 0.0%	4 out of 9930 genes, 0.0%	1
cellular protein modification process	889 out of 9303 genes, 9.6%	954 out of 9930 genes, 9.6%	1
regulation of cell death	60 out of 9303 genes, 0.6%	65 out of 9930 genes, 0.7%	1
nucleobase-containing compound transport	24 out of 9303 genes, 0.3%	26 out of 9930 genes, 0.3%	1
glial cell development	24 out of 9303 genes, 0.3%	26 out of 9930 genes, 0.3%	1
regulation of response to external stimulus	24 out of 9303 genes, 0.3%	26 out of 9930 genes, 0.3%	1
immune response-activating signal transduction	13 out of 9303 genes, 0.1%	14 out of 9930 genes, 0.1%	1
immune response-regulating signaling pathway	13 out of 9303 genes, 0.1%	14 out of 9930 genes, 0.1%	1
negative regulation of cell cycle process	13 out of 9303 genes, 0.1%	14 out of 9930 genes, 0.1%	1
central nervous system neuron development	13 out of 9303 genes, 0.1%	14 out of 9930 genes, 0.1%	1
mRNA 3'-end processing	13 out of 9303 genes, 0.1%	14 out of 9930 genes, 0.1%	1
cell wall macromolecule metabolic process	13 out of 9303 genes, 0.1%	14 out of 9930 genes, 0.1%	1
pigment biosynthetic process	13 out of 9303 genes, 0.1%	14 out of 9930 genes, 0.1%	1
glycerophospholipid biosynthetic process	13 out of 9303 genes, 0.1%	14 out of 9930 genes, 0.1%	1
positive regulation of hydrolase activity	13 out of 9303 genes, 0.1%	14 out of 9930 genes, 0.1%	1
cell wall organization or biogenesis	13 out of 9303 genes, 0.1%	14 out of 9930 genes, 0.1%	1
cellular nitrogen compound metabolic process	2211 out of 9303 genes, 23.8%	2368 out of 9930 genes, 23.8%	1
multicellular organismal reproductive behavior	35 out of 9303 genes, 0.4%	38 out of 9930 genes, 0.4%	1
immune response	84 out of 9303 genes, 0.9%	91 out of 9930 genes, 0.9%	1
regulation of signal transduction	188 out of 9303 genes, 2.0%	203 out of 9930 genes, 2.0%	1
aminoglycan metabolic process	71 out of 9303 genes, 0.8%	77 out of 9930 genes, 0.8%	1
muscle cell differentiation	122 out of 9303 genes, 1.3%	132 out of 9930 genes, 1.3%	1
post-embryonic development	544 out of 9303 genes, 5.8%	585 out of 9930 genes, 5.9%	1
autophagy	23 out of 9303 genes, 0.2%	25 out of 9930 genes, 0.3%	1
positive regulation of signal transduction	23 out of 9303 genes, 0.2%	25 out of 9930 genes, 0.3%	1
positive regulation of cell communication	23 out of 9303 genes, 0.2%	25 out of 9930 genes, 0.3%	1
positive regulation of signaling	23 out of 9303 genes, 0.2%	25 out of 9930 genes, 0.3%	1
positive regulation of kinase activity	23 out of 9303 genes, 0.2%	25 out of 9930 genes, 0.3%	1
melanization defense response	23 out of 9303 genes, 0.2%	25 out of 9930 genes, 0.3%	1
innate immune response	23 out of 9303 genes, 0.2%	25 out of 9930 genes, 0.3%	1
positive regulation of protein kinase activity	23 out of 9303 genes, 0.2%	25 out of 9930 genes, 0.3%	1
positive regulation of transferase activity	23 out of 9303 genes, 0.2%	25 out of 9930 genes, 0.3%	1
tissue migration	23 out of 9303 genes, 0.2%	25 out of 9930 genes, 0.3%	1
protein methylation	46 out of 9303 genes, 0.5%	50 out of 9930 genes, 0.5%	1
DNA integrity checkpoint	58 out of 9303 genes, 0.6%	63 out of 9930 genes, 0.6%	1
negative regulation of signal transduction	34 out of 9303 genes, 0.4%	37 out of 9930 genes, 0.4%	1
negative regulation of cell communication	34 out of 9303 genes, 0.4%	37 out of 9930 genes, 0.4%	1
negative regulation of signaling	34 out of 9303 genes, 0.4%	37 out of 9930 genes, 0.4%	1
regulation of small GTPase mediated signal transduction	70 out of 9303 genes, 0.8%	76 out of 9930 genes, 0.8%	1
nucleobase-containing compound metabolic process	2158 out of 9303 genes, 23.2%	2312 out of 9930 genes, 23.3%	1
immune response-activating cell surface receptor signaling pathway	12 out of 9303 genes, 0.1%	13 out of 9930 genes, 0.1%	1
immune response-regulating cell surface receptor signaling pathway	12 out of 9303 genes, 0.1%	13 out of 9930 genes, 0.1%	1
heart morphogenesis	12 out of 9303 genes, 0.1%	13 out of 9930 genes, 0.1%	1
regulation of pH	12 out of 9303 genes, 0.1%	13 out of 9930 genes, 0.1%	1
receptor-mediated endocytosis	12 out of 9303 genes, 0.1%	13 out of 9930 genes, 0.1%	1
I-kappaB kinase/NF-kappaB cascade	12 out of 9303 genes, 0.1%	13 out of 9930 genes, 0.1%	1
anterior/posterior pattern specification, imaginal disc	12 out of 9303 genes, 0.1%	13 out of 9930 genes, 0.1%	1
positive regulation of biosynthetic process	12 out of 9303 genes, 0.1%	13 out of 9930 genes, 0.1%	1
positive regulation of macromolecule biosynthetic process	12 out of 9303 genes, 0.1%	13 out of 9930 genes, 0.1%	1
regulation of intracellular protein transport	12 out of 9303 genes, 0.1%	13 out of 9930 genes, 0.1%	1
pH reduction	12 out of 9303 genes, 0.1%	13 out of 9930 genes, 0.1%	1
regulation of binding	12 out of 9303 genes, 0.1%	13 out of 9930 genes, 0.1%	1
renal tubule development	12 out of 9303 genes, 0.1%	13 out of 9930 genes, 0.1%	1
cellular response to peptide hormone stimulus	12 out of 9303 genes, 0.1%	13 out of 9930 genes, 0.1%	1
cellular protein complex assembly	57 out of 9303 genes, 0.6%	62 out of 9930 genes, 0.6%	1
regulation of kinase activity	45 out of 9303 genes, 0.5%	49 out of 9930 genes, 0.5%	1
regulation of transferase activity	45 out of 9303 genes, 0.5%	49 out of 9930 genes, 0.5%	1
skeletal muscle organ development	45 out of 9303 genes, 0.5%	49 out of 9930 genes, 0.5%	1
regulation of Ras protein signal transduction	69 out of 9303 genes, 0.7%	75 out of 9930 genes, 0.8%	1
protein modification by small protein conjugation	132 out of 9303 genes, 1.4%	143 out of 9930 genes, 1.4%	1
regulation of protein metabolic process	132 out of 9303 genes, 1.4%	143 out of 9930 genes, 1.4%	1
response to hypoxia	22 out of 9303 genes, 0.2%	24 out of 9930 genes, 0.2%	1
DNA recombination	22 out of 9303 genes, 0.2%	24 out of 9930 genes, 0.2%	1
transforming growth factor beta receptor signaling pathway	22 out of 9303 genes, 0.2%	24 out of 9930 genes, 0.2%	1
response to decreased oxygen levels	22 out of 9303 genes, 0.2%	24 out of 9930 genes, 0.2%	1
response to oxygen levels	22 out of 9303 genes, 0.2%	24 out of 9930 genes, 0.2%	1
regulation of cellular component size	81 out of 9303 genes, 0.9%	88 out of 9930 genes, 0.9%	1
heart development	33 out of 9303 genes, 0.4%	36 out of 9930 genes, 0.4%	1
nitrogen compound metabolic process	2222 out of 9303 genes, 23.9%	2381 out of 9930 genes, 24.0%	1
regulation of cellular protein metabolic process	131 out of 9303 genes, 1.4%	142 out of 9930 genes, 1.4%	1
skeletal muscle tissue development	44 out of 9303 genes, 0.5%	48 out of 9930 genes, 0.5%	1
regulation of synapse organization	44 out of 9303 genes, 0.5%	48 out of 9930 genes, 0.5%	1
regulation of muscle cell differentiation	44 out of 9303 genes, 0.5%	48 out of 9930 genes, 0.5%	1
polysaccharide biosynthetic process	3 out of 9303 genes, 0.0%	3 out of 9930 genes, 0.0%	1
maturation of LSU-rRNA	3 out of 9303 genes, 0.0%	3 out of 9930 genes, 0.0%	1
mitochondrial RNA metabolic process	3 out of 9303 genes, 0.0%	3 out of 9930 genes, 0.0%	1
promoter clearance during DNA-dependent transcription	3 out of 9303 genes, 0.0%	3 out of 9930 genes, 0.0%	1
DNA-dependent transcriptional open complex formation	3 out of 9303 genes, 0.0%	3 out of 9930 genes, 0.0%	1
protein-DNA complex remodeling	3 out of 9303 genes, 0.0%	3 out of 9930 genes, 0.0%	1
in utero embryonic development	3 out of 9303 genes, 0.0%	3 out of 9930 genes, 0.0%	1
cytokine production	3 out of 9303 genes, 0.0%	3 out of 9930 genes, 0.0%	1
positive regulation of cytokine production	3 out of 9303 genes, 0.0%	3 out of 9930 genes, 0.0%	1
endothelial cell development	3 out of 9303 genes, 0.0%	3 out of 9930 genes, 0.0%	1
regulation of cell-matrix adhesion	3 out of 9303 genes, 0.0%	3 out of 9930 genes, 0.0%	1
columnar/cuboidal epithelial cell differentiation	3 out of 9303 genes, 0.0%	3 out of 9930 genes, 0.0%	1
columnar/cuboidal epithelial cell development	3 out of 9303 genes, 0.0%	3 out of 9930 genes, 0.0%	1
tRNA wobble base modification	3 out of 9303 genes, 0.0%	3 out of 9930 genes, 0.0%	1
leukocyte mediated immunity	3 out of 9303 genes, 0.0%	3 out of 9930 genes, 0.0%	1
endothelium development	3 out of 9303 genes, 0.0%	3 out of 9930 genes, 0.0%	1
regulation of extracellular matrix constituent secretion	3 out of 9303 genes, 0.0%	3 out of 9930 genes, 0.0%	1
axis elongation	3 out of 9303 genes, 0.0%	3 out of 9930 genes, 0.0%	1
neural retina development	3 out of 9303 genes, 0.0%	3 out of 9930 genes, 0.0%	1
glycogen biosynthetic process	3 out of 9303 genes, 0.0%	3 out of 9930 genes, 0.0%	1
trehalose metabolic process	3 out of 9303 genes, 0.0%	3 out of 9930 genes, 0.0%	1
glucosamine metabolic process	3 out of 9303 genes, 0.0%	3 out of 9930 genes, 0.0%	1
RNA-dependent DNA replication	3 out of 9303 genes, 0.0%	3 out of 9930 genes, 0.0%	1
DNA catabolic process	3 out of 9303 genes, 0.0%	3 out of 9930 genes, 0.0%	1
regulation of translational initiation	3 out of 9303 genes, 0.0%	3 out of 9930 genes, 0.0%	1
negative regulation of protein kinase activity	3 out of 9303 genes, 0.0%	3 out of 9930 genes, 0.0%	1
N-terminal protein amino acid methylation	3 out of 9303 genes, 0.0%	3 out of 9930 genes, 0.0%	1
alanine metabolic process	3 out of 9303 genes, 0.0%	3 out of 9930 genes, 0.0%	1
arginine metabolic process	3 out of 9303 genes, 0.0%	3 out of 9930 genes, 0.0%	1
glycine catabolic process	3 out of 9303 genes, 0.0%	3 out of 9930 genes, 0.0%	1
tryptophan metabolic process	3 out of 9303 genes, 0.0%	3 out of 9930 genes, 0.0%	1
fatty acid beta-oxidation	3 out of 9303 genes, 0.0%	3 out of 9930 genes, 0.0%	1
sphingomyelin metabolic process	3 out of 9303 genes, 0.0%	3 out of 9930 genes, 0.0%	1
terpenoid metabolic process	3 out of 9303 genes, 0.0%	3 out of 9930 genes, 0.0%	1
superoxide metabolic process	3 out of 9303 genes, 0.0%	3 out of 9930 genes, 0.0%	1
smooth muscle contraction	3 out of 9303 genes, 0.0%	3 out of 9930 genes, 0.0%	1
regulation of smooth muscle contraction	3 out of 9303 genes, 0.0%	3 out of 9930 genes, 0.0%	1
nuclear envelope organization	3 out of 9303 genes, 0.0%	3 out of 9930 genes, 0.0%	1
centriole replication	3 out of 9303 genes, 0.0%	3 out of 9930 genes, 0.0%	1
adenylate cyclase-activating G-protein coupled receptor signaling pathway	3 out of 9303 genes, 0.0%	3 out of 9930 genes, 0.0%	1
phospholipase C-activating G-protein coupled receptor signaling pathway	3 out of 9303 genes, 0.0%	3 out of 9930 genes, 0.0%	1
signal transduction downstream of smoothened	3 out of 9303 genes, 0.0%	3 out of 9930 genes, 0.0%	1
primary sex determination	3 out of 9303 genes, 0.0%	3 out of 9930 genes, 0.0%	1
primary sex determination, germ-line	3 out of 9303 genes, 0.0%	3 out of 9930 genes, 0.0%	1
ecdysone metabolic process	3 out of 9303 genes, 0.0%	3 out of 9930 genes, 0.0%	1
female gonad development	3 out of 9303 genes, 0.0%	3 out of 9930 genes, 0.0%	1
intrinsic apoptotic signaling pathway in response to DNA damage response	3 out of 9303 genes, 0.0%	3 out of 9930 genes, 0.0%	1
aspartate family amino acid biosynthetic process	3 out of 9303 genes, 0.0%	3 out of 9930 genes, 0.0%	1
serine family amino acid catabolic process	3 out of 9303 genes, 0.0%	3 out of 9930 genes, 0.0%	1
pyruvate family amino acid metabolic process	3 out of 9303 genes, 0.0%	3 out of 9930 genes, 0.0%	1
deoxyribonucleoside metabolic process	3 out of 9303 genes, 0.0%	3 out of 9930 genes, 0.0%	1
deoxyribonucleoside triphosphate metabolic process	3 out of 9303 genes, 0.0%	3 out of 9930 genes, 0.0%	1
pyrimidine deoxyribonucleoside triphosphate metabolic process	3 out of 9303 genes, 0.0%	3 out of 9930 genes, 0.0%	1
glucan biosynthetic process	3 out of 9303 genes, 0.0%	3 out of 9930 genes, 0.0%	1
photoperiodism	3 out of 9303 genes, 0.0%	3 out of 9930 genes, 0.0%	1
regulation of phospholipase activity	3 out of 9303 genes, 0.0%	3 out of 9930 genes, 0.0%	1
negative regulation of cell development	3 out of 9303 genes, 0.0%	3 out of 9930 genes, 0.0%	1
positive regulation of phosphatase activity	3 out of 9303 genes, 0.0%	3 out of 9930 genes, 0.0%	1
negative regulation of phosphatase activity	3 out of 9303 genes, 0.0%	3 out of 9930 genes, 0.0%	1
neuroblast fate commitment	3 out of 9303 genes, 0.0%	3 out of 9930 genes, 0.0%	1
phasic smooth muscle contraction	3 out of 9303 genes, 0.0%	3 out of 9930 genes, 0.0%	1
monocarboxylic acid transport	3 out of 9303 genes, 0.0%	3 out of 9930 genes, 0.0%	1
fatty acid transport	3 out of 9303 genes, 0.0%	3 out of 9930 genes, 0.0%	1
carbohydrate biosynthetic process	3 out of 9303 genes, 0.0%	3 out of 9930 genes, 0.0%	1
glycoside metabolic process	3 out of 9303 genes, 0.0%	3 out of 9930 genes, 0.0%	1
O-glycan processing	3 out of 9303 genes, 0.0%	3 out of 9930 genes, 0.0%	1
histone phosphorylation	3 out of 9303 genes, 0.0%	3 out of 9930 genes, 0.0%	1
histone ubiquitination	3 out of 9303 genes, 0.0%	3 out of 9930 genes, 0.0%	1
antibiotic biosynthetic process	3 out of 9303 genes, 0.0%	3 out of 9930 genes, 0.0%	1
somatic sex determination	3 out of 9303 genes, 0.0%	3 out of 9930 genes, 0.0%	1
fatty acid oxidation	3 out of 9303 genes, 0.0%	3 out of 9930 genes, 0.0%	1
NAD metabolic process	3 out of 9303 genes, 0.0%	3 out of 9930 genes, 0.0%	1
calcium-mediated signaling	3 out of 9303 genes, 0.0%	3 out of 9930 genes, 0.0%	1
pteridine metabolic process	3 out of 9303 genes, 0.0%	3 out of 9930 genes, 0.0%	1
ventral spinal cord development	3 out of 9303 genes, 0.0%	3 out of 9930 genes, 0.0%	1
spinal cord motor neuron differentiation	3 out of 9303 genes, 0.0%	3 out of 9930 genes, 0.0%	1
cranial nerve development	3 out of 9303 genes, 0.0%	3 out of 9930 genes, 0.0%	1
lymphocyte differentiation	3 out of 9303 genes, 0.0%	3 out of 9930 genes, 0.0%	1
embryonic limb morphogenesis	3 out of 9303 genes, 0.0%	3 out of 9930 genes, 0.0%	1
beta-lactam antibiotic metabolic process	3 out of 9303 genes, 0.0%	3 out of 9930 genes, 0.0%	1
beta-lactam antibiotic biosynthetic process	3 out of 9303 genes, 0.0%	3 out of 9930 genes, 0.0%	1
ovulation	3 out of 9303 genes, 0.0%	3 out of 9930 genes, 0.0%	1
regulation of microtubule polymerization or depolymerization	3 out of 9303 genes, 0.0%	3 out of 9930 genes, 0.0%	1
positive regulation of microtubule polymerization or depolymerization	3 out of 9303 genes, 0.0%	3 out of 9930 genes, 0.0%	1
negative regulation of cellular catabolic process	3 out of 9303 genes, 0.0%	3 out of 9930 genes, 0.0%	1
ARF protein signal transduction	3 out of 9303 genes, 0.0%	3 out of 9930 genes, 0.0%	1
positive regulation of Ras GTPase activity	3 out of 9303 genes, 0.0%	3 out of 9930 genes, 0.0%	1
regulation of lipid transport	3 out of 9303 genes, 0.0%	3 out of 9930 genes, 0.0%	1
regulation of sterol transport	3 out of 9303 genes, 0.0%	3 out of 9930 genes, 0.0%	1
regulation of cholesterol transport	3 out of 9303 genes, 0.0%	3 out of 9930 genes, 0.0%	1
positive regulation of transporter activity	3 out of 9303 genes, 0.0%	3 out of 9930 genes, 0.0%	1
regulation of ion transmembrane transporter activity	3 out of 9303 genes, 0.0%	3 out of 9930 genes, 0.0%	1
fin morphogenesis	3 out of 9303 genes, 0.0%	3 out of 9930 genes, 0.0%	1
negative regulation of kinase activity	3 out of 9303 genes, 0.0%	3 out of 9930 genes, 0.0%	1
cellular polysaccharide biosynthetic process	3 out of 9303 genes, 0.0%	3 out of 9930 genes, 0.0%	1
macromolecular complex remodeling	3 out of 9303 genes, 0.0%	3 out of 9930 genes, 0.0%	1
lipid oxidation	3 out of 9303 genes, 0.0%	3 out of 9930 genes, 0.0%	1
cellular carbohydrate biosynthetic process	3 out of 9303 genes, 0.0%	3 out of 9930 genes, 0.0%	1
regulation of ion transmembrane transport	3 out of 9303 genes, 0.0%	3 out of 9930 genes, 0.0%	1
wing and notum subfield formation	3 out of 9303 genes, 0.0%	3 out of 9930 genes, 0.0%	1
long-chain fatty-acyl-CoA metabolic process	3 out of 9303 genes, 0.0%	3 out of 9930 genes, 0.0%	1
N-terminal peptidyl-proline methylation	3 out of 9303 genes, 0.0%	3 out of 9930 genes, 0.0%	1
protein deglutamylation	3 out of 9303 genes, 0.0%	3 out of 9930 genes, 0.0%	1
modification of morphology or physiology of other organism	3 out of 9303 genes, 0.0%	3 out of 9930 genes, 0.0%	1
regulation of locomotion	3 out of 9303 genes, 0.0%	3 out of 9930 genes, 0.0%	1
ribosomal large subunit biogenesis	3 out of 9303 genes, 0.0%	3 out of 9930 genes, 0.0%	1
hormone biosynthetic process	3 out of 9303 genes, 0.0%	3 out of 9930 genes, 0.0%	1
ear morphogenesis	3 out of 9303 genes, 0.0%	3 out of 9930 genes, 0.0%	1
cardioblast cell fate specification	3 out of 9303 genes, 0.0%	3 out of 9930 genes, 0.0%	1
negative regulation of MAP kinase activity	3 out of 9303 genes, 0.0%	3 out of 9930 genes, 0.0%	1
amide biosynthetic process	3 out of 9303 genes, 0.0%	3 out of 9930 genes, 0.0%	1
inositol phosphate metabolic process	3 out of 9303 genes, 0.0%	3 out of 9930 genes, 0.0%	1
modification by symbiont of host morphology or physiology	3 out of 9303 genes, 0.0%	3 out of 9930 genes, 0.0%	1
intermediate filament-based process	3 out of 9303 genes, 0.0%	3 out of 9930 genes, 0.0%	1
intermediate filament cytoskeleton organization	3 out of 9303 genes, 0.0%	3 out of 9930 genes, 0.0%	1
post-mating behavior	3 out of 9303 genes, 0.0%	3 out of 9930 genes, 0.0%	1
fat cell differentiation	3 out of 9303 genes, 0.0%	3 out of 9930 genes, 0.0%	1
endothelial cell differentiation	3 out of 9303 genes, 0.0%	3 out of 9930 genes, 0.0%	1
ecdysteroid metabolic process	3 out of 9303 genes, 0.0%	3 out of 9930 genes, 0.0%	1
positive regulation of neuron differentiation	3 out of 9303 genes, 0.0%	3 out of 9930 genes, 0.0%	1
chromosome localization	3 out of 9303 genes, 0.0%	3 out of 9930 genes, 0.0%	1
epithelial cell proliferation	3 out of 9303 genes, 0.0%	3 out of 9930 genes, 0.0%	1
microtubule sliding	3 out of 9303 genes, 0.0%	3 out of 9930 genes, 0.0%	1
'de novo' posttranslational protein folding	3 out of 9303 genes, 0.0%	3 out of 9930 genes, 0.0%	1
positive regulation of binding	3 out of 9303 genes, 0.0%	3 out of 9930 genes, 0.0%	1
regulation of DNA binding	3 out of 9303 genes, 0.0%	3 out of 9930 genes, 0.0%	1
positive regulation of multicellular organismal process	3 out of 9303 genes, 0.0%	3 out of 9930 genes, 0.0%	1
regulation of sequestering of calcium ion	3 out of 9303 genes, 0.0%	3 out of 9930 genes, 0.0%	1
negative regulation of sequestering of calcium ion	3 out of 9303 genes, 0.0%	3 out of 9930 genes, 0.0%	1
centrosome duplication	3 out of 9303 genes, 0.0%	3 out of 9930 genes, 0.0%	1
negative regulation of transferase activity	3 out of 9303 genes, 0.0%	3 out of 9930 genes, 0.0%	1
modification of morphology or physiology of other organism involved in symbiotic interaction	3 out of 9303 genes, 0.0%	3 out of 9930 genes, 0.0%	1
regulation of calcium ion transport	3 out of 9303 genes, 0.0%	3 out of 9930 genes, 0.0%	1
retina development in camera-type eye	3 out of 9303 genes, 0.0%	3 out of 9930 genes, 0.0%	1
regulation of lipase activity	3 out of 9303 genes, 0.0%	3 out of 9930 genes, 0.0%	1
cardiac cell fate specification	3 out of 9303 genes, 0.0%	3 out of 9930 genes, 0.0%	1
negative regulation of protein serine/threonine kinase activity	3 out of 9303 genes, 0.0%	3 out of 9930 genes, 0.0%	1
cellular lactam metabolic process	3 out of 9303 genes, 0.0%	3 out of 9930 genes, 0.0%	1
cellular lactam biosynthetic process	3 out of 9303 genes, 0.0%	3 out of 9930 genes, 0.0%	1
protein localization to membrane	3 out of 9303 genes, 0.0%	3 out of 9930 genes, 0.0%	1
regulation of cellular response to stress	3 out of 9303 genes, 0.0%	3 out of 9930 genes, 0.0%	1
regulation of calcium ion transmembrane transporter activity	3 out of 9303 genes, 0.0%	3 out of 9930 genes, 0.0%	1
carbohydrate derivative transport	3 out of 9303 genes, 0.0%	3 out of 9930 genes, 0.0%	1
regulation of cation channel activity	3 out of 9303 genes, 0.0%	3 out of 9930 genes, 0.0%	1
mesoderm development	32 out of 9303 genes, 0.3%	35 out of 9930 genes, 0.4%	1
epidermis development	32 out of 9303 genes, 0.3%	35 out of 9930 genes, 0.4%	1
response to inorganic substance	32 out of 9303 genes, 0.3%	35 out of 9930 genes, 0.4%	1
regulation of growth rate	32 out of 9303 genes, 0.3%	35 out of 9930 genes, 0.4%	1
cellular component maintenance	32 out of 9303 genes, 0.3%	35 out of 9930 genes, 0.4%	1
gland development	55 out of 9303 genes, 0.6%	60 out of 9930 genes, 0.6%	1
covalent chromatin modification	104 out of 9303 genes, 1.1%	113 out of 9930 genes, 1.1%	1
histone modification	104 out of 9303 genes, 1.1%	113 out of 9930 genes, 1.1%	1
positive regulation of cellular process	181 out of 9303 genes, 1.9%	196 out of 9930 genes, 2.0%	1
actin filament organization	79 out of 9303 genes, 0.8%	86 out of 9930 genes, 0.9%	1
periodic partitioning	21 out of 9303 genes, 0.2%	23 out of 9930 genes, 0.2%	1
regulation of rhodopsin mediated signaling pathway	21 out of 9303 genes, 0.2%	23 out of 9930 genes, 0.2%	1
eye pigmentation	21 out of 9303 genes, 0.2%	23 out of 9930 genes, 0.2%	1
response to bacterium	43 out of 9303 genes, 0.5%	47 out of 9930 genes, 0.5%	1
regulation of striated muscle tissue development	43 out of 9303 genes, 0.5%	47 out of 9930 genes, 0.5%	1
regulation of muscle organ development	43 out of 9303 genes, 0.5%	47 out of 9930 genes, 0.5%	1
regulation of skeletal muscle tissue development	43 out of 9303 genes, 0.5%	47 out of 9930 genes, 0.5%	1
regulation of striated muscle cell differentiation	43 out of 9303 genes, 0.5%	47 out of 9930 genes, 0.5%	1
vasculature development	11 out of 9303 genes, 0.1%	12 out of 9930 genes, 0.1%	1
steroid biosynthetic process	11 out of 9303 genes, 0.1%	12 out of 9930 genes, 0.1%	1
eye pigment biosynthetic process	11 out of 9303 genes, 0.1%	12 out of 9930 genes, 0.1%	1
compartment pattern specification	11 out of 9303 genes, 0.1%	12 out of 9930 genes, 0.1%	1
salivary gland morphogenesis	11 out of 9303 genes, 0.1%	12 out of 9930 genes, 0.1%	1
imaginal disc-derived genitalia development	11 out of 9303 genes, 0.1%	12 out of 9930 genes, 0.1%	1
gland morphogenesis	11 out of 9303 genes, 0.1%	12 out of 9930 genes, 0.1%	1
regulation of protein import into nucleus	11 out of 9303 genes, 0.1%	12 out of 9930 genes, 0.1%	1
regulation of nucleocytoplasmic transport	11 out of 9303 genes, 0.1%	12 out of 9930 genes, 0.1%	1
antigen receptor-mediated signaling pathway	11 out of 9303 genes, 0.1%	12 out of 9930 genes, 0.1%	1
alditol phosphate metabolic process	11 out of 9303 genes, 0.1%	12 out of 9930 genes, 0.1%	1
Malpighian tubule development	11 out of 9303 genes, 0.1%	12 out of 9930 genes, 0.1%	1
regulation of transmembrane receptor protein serine/threonine kinase signaling pathway	11 out of 9303 genes, 0.1%	12 out of 9930 genes, 0.1%	1
regulation of protein localization to nucleus	11 out of 9303 genes, 0.1%	12 out of 9930 genes, 0.1%	1
regulation of cellular metabolic process	326 out of 9303 genes, 3.5%	352 out of 9930 genes, 3.5%	1
transmembrane receptor protein serine/threonine kinase signaling pathway	66 out of 9303 genes, 0.7%	72 out of 9930 genes, 0.7%	1
imaginal disc pattern formation	66 out of 9303 genes, 0.7%	72 out of 9930 genes, 0.7%	1
developmental growth	66 out of 9303 genes, 0.7%	72 out of 9930 genes, 0.7%	1
response to biotic stimulus	54 out of 9303 genes, 0.6%	59 out of 9930 genes, 0.6%	1
response to other organism	54 out of 9303 genes, 0.6%	59 out of 9930 genes, 0.6%	1
cellular macromolecule metabolic process	2804 out of 9303 genes, 30.1%	3004 out of 9930 genes, 30.3%	1
compound eye development	218 out of 9303 genes, 2.3%	236 out of 9930 genes, 2.4%	1
regulation of skeletal muscle fiber development	42 out of 9303 genes, 0.5%	46 out of 9930 genes, 0.5%	1
defense response	102 out of 9303 genes, 1.1%	111 out of 9930 genes, 1.1%	1
biological regulation	2494 out of 9303 genes, 26.8%	2673 out of 9930 genes, 26.9%	1
aminoglycan biosynthetic process	20 out of 9303 genes, 0.2%	22 out of 9930 genes, 0.2%	1
positive regulation of cell projection organization	20 out of 9303 genes, 0.2%	22 out of 9930 genes, 0.2%	1
compound eye photoreceptor development	89 out of 9303 genes, 1.0%	97 out of 9930 genes, 1.0%	1
eye photoreceptor cell development	89 out of 9303 genes, 1.0%	97 out of 9930 genes, 1.0%	1
muscle organ development	53 out of 9303 genes, 0.6%	58 out of 9930 genes, 0.6%	1
immune system development	41 out of 9303 genes, 0.4%	45 out of 9930 genes, 0.5%	1
regulation of synaptic growth at neuromuscular junction	41 out of 9303 genes, 0.4%	45 out of 9930 genes, 0.5%	1
regulation of synapse assembly	41 out of 9303 genes, 0.4%	45 out of 9930 genes, 0.5%	1
formation of primary germ layer	30 out of 9303 genes, 0.3%	33 out of 9930 genes, 0.3%	1
stress-activated protein kinase signaling cascade	76 out of 9303 genes, 0.8%	83 out of 9930 genes, 0.8%	1
stress-activated MAPK cascade	76 out of 9303 genes, 0.8%	83 out of 9930 genes, 0.8%	1
biological adhesion	215 out of 9303 genes, 2.3%	233 out of 9930 genes, 2.3%	1
blood vessel development	10 out of 9303 genes, 0.1%	11 out of 9930 genes, 0.1%	1
regulation of response to biotic stimulus	10 out of 9303 genes, 0.1%	11 out of 9930 genes, 0.1%	1
muscle contraction	10 out of 9303 genes, 0.1%	11 out of 9930 genes, 0.1%	1
unidimensional cell growth	10 out of 9303 genes, 0.1%	11 out of 9930 genes, 0.1%	1
peptidyl-lysine methylation	10 out of 9303 genes, 0.1%	11 out of 9930 genes, 0.1%	1
virus-host interaction	10 out of 9303 genes, 0.1%	11 out of 9930 genes, 0.1%	1
cyclic-nucleotide-mediated signaling	10 out of 9303 genes, 0.1%	11 out of 9930 genes, 0.1%	1
protein localization to chromosome	10 out of 9303 genes, 0.1%	11 out of 9930 genes, 0.1%	1
response to drug	10 out of 9303 genes, 0.1%	11 out of 9930 genes, 0.1%	1
regulation of transcription factor import into nucleus	10 out of 9303 genes, 0.1%	11 out of 9930 genes, 0.1%	1
histone H4 acetylation	10 out of 9303 genes, 0.1%	11 out of 9930 genes, 0.1%	1
symbiosis, encompassing mutualism through parasitism	10 out of 9303 genes, 0.1%	11 out of 9930 genes, 0.1%	1
interspecies interaction between organisms	10 out of 9303 genes, 0.1%	11 out of 9930 genes, 0.1%	1
regulation of body fluid levels	10 out of 9303 genes, 0.1%	11 out of 9930 genes, 0.1%	1
actin filament bundle assembly	10 out of 9303 genes, 0.1%	11 out of 9930 genes, 0.1%	1
establishment of vesicle localization	10 out of 9303 genes, 0.1%	11 out of 9930 genes, 0.1%	1
interaction with host	10 out of 9303 genes, 0.1%	11 out of 9930 genes, 0.1%	1
tricarboxylic acid metabolic process	10 out of 9303 genes, 0.1%	11 out of 9930 genes, 0.1%	1
organic cyclic compound metabolic process	2255 out of 9303 genes, 24.2%	2418 out of 9930 genes, 24.4%	1
compound eye morphogenesis	214 out of 9303 genes, 2.3%	232 out of 9930 genes, 2.3%	1
wing disc development	333 out of 9303 genes, 3.6%	360 out of 9930 genes, 3.6%	1
metamorphosis	400 out of 9303 genes, 4.3%	432 out of 9930 genes, 4.4%	1
instar larval or pupal morphogenesis	400 out of 9303 genes, 4.3%	432 out of 9930 genes, 4.4%	1
appendage morphogenesis	149 out of 9303 genes, 1.6%	162 out of 9930 genes, 1.6%	1
mesoderm migration involved in gastrulation	19 out of 9303 genes, 0.2%	21 out of 9930 genes, 0.2%	1
positive regulation of cell death	19 out of 9303 genes, 0.2%	21 out of 9930 genes, 0.2%	1
eggshell formation	19 out of 9303 genes, 0.2%	21 out of 9930 genes, 0.2%	1
activation of protein kinase activity	19 out of 9303 genes, 0.2%	21 out of 9930 genes, 0.2%	1
response to peptide hormone stimulus	19 out of 9303 genes, 0.2%	21 out of 9930 genes, 0.2%	1
nucleic acid transport	19 out of 9303 genes, 0.2%	21 out of 9930 genes, 0.2%	1
RNA transport	19 out of 9303 genes, 0.2%	21 out of 9930 genes, 0.2%	1
establishment of RNA localization	19 out of 9303 genes, 0.2%	21 out of 9930 genes, 0.2%	1
regulation of organ morphogenesis	19 out of 9303 genes, 0.2%	21 out of 9930 genes, 0.2%	1
defense response to bacterium	40 out of 9303 genes, 0.4%	44 out of 9930 genes, 0.4%	1
hemopoietic or lymphoid organ development	40 out of 9303 genes, 0.4%	44 out of 9930 genes, 0.4%	1
microtubule-based movement	29 out of 9303 genes, 0.3%	32 out of 9930 genes, 0.3%	1
mesoderm morphogenesis	29 out of 9303 genes, 0.3%	32 out of 9930 genes, 0.3%	1
glycoprotein biosynthetic process	51 out of 9303 genes, 0.5%	56 out of 9930 genes, 0.6%	1
exocrine system development	51 out of 9303 genes, 0.5%	56 out of 9930 genes, 0.6%	1
regulation of programmed cell death	51 out of 9303 genes, 0.5%	56 out of 9930 genes, 0.6%	1
DNA repair	86 out of 9303 genes, 0.9%	94 out of 9930 genes, 0.9%	1
macromolecule metabolic process	3395 out of 9303 genes, 36.5%	3637 out of 9930 genes, 36.6%	1
post-embryonic morphogenesis	410 out of 9303 genes, 4.4%	443 out of 9930 genes, 4.5%	1
skeletal muscle fiber development	39 out of 9303 genes, 0.4%	43 out of 9930 genes, 0.4%	1
muscle fiber development	39 out of 9303 genes, 0.4%	43 out of 9930 genes, 0.4%	1
muscle structure development	159 out of 9303 genes, 1.7%	173 out of 9930 genes, 1.7%	1
wing disc morphogenesis	328 out of 9303 genes, 3.5%	355 out of 9930 genes, 3.6%	1
cellular aromatic compound metabolic process	2226 out of 9303 genes, 23.9%	2388 out of 9930 genes, 24.0%	1
epidermal growth factor receptor signaling pathway	28 out of 9303 genes, 0.3%	31 out of 9930 genes, 0.3%	1
serine family amino acid metabolic process	28 out of 9303 genes, 0.3%	31 out of 9930 genes, 0.3%	1
negative regulation of cellular component organization	28 out of 9303 genes, 0.3%	31 out of 9930 genes, 0.3%	1
urogenital system development	18 out of 9303 genes, 0.2%	20 out of 9930 genes, 0.2%	1
antibacterial peptide production	18 out of 9303 genes, 0.2%	20 out of 9930 genes, 0.2%	1
antibacterial peptide biosynthetic process	18 out of 9303 genes, 0.2%	20 out of 9930 genes, 0.2%	1
glycine metabolic process	18 out of 9303 genes, 0.2%	20 out of 9930 genes, 0.2%	1
antibacterial humoral response	18 out of 9303 genes, 0.2%	20 out of 9930 genes, 0.2%	1
lamellipodium assembly	18 out of 9303 genes, 0.2%	20 out of 9930 genes, 0.2%	1
renal system development	18 out of 9303 genes, 0.2%	20 out of 9930 genes, 0.2%	1
sulfur amino acid metabolic process	9 out of 9303 genes, 0.1%	10 out of 9930 genes, 0.1%	1
skeletal system development	9 out of 9303 genes, 0.1%	10 out of 9930 genes, 0.1%	1
chromatin remodeling	9 out of 9303 genes, 0.1%	10 out of 9930 genes, 0.1%	1
imaginal disc-derived leg morphogenesis	9 out of 9303 genes, 0.1%	10 out of 9930 genes, 0.1%	1
hemostasis	9 out of 9303 genes, 0.1%	10 out of 9930 genes, 0.1%	1
synaptic target recognition	9 out of 9303 genes, 0.1%	10 out of 9930 genes, 0.1%	1
insulin receptor signaling pathway	9 out of 9303 genes, 0.1%	10 out of 9930 genes, 0.1%	1
nucleoside diphosphate metabolic process	9 out of 9303 genes, 0.1%	10 out of 9930 genes, 0.1%	1
pyrimidine nucleoside triphosphate metabolic process	9 out of 9303 genes, 0.1%	10 out of 9930 genes, 0.1%	1
response to cold	9 out of 9303 genes, 0.1%	10 out of 9930 genes, 0.1%	1
heparan sulfate proteoglycan biosynthetic process	9 out of 9303 genes, 0.1%	10 out of 9930 genes, 0.1%	1
sterol transport	9 out of 9303 genes, 0.1%	10 out of 9930 genes, 0.1%	1
heparan sulfate proteoglycan metabolic process	9 out of 9303 genes, 0.1%	10 out of 9930 genes, 0.1%	1
cellular response to insulin stimulus	9 out of 9303 genes, 0.1%	10 out of 9930 genes, 0.1%	1
post-embryonic limb morphogenesis	9 out of 9303 genes, 0.1%	10 out of 9930 genes, 0.1%	1
negative regulation of catalytic activity	9 out of 9303 genes, 0.1%	10 out of 9930 genes, 0.1%	1
regulation of peptidase activity	9 out of 9303 genes, 0.1%	10 out of 9930 genes, 0.1%	1
aerobic respiration	72 out of 9303 genes, 0.8%	79 out of 9930 genes, 0.8%	1
oxidation-reduction process	221 out of 9303 genes, 2.4%	240 out of 9930 genes, 2.4%	1
peptidyl-lysine modification	38 out of 9303 genes, 0.4%	42 out of 9930 genes, 0.4%	1
sensory perception of light stimulus	38 out of 9303 genes, 0.4%	42 out of 9930 genes, 0.4%	1
very long-chain fatty acid metabolic process	2 out of 9303 genes, 0.0%	2 out of 9930 genes, 0.0%	1
negative regulation of transcription from RNA polymerase II promoter	2 out of 9303 genes, 0.0%	2 out of 9930 genes, 0.0%	1
polysaccharide catabolic process	2 out of 9303 genes, 0.0%	2 out of 9930 genes, 0.0%	1
RNA splicing, via endonucleolytic cleavage and ligation	2 out of 9303 genes, 0.0%	2 out of 9930 genes, 0.0%	1
protein peptidyl-prolyl isomerization	2 out of 9303 genes, 0.0%	2 out of 9930 genes, 0.0%	1
vasculogenesis	2 out of 9303 genes, 0.0%	2 out of 9930 genes, 0.0%	1
optic placode formation	2 out of 9303 genes, 0.0%	2 out of 9930 genes, 0.0%	1
epithelial to mesenchymal transition	2 out of 9303 genes, 0.0%	2 out of 9930 genes, 0.0%	1
neural tube formation	2 out of 9303 genes, 0.0%	2 out of 9930 genes, 0.0%	1
columnar/cuboidal epithelial cell maturation	2 out of 9303 genes, 0.0%	2 out of 9930 genes, 0.0%	1
epithelial cell maturation	2 out of 9303 genes, 0.0%	2 out of 9930 genes, 0.0%	1
adaptive immune response	2 out of 9303 genes, 0.0%	2 out of 9930 genes, 0.0%	1
cytokine production involved in immune response	2 out of 9303 genes, 0.0%	2 out of 9930 genes, 0.0%	1
lymphocyte mediated immunity	2 out of 9303 genes, 0.0%	2 out of 9930 genes, 0.0%	1
adaptive immune response based on somatic recombination of immune receptors built from immunoglobulin superfamily domains	2 out of 9303 genes, 0.0%	2 out of 9930 genes, 0.0%	1
peptide secretion	2 out of 9303 genes, 0.0%	2 out of 9930 genes, 0.0%	1
skeletal muscle contraction	2 out of 9303 genes, 0.0%	2 out of 9930 genes, 0.0%	1
voluntary skeletal muscle contraction	2 out of 9303 genes, 0.0%	2 out of 9930 genes, 0.0%	1
heart valve development	2 out of 9303 genes, 0.0%	2 out of 9930 genes, 0.0%	1
aortic valve development	2 out of 9303 genes, 0.0%	2 out of 9930 genes, 0.0%	1
heart valve morphogenesis	2 out of 9303 genes, 0.0%	2 out of 9930 genes, 0.0%	1
glycogen catabolic process	2 out of 9303 genes, 0.0%	2 out of 9930 genes, 0.0%	1
cellular aldehyde metabolic process	2 out of 9303 genes, 0.0%	2 out of 9930 genes, 0.0%	1
acetate metabolic process	2 out of 9303 genes, 0.0%	2 out of 9930 genes, 0.0%	1
purine nucleobase catabolic process	2 out of 9303 genes, 0.0%	2 out of 9930 genes, 0.0%	1
purine nucleoside catabolic process	2 out of 9303 genes, 0.0%	2 out of 9930 genes, 0.0%	1
AMP biosynthetic process	2 out of 9303 genes, 0.0%	2 out of 9930 genes, 0.0%	1
GTP catabolic process	2 out of 9303 genes, 0.0%	2 out of 9930 genes, 0.0%	1
pyrimidine nucleoside metabolic process	2 out of 9303 genes, 0.0%	2 out of 9930 genes, 0.0%	1
cytidine catabolic process	2 out of 9303 genes, 0.0%	2 out of 9930 genes, 0.0%	1
CTP biosynthetic process	2 out of 9303 genes, 0.0%	2 out of 9930 genes, 0.0%	1
regulation of DNA repair	2 out of 9303 genes, 0.0%	2 out of 9930 genes, 0.0%	1
mismatch repair	2 out of 9303 genes, 0.0%	2 out of 9930 genes, 0.0%	1
regulation of transcription from RNA polymerase I promoter	2 out of 9303 genes, 0.0%	2 out of 9930 genes, 0.0%	1
mRNA cleavage	2 out of 9303 genes, 0.0%	2 out of 9930 genes, 0.0%	1
N-terminal protein lipidation	2 out of 9303 genes, 0.0%	2 out of 9930 genes, 0.0%	1
GPI anchor biosynthetic process	2 out of 9303 genes, 0.0%	2 out of 9930 genes, 0.0%	1
methionine metabolic process	2 out of 9303 genes, 0.0%	2 out of 9930 genes, 0.0%	1
phosphatidylserine metabolic process	2 out of 9303 genes, 0.0%	2 out of 9930 genes, 0.0%	1
steroid catabolic process	2 out of 9303 genes, 0.0%	2 out of 9930 genes, 0.0%	1
sesquiterpenoid metabolic process	2 out of 9303 genes, 0.0%	2 out of 9930 genes, 0.0%	1
juvenile hormone metabolic process	2 out of 9303 genes, 0.0%	2 out of 9930 genes, 0.0%	1
juvenile hormone biosynthetic process	2 out of 9303 genes, 0.0%	2 out of 9930 genes, 0.0%	1
glutathione metabolic process	2 out of 9303 genes, 0.0%	2 out of 9930 genes, 0.0%	1
fat-soluble vitamin metabolic process	2 out of 9303 genes, 0.0%	2 out of 9930 genes, 0.0%	1
heme biosynthetic process	2 out of 9303 genes, 0.0%	2 out of 9930 genes, 0.0%	1
substrate-dependent cell migration	2 out of 9303 genes, 0.0%	2 out of 9930 genes, 0.0%	1
striated muscle contraction	2 out of 9303 genes, 0.0%	2 out of 9930 genes, 0.0%	1
regulation of striated muscle contraction	2 out of 9303 genes, 0.0%	2 out of 9930 genes, 0.0%	1
response to unfolded protein	2 out of 9303 genes, 0.0%	2 out of 9930 genes, 0.0%	1
cell cycle arrest	2 out of 9303 genes, 0.0%	2 out of 9930 genes, 0.0%	1
adenylate cyclase-inhibiting G-protein coupled receptor signaling pathway	2 out of 9303 genes, 0.0%	2 out of 9930 genes, 0.0%	1
elevation of cytosolic calcium ion concentration	2 out of 9303 genes, 0.0%	2 out of 9930 genes, 0.0%	1
cystoblast division	2 out of 9303 genes, 0.0%	2 out of 9930 genes, 0.0%	1
regulation of pole plasm oskar mRNA localization	2 out of 9303 genes, 0.0%	2 out of 9930 genes, 0.0%	1
anterior midgut (ectodermal) morphogenesis	2 out of 9303 genes, 0.0%	2 out of 9930 genes, 0.0%	1
haltere disc morphogenesis	2 out of 9303 genes, 0.0%	2 out of 9930 genes, 0.0%	1
regulation of chitin-based cuticle tanning	2 out of 9303 genes, 0.0%	2 out of 9930 genes, 0.0%	1
negative regulation of female receptivity	2 out of 9303 genes, 0.0%	2 out of 9930 genes, 0.0%	1
blood circulation	2 out of 9303 genes, 0.0%	2 out of 9930 genes, 0.0%	1
isoprenoid biosynthetic process	2 out of 9303 genes, 0.0%	2 out of 9930 genes, 0.0%	1
chaeta morphogenesis	2 out of 9303 genes, 0.0%	2 out of 9930 genes, 0.0%	1
hexose transport	2 out of 9303 genes, 0.0%	2 out of 9930 genes, 0.0%	1
methionine biosynthetic process	2 out of 9303 genes, 0.0%	2 out of 9930 genes, 0.0%	1
nucleoside triphosphate catabolic process	2 out of 9303 genes, 0.0%	2 out of 9930 genes, 0.0%	1
purine nucleoside triphosphate catabolic process	2 out of 9303 genes, 0.0%	2 out of 9930 genes, 0.0%	1
deoxyribonucleoside monophosphate biosynthetic process	2 out of 9303 genes, 0.0%	2 out of 9930 genes, 0.0%	1
deoxyribonucleoside monophosphate metabolic process	2 out of 9303 genes, 0.0%	2 out of 9930 genes, 0.0%	1
pyrimidine deoxyribonucleoside monophosphate metabolic process	2 out of 9303 genes, 0.0%	2 out of 9930 genes, 0.0%	1
pyrimidine deoxyribonucleoside monophosphate biosynthetic process	2 out of 9303 genes, 0.0%	2 out of 9930 genes, 0.0%	1
cyclic nucleotide biosynthetic process	2 out of 9303 genes, 0.0%	2 out of 9930 genes, 0.0%	1
deoxyribonucleoside triphosphate biosynthetic process	2 out of 9303 genes, 0.0%	2 out of 9930 genes, 0.0%	1
ribonucleoside triphosphate catabolic process	2 out of 9303 genes, 0.0%	2 out of 9930 genes, 0.0%	1
purine ribonucleoside triphosphate catabolic process	2 out of 9303 genes, 0.0%	2 out of 9930 genes, 0.0%	1
pyrimidine deoxyribonucleoside triphosphate biosynthetic process	2 out of 9303 genes, 0.0%	2 out of 9930 genes, 0.0%	1
menaquinone metabolic process	2 out of 9303 genes, 0.0%	2 out of 9930 genes, 0.0%	1
glucan catabolic process	2 out of 9303 genes, 0.0%	2 out of 9930 genes, 0.0%	1
flagellum assembly	2 out of 9303 genes, 0.0%	2 out of 9930 genes, 0.0%	1
protein biotinylation	2 out of 9303 genes, 0.0%	2 out of 9930 genes, 0.0%	1
detection of chemical stimulus	2 out of 9303 genes, 0.0%	2 out of 9930 genes, 0.0%	1
response to red or far red light	2 out of 9303 genes, 0.0%	2 out of 9930 genes, 0.0%	1
response to hexose stimulus	2 out of 9303 genes, 0.0%	2 out of 9930 genes, 0.0%	1
hormone transport	2 out of 9303 genes, 0.0%	2 out of 9930 genes, 0.0%	1
response to carbon dioxide	2 out of 9303 genes, 0.0%	2 out of 9930 genes, 0.0%	1
NADH dehydrogenase complex assembly	2 out of 9303 genes, 0.0%	2 out of 9930 genes, 0.0%	1
response to gamma radiation	2 out of 9303 genes, 0.0%	2 out of 9930 genes, 0.0%	1
positive regulation of phospholipase activity	2 out of 9303 genes, 0.0%	2 out of 9930 genes, 0.0%	1
regulation of transposition	2 out of 9303 genes, 0.0%	2 out of 9930 genes, 0.0%	1
regulation of cellular ketone metabolic process	2 out of 9303 genes, 0.0%	2 out of 9930 genes, 0.0%	1
positive regulation of gene expression	2 out of 9303 genes, 0.0%	2 out of 9930 genes, 0.0%	1
positive regulation of cell development	2 out of 9303 genes, 0.0%	2 out of 9930 genes, 0.0%	1
regulation of multivesicular body size	2 out of 9303 genes, 0.0%	2 out of 9930 genes, 0.0%	1
regulation of mitochondrion organization	2 out of 9303 genes, 0.0%	2 out of 9930 genes, 0.0%	1
positive regulation of phospholipase C activity	2 out of 9303 genes, 0.0%	2 out of 9930 genes, 0.0%	1
regulation of cholesterol efflux	2 out of 9303 genes, 0.0%	2 out of 9930 genes, 0.0%	1
positive regulation of lipid storage	2 out of 9303 genes, 0.0%	2 out of 9930 genes, 0.0%	1
regulation of microtubule nucleation	2 out of 9303 genes, 0.0%	2 out of 9930 genes, 0.0%	1
primary neural tube formation	2 out of 9303 genes, 0.0%	2 out of 9930 genes, 0.0%	1
mesenchymal cell development	2 out of 9303 genes, 0.0%	2 out of 9930 genes, 0.0%	1
regulation of skeletal muscle adaptation	2 out of 9303 genes, 0.0%	2 out of 9930 genes, 0.0%	1
release of sequestered calcium ion into cytosol by sarcoplasmic reticulum	2 out of 9303 genes, 0.0%	2 out of 9930 genes, 0.0%	1
muscle cell migration	2 out of 9303 genes, 0.0%	2 out of 9930 genes, 0.0%	1
regulation of skeletal muscle contraction	2 out of 9303 genes, 0.0%	2 out of 9930 genes, 0.0%	1
regulation of skeletal muscle contraction by neural stimulation via neuromuscular junction	2 out of 9303 genes, 0.0%	2 out of 9930 genes, 0.0%	1
smooth muscle cell migration	2 out of 9303 genes, 0.0%	2 out of 9930 genes, 0.0%	1
C4-dicarboxylate transport	2 out of 9303 genes, 0.0%	2 out of 9930 genes, 0.0%	1
monosaccharide transport	2 out of 9303 genes, 0.0%	2 out of 9930 genes, 0.0%	1
nucleotide-sugar transport	2 out of 9303 genes, 0.0%	2 out of 9930 genes, 0.0%	1
pyrimidine nucleotide-sugar transport	2 out of 9303 genes, 0.0%	2 out of 9930 genes, 0.0%	1
peptide transport	2 out of 9303 genes, 0.0%	2 out of 9930 genes, 0.0%	1
sesquiterpenoid biosynthetic process	2 out of 9303 genes, 0.0%	2 out of 9930 genes, 0.0%	1
terpenoid biosynthetic process	2 out of 9303 genes, 0.0%	2 out of 9930 genes, 0.0%	1
iron-sulfur cluster assembly	2 out of 9303 genes, 0.0%	2 out of 9930 genes, 0.0%	1
protein-heme linkage	2 out of 9303 genes, 0.0%	2 out of 9930 genes, 0.0%	1
protein-tetrapyrrole linkage	2 out of 9303 genes, 0.0%	2 out of 9930 genes, 0.0%	1
peptidyl-serine modification	2 out of 9303 genes, 0.0%	2 out of 9930 genes, 0.0%	1
1-aminocyclopropane-1-carboxylate metabolic process	2 out of 9303 genes, 0.0%	2 out of 9930 genes, 0.0%	1
oviposition	2 out of 9303 genes, 0.0%	2 out of 9930 genes, 0.0%	1
transformation of host cell by virus	2 out of 9303 genes, 0.0%	2 out of 9930 genes, 0.0%	1
aldonic acid metabolic process	2 out of 9303 genes, 0.0%	2 out of 9930 genes, 0.0%	1
cerebral cortex cell migration	2 out of 9303 genes, 0.0%	2 out of 9930 genes, 0.0%	1
substrate-independent telencephalic tangential migration	2 out of 9303 genes, 0.0%	2 out of 9930 genes, 0.0%	1
substrate-independent telencephalic tangential interneuron migration	2 out of 9303 genes, 0.0%	2 out of 9930 genes, 0.0%	1
forebrain cell migration	2 out of 9303 genes, 0.0%	2 out of 9930 genes, 0.0%	1
neural tube development	2 out of 9303 genes, 0.0%	2 out of 9930 genes, 0.0%	1
cerebral cortex development	2 out of 9303 genes, 0.0%	2 out of 9930 genes, 0.0%	1
telencephalon cell migration	2 out of 9303 genes, 0.0%	2 out of 9930 genes, 0.0%	1
metencephalon development	2 out of 9303 genes, 0.0%	2 out of 9930 genes, 0.0%	1
chaeta development	2 out of 9303 genes, 0.0%	2 out of 9930 genes, 0.0%	1
cellular anion homeostasis	2 out of 9303 genes, 0.0%	2 out of 9930 genes, 0.0%	1
peptide hormone secretion	2 out of 9303 genes, 0.0%	2 out of 9930 genes, 0.0%	1
insulin secretion	2 out of 9303 genes, 0.0%	2 out of 9930 genes, 0.0%	1
regulation of endocytosis	2 out of 9303 genes, 0.0%	2 out of 9930 genes, 0.0%	1
positive regulation of cell growth	2 out of 9303 genes, 0.0%	2 out of 9930 genes, 0.0%	1
respiratory tube development	2 out of 9303 genes, 0.0%	2 out of 9930 genes, 0.0%	1
lung development	2 out of 9303 genes, 0.0%	2 out of 9930 genes, 0.0%	1
leukocyte chemotaxis	2 out of 9303 genes, 0.0%	2 out of 9930 genes, 0.0%	1
negative regulation of histone modification	2 out of 9303 genes, 0.0%	2 out of 9930 genes, 0.0%	1
negative regulation of histone methylation	2 out of 9303 genes, 0.0%	2 out of 9930 genes, 0.0%	1
metallo-sulfur cluster assembly	2 out of 9303 genes, 0.0%	2 out of 9930 genes, 0.0%	1
biomineral tissue development	2 out of 9303 genes, 0.0%	2 out of 9930 genes, 0.0%	1
positive regulation of cellular biosynthetic process	2 out of 9303 genes, 0.0%	2 out of 9930 genes, 0.0%	1
negative regulation of defense response	2 out of 9303 genes, 0.0%	2 out of 9930 genes, 0.0%	1
negative regulation of response to external stimulus	2 out of 9303 genes, 0.0%	2 out of 9930 genes, 0.0%	1
regulation of Rap GTPase activity	2 out of 9303 genes, 0.0%	2 out of 9930 genes, 0.0%	1
regulation of Rap protein signal transduction	2 out of 9303 genes, 0.0%	2 out of 9930 genes, 0.0%	1
protein exit from endoplasmic reticulum	2 out of 9303 genes, 0.0%	2 out of 9930 genes, 0.0%	1
regulation of microvillus organization	2 out of 9303 genes, 0.0%	2 out of 9930 genes, 0.0%	1
regulation of follicle cell microvillus organization	2 out of 9303 genes, 0.0%	2 out of 9930 genes, 0.0%	1
regulation of monooxygenase activity	2 out of 9303 genes, 0.0%	2 out of 9930 genes, 0.0%	1
positive regulation of Rap GTPase activity	2 out of 9303 genes, 0.0%	2 out of 9930 genes, 0.0%	1
activin receptor signaling pathway	2 out of 9303 genes, 0.0%	2 out of 9930 genes, 0.0%	1
mononuclear cell proliferation	2 out of 9303 genes, 0.0%	2 out of 9930 genes, 0.0%	1
ribonucleoprotein complex disassembly	2 out of 9303 genes, 0.0%	2 out of 9930 genes, 0.0%	1
response to vitamin	2 out of 9303 genes, 0.0%	2 out of 9930 genes, 0.0%	1
histone H2A ubiquitination	2 out of 9303 genes, 0.0%	2 out of 9930 genes, 0.0%	1
nucleotide-excision repair, DNA incision	2 out of 9303 genes, 0.0%	2 out of 9930 genes, 0.0%	1
response to glucagon stimulus	2 out of 9303 genes, 0.0%	2 out of 9930 genes, 0.0%	1
response to monosaccharide stimulus	2 out of 9303 genes, 0.0%	2 out of 9930 genes, 0.0%	1
response to disaccharide stimulus	2 out of 9303 genes, 0.0%	2 out of 9930 genes, 0.0%	1
cellular response to oxidative stress	2 out of 9303 genes, 0.0%	2 out of 9930 genes, 0.0%	1
cellular response to reactive oxygen species	2 out of 9303 genes, 0.0%	2 out of 9930 genes, 0.0%	1
genitalia morphogenesis	2 out of 9303 genes, 0.0%	2 out of 9930 genes, 0.0%	1
copper ion transmembrane transport	2 out of 9303 genes, 0.0%	2 out of 9930 genes, 0.0%	1
maintenance of protein localization in endoplasmic reticulum	2 out of 9303 genes, 0.0%	2 out of 9930 genes, 0.0%	1
hermaphrodite somatic sex determination	2 out of 9303 genes, 0.0%	2 out of 9930 genes, 0.0%	1
regulation of cytokine biosynthetic process	2 out of 9303 genes, 0.0%	2 out of 9930 genes, 0.0%	1
negative regulation of cytokine biosynthetic process	2 out of 9303 genes, 0.0%	2 out of 9930 genes, 0.0%	1
T cell proliferation	2 out of 9303 genes, 0.0%	2 out of 9930 genes, 0.0%	1
T cell activation	2 out of 9303 genes, 0.0%	2 out of 9930 genes, 0.0%	1
heme metabolic process	2 out of 9303 genes, 0.0%	2 out of 9930 genes, 0.0%	1
ribosome assembly	2 out of 9303 genes, 0.0%	2 out of 9930 genes, 0.0%	1
purine nucleoside metabolic process	2 out of 9303 genes, 0.0%	2 out of 9930 genes, 0.0%	1
vitamin K metabolic process	2 out of 9303 genes, 0.0%	2 out of 9930 genes, 0.0%	1
thyroid hormone metabolic process	2 out of 9303 genes, 0.0%	2 out of 9930 genes, 0.0%	1
serotonin metabolic process	2 out of 9303 genes, 0.0%	2 out of 9930 genes, 0.0%	1
inner ear morphogenesis	2 out of 9303 genes, 0.0%	2 out of 9930 genes, 0.0%	1
odontogenesis	2 out of 9303 genes, 0.0%	2 out of 9930 genes, 0.0%	1
ATP-dependent chromatin remodeling	2 out of 9303 genes, 0.0%	2 out of 9930 genes, 0.0%	1
flagellum organization	2 out of 9303 genes, 0.0%	2 out of 9930 genes, 0.0%	1
receptor metabolic process	2 out of 9303 genes, 0.0%	2 out of 9930 genes, 0.0%	1
receptor clustering	2 out of 9303 genes, 0.0%	2 out of 9930 genes, 0.0%	1
apical junction assembly	2 out of 9303 genes, 0.0%	2 out of 9930 genes, 0.0%	1
positive regulation of DNA binding	2 out of 9303 genes, 0.0%	2 out of 9930 genes, 0.0%	1
regulation of ATPase activity	2 out of 9303 genes, 0.0%	2 out of 9930 genes, 0.0%	1
histone exchange	2 out of 9303 genes, 0.0%	2 out of 9930 genes, 0.0%	1
regulation of muscle adaptation	2 out of 9303 genes, 0.0%	2 out of 9930 genes, 0.0%	1
regulation of neuron apoptotic process	2 out of 9303 genes, 0.0%	2 out of 9930 genes, 0.0%	1
positive regulation of neuron apoptotic process	2 out of 9303 genes, 0.0%	2 out of 9930 genes, 0.0%	1
response to estrogen stimulus	2 out of 9303 genes, 0.0%	2 out of 9930 genes, 0.0%	1
histone H4-K16 acetylation	2 out of 9303 genes, 0.0%	2 out of 9930 genes, 0.0%	1
cellular polysaccharide catabolic process	2 out of 9303 genes, 0.0%	2 out of 9930 genes, 0.0%	1
cellular carbohydrate catabolic process	2 out of 9303 genes, 0.0%	2 out of 9930 genes, 0.0%	1
double-strand break repair via synthesis-dependent strand annealing	2 out of 9303 genes, 0.0%	2 out of 9930 genes, 0.0%	1
cell-cell junction maintenance	2 out of 9303 genes, 0.0%	2 out of 9930 genes, 0.0%	1
negative regulation of DNA repair	2 out of 9303 genes, 0.0%	2 out of 9930 genes, 0.0%	1
regulation of female receptivity	2 out of 9303 genes, 0.0%	2 out of 9930 genes, 0.0%	1
positive regulation of growth	2 out of 9303 genes, 0.0%	2 out of 9930 genes, 0.0%	1
positive regulation of nucleobase-containing compound metabolic process	2 out of 9303 genes, 0.0%	2 out of 9930 genes, 0.0%	1
AMP metabolic process	2 out of 9303 genes, 0.0%	2 out of 9930 genes, 0.0%	1
CTP metabolic process	2 out of 9303 genes, 0.0%	2 out of 9930 genes, 0.0%	1
GTP metabolic process	2 out of 9303 genes, 0.0%	2 out of 9930 genes, 0.0%	1
cytidine metabolic process	2 out of 9303 genes, 0.0%	2 out of 9930 genes, 0.0%	1
nucleobase catabolic process	2 out of 9303 genes, 0.0%	2 out of 9930 genes, 0.0%	1
purine ribonucleoside metabolic process	2 out of 9303 genes, 0.0%	2 out of 9930 genes, 0.0%	1
purine ribonucleoside catabolic process	2 out of 9303 genes, 0.0%	2 out of 9930 genes, 0.0%	1
pyrimidine ribonucleoside metabolic process	2 out of 9303 genes, 0.0%	2 out of 9930 genes, 0.0%	1
pyrimidine ribonucleoside catabolic process	2 out of 9303 genes, 0.0%	2 out of 9930 genes, 0.0%	1
pyrimidine nucleoside catabolic process	2 out of 9303 genes, 0.0%	2 out of 9930 genes, 0.0%	1
diacylglycerol metabolic process	2 out of 9303 genes, 0.0%	2 out of 9930 genes, 0.0%	1
regulation of centrosome cycle	2 out of 9303 genes, 0.0%	2 out of 9930 genes, 0.0%	1
lymphocyte proliferation	2 out of 9303 genes, 0.0%	2 out of 9930 genes, 0.0%	1
phosphorylated carbohydrate dephosphorylation	2 out of 9303 genes, 0.0%	2 out of 9930 genes, 0.0%	1
hormone secretion	2 out of 9303 genes, 0.0%	2 out of 9930 genes, 0.0%	1
nonassociative learning	2 out of 9303 genes, 0.0%	2 out of 9930 genes, 0.0%	1
male courtship behavior, veined wing extension	2 out of 9303 genes, 0.0%	2 out of 9930 genes, 0.0%	1
regulation of receptor-mediated endocytosis	2 out of 9303 genes, 0.0%	2 out of 9930 genes, 0.0%	1
ectodermal digestive tract morphogenesis	2 out of 9303 genes, 0.0%	2 out of 9930 genes, 0.0%	1
neuron fate specification	2 out of 9303 genes, 0.0%	2 out of 9930 genes, 0.0%	1
axon extension	2 out of 9303 genes, 0.0%	2 out of 9930 genes, 0.0%	1
embryonic skeletal system morphogenesis	2 out of 9303 genes, 0.0%	2 out of 9930 genes, 0.0%	1
skeletal system morphogenesis	2 out of 9303 genes, 0.0%	2 out of 9930 genes, 0.0%	1
embryonic skeletal system development	2 out of 9303 genes, 0.0%	2 out of 9930 genes, 0.0%	1
mesenchymal cell differentiation	2 out of 9303 genes, 0.0%	2 out of 9930 genes, 0.0%	1
regulation of dendrite development	2 out of 9303 genes, 0.0%	2 out of 9930 genes, 0.0%	1
multicellular organismal movement	2 out of 9303 genes, 0.0%	2 out of 9930 genes, 0.0%	1
musculoskeletal movement	2 out of 9303 genes, 0.0%	2 out of 9930 genes, 0.0%	1
leukocyte migration	2 out of 9303 genes, 0.0%	2 out of 9930 genes, 0.0%	1
pigment cell differentiation	2 out of 9303 genes, 0.0%	2 out of 9930 genes, 0.0%	1
regulation of endosome size	2 out of 9303 genes, 0.0%	2 out of 9930 genes, 0.0%	1
negative regulation of DNA metabolic process	2 out of 9303 genes, 0.0%	2 out of 9930 genes, 0.0%	1
negative regulation of binding	2 out of 9303 genes, 0.0%	2 out of 9930 genes, 0.0%	1
positive regulation of muscle cell differentiation	2 out of 9303 genes, 0.0%	2 out of 9930 genes, 0.0%	1
positive regulation of nitrogen compound metabolic process	2 out of 9303 genes, 0.0%	2 out of 9930 genes, 0.0%	1
release of sequestered calcium ion into cytosol	2 out of 9303 genes, 0.0%	2 out of 9930 genes, 0.0%	1
positive regulation of RNA metabolic process	2 out of 9303 genes, 0.0%	2 out of 9930 genes, 0.0%	1
establishment of spindle orientation	2 out of 9303 genes, 0.0%	2 out of 9930 genes, 0.0%	1
regulation of oxidoreductase activity	2 out of 9303 genes, 0.0%	2 out of 9930 genes, 0.0%	1
cytosolic calcium ion homeostasis	2 out of 9303 genes, 0.0%	2 out of 9930 genes, 0.0%	1
mitochondrial calcium ion homeostasis	2 out of 9303 genes, 0.0%	2 out of 9930 genes, 0.0%	1
localization within membrane	2 out of 9303 genes, 0.0%	2 out of 9930 genes, 0.0%	1
anion homeostasis	2 out of 9303 genes, 0.0%	2 out of 9930 genes, 0.0%	1
positive regulation of lipase activity	2 out of 9303 genes, 0.0%	2 out of 9930 genes, 0.0%	1
regulation of oocyte development	2 out of 9303 genes, 0.0%	2 out of 9930 genes, 0.0%	1
regulation of ryanodine-sensitive calcium-release channel activity	2 out of 9303 genes, 0.0%	2 out of 9930 genes, 0.0%	1
cell chemotaxis	2 out of 9303 genes, 0.0%	2 out of 9930 genes, 0.0%	1
cytosolic calcium ion transport	2 out of 9303 genes, 0.0%	2 out of 9930 genes, 0.0%	1
calcium ion transport into cytosol	2 out of 9303 genes, 0.0%	2 out of 9930 genes, 0.0%	1
lung morphogenesis	2 out of 9303 genes, 0.0%	2 out of 9930 genes, 0.0%	1
ectodermal placode formation	2 out of 9303 genes, 0.0%	2 out of 9930 genes, 0.0%	1
sarcoplasmic reticulum calcium ion transport	2 out of 9303 genes, 0.0%	2 out of 9930 genes, 0.0%	1
leukocyte proliferation	2 out of 9303 genes, 0.0%	2 out of 9930 genes, 0.0%	1
tight junction assembly	2 out of 9303 genes, 0.0%	2 out of 9930 genes, 0.0%	1
L-methionine biosynthetic process	2 out of 9303 genes, 0.0%	2 out of 9930 genes, 0.0%	1
ectodermal placode morphogenesis	2 out of 9303 genes, 0.0%	2 out of 9930 genes, 0.0%	1
nitrogen compound transport	2 out of 9303 genes, 0.0%	2 out of 9930 genes, 0.0%	1
pyrimidine-containing compound catabolic process	2 out of 9303 genes, 0.0%	2 out of 9930 genes, 0.0%	1
neurotransmitter-gated ion channel clustering	2 out of 9303 genes, 0.0%	2 out of 9930 genes, 0.0%	1
maintenance of protein localization in organelle	2 out of 9303 genes, 0.0%	2 out of 9930 genes, 0.0%	1
establishment of epithelial cell polarity	2 out of 9303 genes, 0.0%	2 out of 9930 genes, 0.0%	1
regulation of phospholipase C activity	2 out of 9303 genes, 0.0%	2 out of 9930 genes, 0.0%	1
guanosine-containing compound metabolic process	2 out of 9303 genes, 0.0%	2 out of 9930 genes, 0.0%	1
guanosine-containing compound catabolic process	2 out of 9303 genes, 0.0%	2 out of 9930 genes, 0.0%	1
primary amino compound metabolic process	2 out of 9303 genes, 0.0%	2 out of 9930 genes, 0.0%	1
regulation of neuron death	2 out of 9303 genes, 0.0%	2 out of 9930 genes, 0.0%	1
positive regulation of neuron death	2 out of 9303 genes, 0.0%	2 out of 9930 genes, 0.0%	1
regulation of double-strand break repair	2 out of 9303 genes, 0.0%	2 out of 9930 genes, 0.0%	1
negative regulation of double-strand break repair	2 out of 9303 genes, 0.0%	2 out of 9930 genes, 0.0%	1
regulation of response to DNA damage stimulus	2 out of 9303 genes, 0.0%	2 out of 9930 genes, 0.0%	1
negative regulation of response to DNA damage stimulus	2 out of 9303 genes, 0.0%	2 out of 9930 genes, 0.0%	1
negative regulation of chromosome organization	2 out of 9303 genes, 0.0%	2 out of 9930 genes, 0.0%	1
imaginal disc morphogenesis	391 out of 9303 genes, 4.2%	423 out of 9930 genes, 4.3%	1
post-embryonic organ morphogenesis	391 out of 9303 genes, 4.2%	423 out of 9930 genes, 4.3%	1
mesoderm formation	27 out of 9303 genes, 0.3%	30 out of 9930 genes, 0.3%	1
protein localization to nucleus	27 out of 9303 genes, 0.3%	30 out of 9930 genes, 0.3%	1
salivary gland development	48 out of 9303 genes, 0.5%	53 out of 9930 genes, 0.5%	1
phospholipid biosynthetic process	17 out of 9303 genes, 0.2%	19 out of 9930 genes, 0.2%	1
central nervous system neuron differentiation	17 out of 9303 genes, 0.2%	19 out of 9930 genes, 0.2%	1
positive regulation of programmed cell death	17 out of 9303 genes, 0.2%	19 out of 9930 genes, 0.2%	1
post-embryonic organ development	402 out of 9303 genes, 4.3%	435 out of 9930 genes, 4.4%	1
MAPK cascade	81 out of 9303 genes, 0.9%	89 out of 9930 genes, 0.9%	1
peptide metabolic process	26 out of 9303 genes, 0.3%	29 out of 9930 genes, 0.3%	1
pyrimidine nucleoside triphosphate biosynthetic process	8 out of 9303 genes, 0.1%	9 out of 9930 genes, 0.1%	1
regulation of cell fate commitment	8 out of 9303 genes, 0.1%	9 out of 9930 genes, 0.1%	1
polyol metabolic process	8 out of 9303 genes, 0.1%	9 out of 9930 genes, 0.1%	1
cellular monovalent inorganic cation homeostasis	8 out of 9303 genes, 0.1%	9 out of 9930 genes, 0.1%	1
regulation of cellular pH	8 out of 9303 genes, 0.1%	9 out of 9930 genes, 0.1%	1
cortical cytoskeleton organization	8 out of 9303 genes, 0.1%	9 out of 9930 genes, 0.1%	1
regulation of histone modification	8 out of 9303 genes, 0.1%	9 out of 9930 genes, 0.1%	1
regulation of histone methylation	8 out of 9303 genes, 0.1%	9 out of 9930 genes, 0.1%	1
positive regulation of intracellular transport	8 out of 9303 genes, 0.1%	9 out of 9930 genes, 0.1%	1
cell adhesion mediated by integrin	8 out of 9303 genes, 0.1%	9 out of 9930 genes, 0.1%	1
cell-cell adhesion mediated by integrin	8 out of 9303 genes, 0.1%	9 out of 9930 genes, 0.1%	1
cardiac cell differentiation	8 out of 9303 genes, 0.1%	9 out of 9930 genes, 0.1%	1
regulation of cell fate specification	8 out of 9303 genes, 0.1%	9 out of 9930 genes, 0.1%	1
positive regulation of cell differentiation	8 out of 9303 genes, 0.1%	9 out of 9930 genes, 0.1%	1
intracellular pH reduction	8 out of 9303 genes, 0.1%	9 out of 9930 genes, 0.1%	1
regulation of intracellular pH	8 out of 9303 genes, 0.1%	9 out of 9930 genes, 0.1%	1
acylglycerol homeostasis	8 out of 9303 genes, 0.1%	9 out of 9930 genes, 0.1%	1
regulation of protein serine/threonine kinase activity	8 out of 9303 genes, 0.1%	9 out of 9930 genes, 0.1%	1
positive regulation of catalytic activity	36 out of 9303 genes, 0.4%	40 out of 9930 genes, 0.4%	1
imaginal disc-derived appendage morphogenesis	140 out of 9303 genes, 1.5%	153 out of 9930 genes, 1.5%	1
imaginal disc-derived appendage development	140 out of 9303 genes, 1.5%	153 out of 9930 genes, 1.5%	1
regulation of cell differentiation	164 out of 9303 genes, 1.8%	179 out of 9930 genes, 1.8%	1
mitochondrion organization	25 out of 9303 genes, 0.3%	28 out of 9930 genes, 0.3%	1
carbohydrate derivative metabolic process	421 out of 9303 genes, 4.5%	456 out of 9930 genes, 4.6%	1
imaginal disc-derived wing morphogenesis	126 out of 9303 genes, 1.4%	138 out of 9930 genes, 1.4%	1
nucleic acid metabolic process	1625 out of 9303 genes, 17.5%	1747 out of 9930 genes, 17.6%	1
appendage development	150 out of 9303 genes, 1.6%	164 out of 9930 genes, 1.7%	1
sensory perception	125 out of 9303 genes, 1.3%	137 out of 9930 genes, 1.4%	1
regulation of multicellular organismal process	224 out of 9303 genes, 2.4%	244 out of 9930 genes, 2.5%	1
protein glycosylation	34 out of 9303 genes, 0.4%	38 out of 9930 genes, 0.4%	1
histone methylation	34 out of 9303 genes, 0.4%	38 out of 9930 genes, 0.4%	1
macromolecule glycosylation	34 out of 9303 genes, 0.4%	38 out of 9930 genes, 0.4%	1
glycoprotein metabolic process	55 out of 9303 genes, 0.6%	61 out of 9930 genes, 0.6%	1
regulation of cell growth	15 out of 9303 genes, 0.2%	17 out of 9930 genes, 0.2%	1
negative regulation of cell projection organization	15 out of 9303 genes, 0.2%	17 out of 9930 genes, 0.2%	1
positive regulation of immune system process	24 out of 9303 genes, 0.3%	27 out of 9930 genes, 0.3%	1
ameboidal cell migration	7 out of 9303 genes, 0.1%	8 out of 9930 genes, 0.1%	1
kidney development	7 out of 9303 genes, 0.1%	8 out of 9930 genes, 0.1%	1
response to UV	7 out of 9303 genes, 0.1%	8 out of 9930 genes, 0.1%	1
larval behavior	7 out of 9303 genes, 0.1%	8 out of 9930 genes, 0.1%	1
response to cytokine stimulus	7 out of 9303 genes, 0.1%	8 out of 9930 genes, 0.1%	1
quinone cofactor metabolic process	7 out of 9303 genes, 0.1%	8 out of 9930 genes, 0.1%	1
regulation of MAP kinase activity	7 out of 9303 genes, 0.1%	8 out of 9930 genes, 0.1%	1
blood vessel morphogenesis	7 out of 9303 genes, 0.1%	8 out of 9930 genes, 0.1%	1
sequestering of metal ion	7 out of 9303 genes, 0.1%	8 out of 9930 genes, 0.1%	1
organic substance metabolic process	2473 out of 9303 genes, 26.6%	2655 out of 9930 genes, 26.7%	1
electron transport chain	76 out of 9303 genes, 0.8%	84 out of 9930 genes, 0.8%	1
response to temperature stimulus	33 out of 9303 genes, 0.4%	37 out of 9930 genes, 0.4%	1
gliogenesis	33 out of 9303 genes, 0.4%	37 out of 9930 genes, 0.4%	1
post-embryonic appendage morphogenesis	134 out of 9303 genes, 1.4%	147 out of 9930 genes, 1.5%	1
leg disc morphogenesis	43 out of 9303 genes, 0.5%	48 out of 9930 genes, 0.5%	1
nucleoside triphosphate metabolic process	43 out of 9303 genes, 0.5%	48 out of 9930 genes, 0.5%	1
leg disc development	43 out of 9303 genes, 0.5%	48 out of 9930 genes, 0.5%	1
production of molecular mediator of immune response	23 out of 9303 genes, 0.2%	26 out of 9930 genes, 0.3%	1
microtubule-based transport	23 out of 9303 genes, 0.2%	26 out of 9930 genes, 0.3%	1
cytoskeleton-dependent intracellular transport	23 out of 9303 genes, 0.2%	26 out of 9930 genes, 0.3%	1
organ morphogenesis	639 out of 9303 genes, 6.9%	691 out of 9930 genes, 7.0%	1
intracellular signal transduction	373 out of 9303 genes, 4.0%	405 out of 9930 genes, 4.1%	1
synapse organization	64 out of 9303 genes, 0.7%	71 out of 9930 genes, 0.7%	1
carbohydrate derivative biosynthetic process	64 out of 9303 genes, 0.7%	71 out of 9930 genes, 0.7%	1
organ growth	53 out of 9303 genes, 0.6%	59 out of 9930 genes, 0.6%	1
growth	157 out of 9303 genes, 1.7%	172 out of 9930 genes, 1.7%	1
response to reactive oxygen species	14 out of 9303 genes, 0.2%	16 out of 9930 genes, 0.2%	1
response to insulin stimulus	14 out of 9303 genes, 0.2%	16 out of 9930 genes, 0.2%	1
mitochondrion localization	14 out of 9303 genes, 0.2%	16 out of 9930 genes, 0.2%	1
negative regulation of cell death	14 out of 9303 genes, 0.2%	16 out of 9930 genes, 0.2%	1
dendrite development	109 out of 9303 genes, 1.2%	120 out of 9930 genes, 1.2%	1
cell projection assembly	42 out of 9303 genes, 0.5%	47 out of 9930 genes, 0.5%	1
synapse assembly	63 out of 9303 genes, 0.7%	70 out of 9930 genes, 0.7%	1
sex differentiation	52 out of 9303 genes, 0.6%	58 out of 9930 genes, 0.6%	1
regulation of primary metabolic process	304 out of 9303 genes, 3.3%	331 out of 9930 genes, 3.3%	1
regulation of immune system process	62 out of 9303 genes, 0.7%	69 out of 9930 genes, 0.7%	1
angiogenesis	6 out of 9303 genes, 0.1%	7 out of 9930 genes, 0.1%	1
nematode larval development	6 out of 9303 genes, 0.1%	7 out of 9930 genes, 0.1%	1
glycolipid metabolic process	6 out of 9303 genes, 0.1%	7 out of 9930 genes, 0.1%	1
dicarboxylic acid transport	6 out of 9303 genes, 0.1%	7 out of 9930 genes, 0.1%	1
sex determination	6 out of 9303 genes, 0.1%	7 out of 9930 genes, 0.1%	1
pyrimidine ribonucleoside triphosphate metabolic process	6 out of 9303 genes, 0.1%	7 out of 9930 genes, 0.1%	1
pyrimidine ribonucleoside triphosphate biosynthetic process	6 out of 9303 genes, 0.1%	7 out of 9930 genes, 0.1%	1
cardioblast differentiation	6 out of 9303 genes, 0.1%	7 out of 9930 genes, 0.1%	1
regulation of Rho GTPase activity	6 out of 9303 genes, 0.1%	7 out of 9930 genes, 0.1%	1
cellular pigmentation	6 out of 9303 genes, 0.1%	7 out of 9930 genes, 0.1%	1
regulation of Rho protein signal transduction	6 out of 9303 genes, 0.1%	7 out of 9930 genes, 0.1%	1
reproductive structure development	51 out of 9303 genes, 0.5%	57 out of 9930 genes, 0.6%	1
reproductive system development	51 out of 9303 genes, 0.5%	57 out of 9930 genes, 0.6%	1
recombinational repair	13 out of 9303 genes, 0.1%	15 out of 9930 genes, 0.2%	1
cellular modified amino acid metabolic process	13 out of 9303 genes, 0.1%	15 out of 9930 genes, 0.2%	1
response to osmotic stress	13 out of 9303 genes, 0.1%	15 out of 9930 genes, 0.2%	1
regulation of axonogenesis	13 out of 9303 genes, 0.1%	15 out of 9930 genes, 0.2%	1
nucleoside triphosphate biosynthetic process	40 out of 9303 genes, 0.4%	45 out of 9930 genes, 0.5%	1
ribonucleoside triphosphate metabolic process	40 out of 9303 genes, 0.4%	45 out of 9930 genes, 0.5%	1
BMP signaling pathway	21 out of 9303 genes, 0.2%	24 out of 9930 genes, 0.2%	1
response to alcohol	21 out of 9303 genes, 0.2%	24 out of 9930 genes, 0.2%	1
regulation of cellular catabolic process	82 out of 9303 genes, 0.9%	91 out of 9930 genes, 0.9%	1
[truncated: 261 more rows]

## Sheet: novel c
Table S11 The GO terms for novel different miRNAs from the component ontology with p-value as good or better than 1
Gene Ontology term	Cluster frequency	Genome frequency of use	Corrected P-value
mitochondrial intermembrane space	5 out of 451 genes, 1.1%	7 out of 6958 genes, 0.1%	0.00301
organelle envelope lumen	5 out of 451 genes, 1.1%	7 out of 6958 genes, 0.1%	0.00301
cell division site	8 out of 451 genes, 1.8%	26 out of 6958 genes, 0.4%	0.02311
cell division site part	8 out of 451 genes, 1.8%	26 out of 6958 genes, 0.4%	0.02311
myosin complex	10 out of 451 genes, 2.2%	45 out of 6958 genes, 0.6%	0.06897
virion	3 out of 451 genes, 0.7%	4 out of 6958 genes, 0.1%	0.14731
virion part	3 out of 451 genes, 0.7%	4 out of 6958 genes, 0.1%	0.14731
small nuclear ribonucleoprotein complex	7 out of 451 genes, 1.6%	31 out of 6958 genes, 0.4%	0.44147
actin filament	6 out of 451 genes, 1.3%	26 out of 6958 genes, 0.4%	0.77545
ribonucleoprotein complex	49 out of 451 genes, 10.9%	530 out of 6958 genes, 7.6%	0.91925
spliceosomal complex	23 out of 451 genes, 5.1%	205 out of 6958 genes, 2.9%	0.96264
proteasome accessory complex	4 out of 451 genes, 0.9%	13 out of 6958 genes, 0.2%	1
preribosome	3 out of 451 genes, 0.7%	10 out of 6958 genes, 0.1%	1
protein serine/threonine phosphatase complex	5 out of 451 genes, 1.1%	28 out of 6958 genes, 0.4%	1
intracellular organelle part	126 out of 451 genes, 27.9%	1684 out of 6958 genes, 24.2%	1
organelle envelope	26 out of 451 genes, 5.8%	280 out of 6958 genes, 4.0%	1
spindle	10 out of 451 genes, 2.2%	84 out of 6958 genes, 1.2%	1
actin cytoskeleton	16 out of 451 genes, 3.5%	156 out of 6958 genes, 2.2%	1
ISWI complex	3 out of 451 genes, 0.7%	13 out of 6958 genes, 0.2%	1
histone acetyltransferase complex	4 out of 451 genes, 0.9%	22 out of 6958 genes, 0.3%	1
cytoplasm	124 out of 451 genes, 27.5%	1683 out of 6958 genes, 24.2%	1
envelope	26 out of 451 genes, 5.8%	294 out of 6958 genes, 4.2%	1
ribosome	13 out of 451 genes, 2.9%	127 out of 6958 genes, 1.8%	1
organelle part	131 out of 451 genes, 29.0%	1807 out of 6958 genes, 26.0%	1
cytoplasmic part	118 out of 451 genes, 26.2%	1627 out of 6958 genes, 23.4%	1
secretory granule	2 out of 451 genes, 0.4%	8 out of 6958 genes, 0.1%	1
organelle inner membrane	17 out of 451 genes, 3.8%	186 out of 6958 genes, 2.7%	1
ribosomal subunit	11 out of 451 genes, 2.4%	112 out of 6958 genes, 1.6%	1
calcium channel complex	2 out of 451 genes, 0.4%	9 out of 6958 genes, 0.1%	1
organelle membrane	32 out of 451 genes, 7.1%	397 out of 6958 genes, 5.7%	1
mitochondrion	23 out of 451 genes, 5.1%	273 out of 6958 genes, 3.9%	1
macromolecular complex	126 out of 451 genes, 27.9%	1774 out of 6958 genes, 25.5%	1
unconventional myosin complex	3 out of 451 genes, 0.7%	19 out of 6958 genes, 0.3%	1
membrane-enclosed lumen	36 out of 451 genes, 8.0%	456 out of 6958 genes, 6.6%	1
organellar ribosome	7 out of 451 genes, 1.6%	65 out of 6958 genes, 0.9%	1
microbody part	2 out of 451 genes, 0.4%	10 out of 6958 genes, 0.1%	1
peroxisomal part	2 out of 451 genes, 0.4%	10 out of 6958 genes, 0.1%	1
peroxisome	2 out of 451 genes, 0.4%	11 out of 6958 genes, 0.2%	1
ion channel complex	2 out of 451 genes, 0.4%	11 out of 6958 genes, 0.2%	1
cation channel complex	2 out of 451 genes, 0.4%	11 out of 6958 genes, 0.2%	1
intrinsic to membrane	70 out of 451 genes, 15.5%	965 out of 6958 genes, 13.9%	1
nuclear part	51 out of 451 genes, 11.3%	690 out of 6958 genes, 9.9%	1
intracellular	332 out of 451 genes, 73.6%	4980 out of 6958 genes, 71.6%	1
endosome	7 out of 451 genes, 1.6%	71 out of 6958 genes, 1.0%	1
intracellular part	326 out of 451 genes, 72.3%	4887 out of 6958 genes, 70.2%	1
mitochondrial part	20 out of 451 genes, 4.4%	249 out of 6958 genes, 3.6%	1
chromatin remodeling complex	3 out of 451 genes, 0.7%	24 out of 6958 genes, 0.3%	1
nucleus	55 out of 451 genes, 12.2%	761 out of 6958 genes, 10.9%	1
Golgi-associated vesicle	3 out of 451 genes, 0.7%	26 out of 6958 genes, 0.4%	1
ubiquitin ligase complex	4 out of 451 genes, 0.9%	39 out of 6958 genes, 0.6%	1
membrane	149 out of 451 genes, 33.0%	2192 out of 6958 genes, 31.5%	1
organellar large ribosomal subunit	4 out of 451 genes, 0.9%	40 out of 6958 genes, 0.6%	1
organellar small ribosomal subunit	3 out of 451 genes, 0.7%	28 out of 6958 genes, 0.4%	1
transcription elongation factor complex	2 out of 451 genes, 0.4%	16 out of 6958 genes, 0.2%	1
AP-type membrane coat adaptor complex	3 out of 451 genes, 0.7%	29 out of 6958 genes, 0.4%	1
plasma membrane	18 out of 451 genes, 4.0%	241 out of 6958 genes, 3.5%	1
plasma membrane part	16 out of 451 genes, 3.5%	213 out of 6958 genes, 3.1%	1
cell periphery	21 out of 451 genes, 4.7%	286 out of 6958 genes, 4.1%	1
mitochondrial envelope	11 out of 451 genes, 2.4%	143 out of 6958 genes, 2.1%	1
spindle pole	2 out of 451 genes, 0.4%	18 out of 6958 genes, 0.3%	1
proteasome complex	4 out of 451 genes, 0.9%	45 out of 6958 genes, 0.6%	1
small ribosomal subunit	4 out of 451 genes, 0.9%	45 out of 6958 genes, 0.6%	1
vesicle membrane	3 out of 451 genes, 0.7%	32 out of 6958 genes, 0.5%	1
cell	367 out of 451 genes, 81.4%	5604 out of 6958 genes, 80.5%	1
cell part	367 out of 451 genes, 81.4%	5604 out of 6958 genes, 80.5%	1
membrane coat	4 out of 451 genes, 0.9%	46 out of 6958 genes, 0.7%	1
coated membrane	4 out of 451 genes, 0.9%	46 out of 6958 genes, 0.7%	1
nuclear lumen	30 out of 451 genes, 6.7%	429 out of 6958 genes, 6.2%	1
endoplasmic reticulum part	5 out of 451 genes, 1.1%	62 out of 6958 genes, 0.9%	1
polytene chromosome	4 out of 451 genes, 0.9%	48 out of 6958 genes, 0.7%	1
organelle lumen	31 out of 451 genes, 6.9%	449 out of 6958 genes, 6.5%	1
intracellular organelle lumen	31 out of 451 genes, 6.9%	449 out of 6958 genes, 6.5%	1
mitochondrial inner membrane	8 out of 451 genes, 1.8%	107 out of 6958 genes, 1.5%	1
mitochondrial membrane	9 out of 451 genes, 2.0%	122 out of 6958 genes, 1.8%	1
membrane-bounded organelle	200 out of 451 genes, 44.3%	3036 out of 6958 genes, 43.6%	1
centrosome	2 out of 451 genes, 0.4%	21 out of 6958 genes, 0.3%	1
membrane part	91 out of 451 genes, 20.2%	1370 out of 6958 genes, 19.7%	1
large ribosomal subunit	4 out of 451 genes, 0.9%	51 out of 6958 genes, 0.7%	1
transcription factor complex	4 out of 451 genes, 0.9%	53 out of 6958 genes, 0.8%	1
protein complex	74 out of 451 genes, 16.4%	1129 out of 6958 genes, 16.2%	1
intracellular membrane-bounded organelle	191 out of 451 genes, 42.4%	2945 out of 6958 genes, 42.3%	1
cytoplasmic vesicle membrane	2 out of 451 genes, 0.4%	28 out of 6958 genes, 0.4%	1
cytoplasmic vesicle part	2 out of 451 genes, 0.4%	28 out of 6958 genes, 0.4%	1
endoplasmic reticulum membrane	3 out of 451 genes, 0.7%	44 out of 6958 genes, 0.6%	1
membrane-bounded vesicle	10 out of 451 genes, 2.2%	156 out of 6958 genes, 2.2%	1
nuclear outer membrane-endoplasmic reticulum membrane network	3 out of 451 genes, 0.7%	48 out of 6958 genes, 0.7%	1
microtubule organizing center	7 out of 451 genes, 1.6%	114 out of 6958 genes, 1.6%	1
lytic vacuole	2 out of 451 genes, 0.4%	32 out of 6958 genes, 0.5%	1
chromosome, centromeric region	3 out of 451 genes, 0.7%	49 out of 6958 genes, 0.7%	1
vacuole	4 out of 451 genes, 0.9%	66 out of 6958 genes, 0.9%	1
vacuolar membrane	2 out of 451 genes, 0.4%	33 out of 6958 genes, 0.5%	1
histone methyltransferase complex	2 out of 451 genes, 0.4%	33 out of 6958 genes, 0.5%	1
vacuolar part	2 out of 451 genes, 0.4%	33 out of 6958 genes, 0.5%	1
cytoplasmic membrane-bounded vesicle	9 out of 451 genes, 2.0%	150 out of 6958 genes, 2.2%	1
nucleoplasm part	12 out of 451 genes, 2.7%	202 out of 6958 genes, 2.9%	1
cytoplasmic vesicle	9 out of 451 genes, 2.0%	153 out of 6958 genes, 2.2%	1
vesicle	10 out of 451 genes, 2.2%	170 out of 6958 genes, 2.4%	1
methyltransferase complex	2 out of 451 genes, 0.4%	35 out of 6958 genes, 0.5%	1
endoplasmic reticulum	6 out of 451 genes, 1.3%	105 out of 6958 genes, 1.5%	1
nucleoplasm	12 out of 451 genes, 2.7%	205 out of 6958 genes, 2.9%	1
clathrin-coated vesicle	4 out of 451 genes, 0.9%	72 out of 6958 genes, 1.0%	1
organelle	252 out of 451 genes, 55.9%	3963 out of 6958 genes, 57.0%	1
intracellular organelle	247 out of 451 genes, 54.8%	3891 out of 6958 genes, 55.9%	1
cytoskeletal part	19 out of 451 genes, 4.2%	325 out of 6958 genes, 4.7%	1
anchoring junction	6 out of 451 genes, 1.3%	110 out of 6958 genes, 1.6%	1
endomembrane system	11 out of 451 genes, 2.4%	196 out of 6958 genes, 2.8%	1
coated vesicle	5 out of 451 genes, 1.1%	94 out of 6958 genes, 1.4%	1
microbody	2 out of 451 genes, 0.4%	41 out of 6958 genes, 0.6%	1
synapse part	5 out of 451 genes, 1.1%	97 out of 6958 genes, 1.4%	1
cell body	3 out of 451 genes, 0.7%	62 out of 6958 genes, 0.9%	1
sarcomere	5 out of 451 genes, 1.1%	101 out of 6958 genes, 1.5%	1
Golgi apparatus part	3 out of 451 genes, 0.7%	66 out of 6958 genes, 0.9%	1
contractile fiber part	5 out of 451 genes, 1.1%	105 out of 6958 genes, 1.5%	1
microtubule cytoskeleton	34 out of 451 genes, 7.5%	604 out of 6958 genes, 8.7%	1
cell cortex part	2 out of 451 genes, 0.4%	52 out of 6958 genes, 0.7%	1
cell cortex	2 out of 451 genes, 0.4%	53 out of 6958 genes, 0.8%	1
Golgi apparatus	3 out of 451 genes, 0.7%	74 out of 6958 genes, 1.1%	1
myofibril	5 out of 451 genes, 1.1%	114 out of 6958 genes, 1.6%	1
extracellular region part	4 out of 451 genes, 0.9%	96 out of 6958 genes, 1.4%	1
mitochondrial respiratory chain	2 out of 451 genes, 0.4%	55 out of 6958 genes, 0.8%	1
contractile fiber	5 out of 451 genes, 1.1%	117 out of 6958 genes, 1.7%	1
respiratory chain	2 out of 451 genes, 0.4%	56 out of 6958 genes, 0.8%	1
cytoskeleton	45 out of 451 genes, 10.0%	812 out of 6958 genes, 11.7%	1
I band	2 out of 451 genes, 0.4%	59 out of 6958 genes, 0.8%	1
extracellular region	4 out of 451 genes, 0.9%	104 out of 6958 genes, 1.5%	1
chromatin	2 out of 451 genes, 0.4%	62 out of 6958 genes, 0.9%	1
cell junction	9 out of 451 genes, 2.0%	204 out of 6958 genes, 2.9%	1
synaptic membrane	2 out of 451 genes, 0.4%	65 out of 6958 genes, 0.9%	1
mitochondrial membrane part	3 out of 451 genes, 0.7%	89 out of 6958 genes, 1.3%	1
integral to plasma membrane	2 out of 451 genes, 0.4%	71 out of 6958 genes, 1.0%	1
intrinsic to plasma membrane	2 out of 451 genes, 0.4%	71 out of 6958 genes, 1.0%	1
apical junction complex	2 out of 451 genes, 0.4%	71 out of 6958 genes, 1.0%	1
integral to membrane	7 out of 451 genes, 1.6%	179 out of 6958 genes, 2.6%	1
chromosome	12 out of 451 genes, 2.7%	284 out of 6958 genes, 4.1%	1
cell projection	12 out of 451 genes, 2.7%	285 out of 6958 genes, 4.1%	1
non-membrane-bounded organelle	71 out of 451 genes, 15.7%	1323 out of 6958 genes, 19.0%	1
intracellular non-membrane-bounded organelle	71 out of 451 genes, 15.7%	1323 out of 6958 genes, 19.0%	1
microtubule associated complex	2 out of 451 genes, 0.4%	82 out of 6958 genes, 1.2%	1
synapse	5 out of 451 genes, 1.1%	157 out of 6958 genes, 2.3%	1
proton-transporting two-sector ATPase complex	2 out of 451 genes, 0.4%	87 out of 6958 genes, 1.3%	1
chromosomal part	5 out of 451 genes, 1.1%	166 out of 6958 genes, 2.4%	1
neuron projection	5 out of 451 genes, 1.1%	173 out of 6958 genes, 2.5%	1
cell-cell junction	2 out of 451 genes, 0.4%	111 out of 6958 genes, 1.6%	1

## Sheet: novel f
Table S12 The GO terms for novel different miRNAs from the function ontology with p-value as good or better than 1
Gene Ontology term	Cluster frequency	Genome frequency of use	Corrected P-value
myosin binding	9 out of 648 genes, 1.4%	35 out of 10926 genes, 0.3%	0.03563
carboxylic ester hydrolase activity	10 out of 648 genes, 1.5%	50 out of 10926 genes, 0.5%	0.14089
protein transmembrane transporter activity	5 out of 648 genes, 0.8%	13 out of 10926 genes, 0.1%	0.1478
procollagen-proline dioxygenase activity	5 out of 648 genes, 0.8%	13 out of 10926 genes, 0.1%	0.1478
macromolecule transmembrane transporter activity	5 out of 648 genes, 0.8%	13 out of 10926 genes, 0.1%	0.1478
peptidyl-proline dioxygenase activity	5 out of 648 genes, 0.8%	13 out of 10926 genes, 0.1%	0.1478
cation channel activity	15 out of 648 genes, 2.3%	99 out of 10926 genes, 0.9%	0.16365
oxidoreductase activity, acting on the aldehyde or oxo group of donors	10 out of 648 genes, 1.5%	54 out of 10926 genes, 0.5%	0.265
protein transporter activity	5 out of 648 genes, 0.8%	15 out of 10926 genes, 0.1%	0.31225
potassium channel activity	8 out of 648 genes, 1.2%	38 out of 10926 genes, 0.3%	0.34753
mannosidase activity	4 out of 648 genes, 0.6%	10 out of 10926 genes, 0.1%	0.45748
endopeptidase regulator activity	6 out of 648 genes, 0.9%	24 out of 10926 genes, 0.2%	0.54026
calcium-dependent protein serine/threonine phosphatase activity	2 out of 648 genes, 0.3%	2 out of 10926 genes, 0.0%	0.83242
myosin head/neck binding	2 out of 648 genes, 0.3%	2 out of 10926 genes, 0.0%	0.83242
myosin heavy chain binding	2 out of 648 genes, 0.3%	2 out of 10926 genes, 0.0%	0.83242
protein N-terminus binding	2 out of 648 genes, 0.3%	2 out of 10926 genes, 0.0%	0.83242
oxidoreductase activity, acting on paired donors, with incorporation or reduction of molecular oxygen, 2-oxoglutarate as one donor, and incorporation of one atom each of oxygen into both donors	6 out of 648 genes, 0.9%	26 out of 10926 genes, 0.2%	0.83519
glycolipid mannosyltransferase activity	2 out of 648 genes, 0.3%	3 out of 10926 genes, 0.0%	1
lyase activity	19 out of 648 genes, 2.9%	180 out of 10926 genes, 1.6%	1
oxidoreductase activity, acting on the aldehyde or oxo group of donors, NAD or NADP as acceptor	6 out of 648 genes, 0.9%	33 out of 10926 genes, 0.3%	1
peptidase regulator activity	6 out of 648 genes, 0.9%	33 out of 10926 genes, 0.3%	1
metal ion transmembrane transporter activity	13 out of 648 genes, 2.0%	112 out of 10926 genes, 1.0%	1
oxidoreductase activity, acting on single donors with incorporation of molecular oxygen	5 out of 648 genes, 0.8%	26 out of 10926 genes, 0.2%	1
voltage-gated cation channel activity	5 out of 648 genes, 0.8%	26 out of 10926 genes, 0.2%	1
carbon-nitrogen lyase activity	3 out of 648 genes, 0.5%	10 out of 10926 genes, 0.1%	1
amidine-lyase activity	3 out of 648 genes, 0.5%	10 out of 10926 genes, 0.1%	1
potassium ion transmembrane transporter activity	8 out of 648 genes, 1.2%	57 out of 10926 genes, 0.5%	1
DNA photolyase activity	2 out of 648 genes, 0.3%	4 out of 10926 genes, 0.0%	1
CoA-transferase activity	2 out of 648 genes, 0.3%	4 out of 10926 genes, 0.0%	1
peroxidase activity	4 out of 648 genes, 0.6%	19 out of 10926 genes, 0.2%	1
oxidoreductase activity, acting on peroxide as acceptor	4 out of 648 genes, 0.6%	19 out of 10926 genes, 0.2%	1
enzyme regulator activity	25 out of 648 genes, 3.9%	282 out of 10926 genes, 2.6%	1
dioxygenase activity	6 out of 648 genes, 0.9%	40 out of 10926 genes, 0.4%	1
pyruvate dehydrogenase activity	2 out of 648 genes, 0.3%	5 out of 10926 genes, 0.0%	1
transferase activity, transferring phosphorus-containing groups	83 out of 648 genes, 12.8%	1150 out of 10926 genes, 10.5%	1
transferase activity, transferring alkyl or aryl (other than methyl) groups	6 out of 648 genes, 0.9%	41 out of 10926 genes, 0.4%	1
vitamin binding	5 out of 648 genes, 0.8%	32 out of 10926 genes, 0.3%	1
alpha-glucoside transmembrane transporter activity	2 out of 648 genes, 0.3%	6 out of 10926 genes, 0.1%	1
glucoside transmembrane transporter activity	2 out of 648 genes, 0.3%	6 out of 10926 genes, 0.1%	1
carbon-nitrogen ligase activity, with glutamine as amido-N-donor	3 out of 648 genes, 0.5%	14 out of 10926 genes, 0.1%	1
voltage-gated ion channel activity	5 out of 648 genes, 0.8%	35 out of 10926 genes, 0.3%	1
voltage-gated channel activity	5 out of 648 genes, 0.8%	35 out of 10926 genes, 0.3%	1
transferase activity	141 out of 648 genes, 21.8%	2108 out of 10926 genes, 19.3%	1
voltage-gated calcium channel activity	2 out of 648 genes, 0.3%	7 out of 10926 genes, 0.1%	1
drug binding	2 out of 648 genes, 0.3%	7 out of 10926 genes, 0.1%	1
oxidoreductase activity, acting on the CH-NH2 group of donors, oxygen as acceptor	2 out of 648 genes, 0.3%	7 out of 10926 genes, 0.1%	1
sulfurtransferase activity	2 out of 648 genes, 0.3%	7 out of 10926 genes, 0.1%	1
RNA binding	30 out of 648 genes, 4.6%	378 out of 10926 genes, 3.5%	1
transferase activity, transferring sulfur-containing groups	4 out of 648 genes, 0.6%	26 out of 10926 genes, 0.2%	1
aminoacyl-tRNA ligase activity	8 out of 648 genes, 1.2%	74 out of 10926 genes, 0.7%	1
oxidoreductase activity, acting on a sulfur group of donors, disulfide as acceptor	2 out of 648 genes, 0.3%	8 out of 10926 genes, 0.1%	1
ligase activity	28 out of 648 genes, 4.3%	358 out of 10926 genes, 3.3%	1
kinase activity	51 out of 648 genes, 7.9%	707 out of 10926 genes, 6.5%	1
ion channel activity	16 out of 648 genes, 2.5%	185 out of 10926 genes, 1.7%	1
substrate-specific channel activity	16 out of 648 genes, 2.5%	185 out of 10926 genes, 1.7%	1
ligase activity, forming carbon-oxygen bonds	8 out of 648 genes, 1.2%	78 out of 10926 genes, 0.7%	1
ligase activity, forming aminoacyl-tRNA and related compounds	8 out of 648 genes, 1.2%	78 out of 10926 genes, 0.7%	1
channel activity	16 out of 648 genes, 2.5%	189 out of 10926 genes, 1.7%	1
voltage-gated potassium channel activity	3 out of 648 genes, 0.5%	19 out of 10926 genes, 0.2%	1
phosphatase regulator activity	3 out of 648 genes, 0.5%	19 out of 10926 genes, 0.2%	1
protein binding, bridging	3 out of 648 genes, 0.5%	19 out of 10926 genes, 0.2%	1
receptor signaling protein serine/threonine kinase activity	5 out of 648 genes, 0.8%	42 out of 10926 genes, 0.4%	1
passive transmembrane transporter activity	16 out of 648 genes, 2.5%	191 out of 10926 genes, 1.7%	1
carboxy-lyase activity	4 out of 648 genes, 0.6%	31 out of 10926 genes, 0.3%	1
binding, bridging	3 out of 648 genes, 0.5%	20 out of 10926 genes, 0.2%	1
carbon-carbon lyase activity	6 out of 648 genes, 0.9%	56 out of 10926 genes, 0.5%	1
phosphatidylinositol phosphate kinase activity	2 out of 648 genes, 0.3%	10 out of 10926 genes, 0.1%	1
receptor binding	9 out of 648 genes, 1.4%	96 out of 10926 genes, 0.9%	1
receptor signaling protein activity	5 out of 648 genes, 0.8%	44 out of 10926 genes, 0.4%	1
small conjugating protein ligase binding	4 out of 648 genes, 0.6%	33 out of 10926 genes, 0.3%	1
nucleoside kinase activity	2 out of 648 genes, 0.3%	11 out of 10926 genes, 0.1%	1
oxidoreductase activity	67 out of 648 genes, 10.3%	990 out of 10926 genes, 9.1%	1
monovalent inorganic cation transmembrane transporter activity	13 out of 648 genes, 2.0%	157 out of 10926 genes, 1.4%	1
inorganic cation transmembrane transporter activity	15 out of 648 genes, 2.3%	187 out of 10926 genes, 1.7%	1
N-acyltransferase activity	5 out of 648 genes, 0.8%	48 out of 10926 genes, 0.4%	1
translation termination factor activity	2 out of 648 genes, 0.3%	12 out of 10926 genes, 0.1%	1
DNA polymerase activity	11 out of 648 genes, 1.7%	132 out of 10926 genes, 1.2%	1
protein phosphatase regulator activity	2 out of 648 genes, 0.3%	13 out of 10926 genes, 0.1%	1
anion binding	9 out of 648 genes, 1.4%	108 out of 10926 genes, 1.0%	1
mannosyltransferase activity	2 out of 648 genes, 0.3%	14 out of 10926 genes, 0.1%	1
RNA polymerase II core promoter sequence-specific DNA binding transcription factor activity	2 out of 648 genes, 0.3%	14 out of 10926 genes, 0.1%	1
substrate-specific transmembrane transporter activity	38 out of 648 genes, 5.9%	560 out of 10926 genes, 5.1%	1
transferase activity, transferring one-carbon groups	11 out of 648 genes, 1.7%	142 out of 10926 genes, 1.3%	1
protein serine/threonine phosphatase activity	2 out of 648 genes, 0.3%	15 out of 10926 genes, 0.1%	1
endopeptidase inhibitor activity	2 out of 648 genes, 0.3%	16 out of 10926 genes, 0.1%	1
exonuclease activity, active with either ribo- or deoxyribonucleic acids and producing 5'-phosphomonoesters	2 out of 648 genes, 0.3%	16 out of 10926 genes, 0.1%	1
purine nucleoside binding	80 out of 648 genes, 12.3%	1251 out of 10926 genes, 11.4%	1
ribonucleoside binding	80 out of 648 genes, 12.3%	1251 out of 10926 genes, 11.4%	1
purine ribonucleoside binding	80 out of 648 genes, 12.3%	1251 out of 10926 genes, 11.4%	1
transmembrane transporter activity	43 out of 648 genes, 6.6%	653 out of 10926 genes, 6.0%	1
RNA helicase activity	3 out of 648 genes, 0.5%	30 out of 10926 genes, 0.3%	1
GTPase regulator activity	11 out of 648 genes, 1.7%	148 out of 10926 genes, 1.4%	1
nucleoside-triphosphatase regulator activity	11 out of 648 genes, 1.7%	148 out of 10926 genes, 1.4%	1
G-protein coupled receptor activity	4 out of 648 genes, 0.6%	44 out of 10926 genes, 0.4%	1
catalytic activity	402 out of 648 genes, 62.0%	6641 out of 10926 genes, 60.8%	1
nucleoside binding	80 out of 648 genes, 12.3%	1258 out of 10926 genes, 11.5%	1
cation transmembrane transporter activity	23 out of 648 genes, 3.5%	336 out of 10926 genes, 3.1%	1
methyltransferase activity	8 out of 648 genes, 1.2%	103 out of 10926 genes, 0.9%	1
nucleobase-containing compound kinase activity	2 out of 648 genes, 0.3%	17 out of 10926 genes, 0.2%	1
nucleic acid binding	89 out of 648 genes, 13.7%	1407 out of 10926 genes, 12.9%	1
nucleotidyltransferase activity	16 out of 648 genes, 2.5%	227 out of 10926 genes, 2.1%	1
transaminase activity	4 out of 648 genes, 0.6%	45 out of 10926 genes, 0.4%	1
antioxidant activity	4 out of 648 genes, 0.6%	45 out of 10926 genes, 0.4%	1
carbon-oxygen lyase activity	4 out of 648 genes, 0.6%	45 out of 10926 genes, 0.4%	1
ligase activity, forming carbon-nitrogen bonds	14 out of 648 genes, 2.2%	198 out of 10926 genes, 1.8%	1
enzyme binding	12 out of 648 genes, 1.9%	167 out of 10926 genes, 1.5%	1
N-acetyltransferase activity	4 out of 648 genes, 0.6%	46 out of 10926 genes, 0.4%	1
sodium ion transmembrane transporter activity	3 out of 648 genes, 0.5%	32 out of 10926 genes, 0.3%	1
DNA helicase activity	4 out of 648 genes, 0.6%	47 out of 10926 genes, 0.4%	1
cis-trans isomerase activity	3 out of 648 genes, 0.5%	33 out of 10926 genes, 0.3%	1
peptidase inhibitor activity	2 out of 648 genes, 0.3%	19 out of 10926 genes, 0.2%	1
substrate-specific transporter activity	41 out of 648 genes, 6.3%	637 out of 10926 genes, 5.8%	1
tetrapyrrole binding	7 out of 648 genes, 1.1%	93 out of 10926 genes, 0.9%	1
helicase activity	7 out of 648 genes, 1.1%	94 out of 10926 genes, 0.9%	1
transferase activity, transferring nitrogenous groups	4 out of 648 genes, 0.6%	49 out of 10926 genes, 0.4%	1
exonuclease activity	3 out of 648 genes, 0.5%	35 out of 10926 genes, 0.3%	1
transcription factor binding	4 out of 648 genes, 0.6%	50 out of 10926 genes, 0.5%	1
calcium channel activity	2 out of 648 genes, 0.3%	21 out of 10926 genes, 0.2%	1
calcium ion transmembrane transporter activity	2 out of 648 genes, 0.3%	21 out of 10926 genes, 0.2%	1
divalent inorganic cation transmembrane transporter activity	2 out of 648 genes, 0.3%	21 out of 10926 genes, 0.2%	1
phosphotransferase activity, alcohol group as acceptor	35 out of 648 genes, 5.4%	551 out of 10926 genes, 5.0%	1
kinase regulator activity	3 out of 648 genes, 0.5%	36 out of 10926 genes, 0.3%	1
oxidoreductase activity, acting on the CH-CH group of donors	7 out of 648 genes, 1.1%	99 out of 10926 genes, 0.9%	1
enzyme inhibitor activity	3 out of 648 genes, 0.5%	37 out of 10926 genes, 0.3%	1
cyclic nucleotide-dependent protein kinase activity	2 out of 648 genes, 0.3%	22 out of 10926 genes, 0.2%	1
protein dimerization activity	6 out of 648 genes, 0.9%	86 out of 10926 genes, 0.8%	1
transporter activity	49 out of 648 genes, 7.6%	794 out of 10926 genes, 7.3%	1
hydro-lyase activity	3 out of 648 genes, 0.5%	39 out of 10926 genes, 0.4%	1
translation factor activity, nucleic acid binding	10 out of 648 genes, 1.5%	152 out of 10926 genes, 1.4%	1
protein complex binding	2 out of 648 genes, 0.3%	24 out of 10926 genes, 0.2%	1
transferase activity, transferring hexosyl groups	7 out of 648 genes, 1.1%	104 out of 10926 genes, 1.0%	1
RNA polymerase II transcription factor binding transcription factor activity	4 out of 648 genes, 0.6%	56 out of 10926 genes, 0.5%	1
lipase activity	4 out of 648 genes, 0.6%	56 out of 10926 genes, 0.5%	1
purine nucleotide binding	2 out of 648 genes, 0.3%	25 out of 10926 genes, 0.2%	1
protein kinase regulator activity	2 out of 648 genes, 0.3%	25 out of 10926 genes, 0.2%	1
transferase activity, transferring glycosyl groups	13 out of 648 genes, 2.0%	206 out of 10926 genes, 1.9%	1
transferase activity, transferring acyl groups other than amino-acyl groups	9 out of 648 genes, 1.4%	141 out of 10926 genes, 1.3%	1
anion transmembrane transporter activity	6 out of 648 genes, 0.9%	93 out of 10926 genes, 0.9%	1
hydrolase activity, hydrolyzing O-glycosyl compounds	4 out of 648 genes, 0.6%	60 out of 10926 genes, 0.5%	1
hydrolase activity, acting on ester bonds	30 out of 648 genes, 4.6%	497 out of 10926 genes, 4.5%	1
protein tyrosine kinase activity	3 out of 648 genes, 0.5%	44 out of 10926 genes, 0.4%	1
S-adenosylmethionine-dependent methyltransferase activity	3 out of 648 genes, 0.5%	44 out of 10926 genes, 0.4%	1
exopeptidase activity	5 out of 648 genes, 0.8%	78 out of 10926 genes, 0.7%	1
protein kinase activity	31 out of 648 genes, 4.8%	516 out of 10926 genes, 4.7%	1
cation binding	103 out of 648 genes, 15.9%	1731 out of 10926 genes, 15.8%	1
oxidoreductase activity, acting on a sulfur group of donors	3 out of 648 genes, 0.5%	45 out of 10926 genes, 0.4%	1
oxidoreductase activity, acting on paired donors, with incorporation or reduction of molecular oxygen	8 out of 648 genes, 1.2%	130 out of 10926 genes, 1.2%	1
gated channel activity	5 out of 648 genes, 0.8%	80 out of 10926 genes, 0.7%	1
ion transmembrane transporter activity	29 out of 648 genes, 4.5%	488 out of 10926 genes, 4.5%	1
transferase activity, transferring acyl groups	13 out of 648 genes, 2.0%	218 out of 10926 genes, 2.0%	1
metallopeptidase activity	2 out of 648 genes, 0.3%	30 out of 10926 genes, 0.3%	1
acetyltransferase activity	4 out of 648 genes, 0.6%	65 out of 10926 genes, 0.6%	1
oxidoreductase activity, acting on the CH-NH2 group of donors	2 out of 648 genes, 0.3%	31 out of 10926 genes, 0.3%	1
metal ion binding	83 out of 648 genes, 12.8%	1413 out of 10926 genes, 12.9%	1
small conjugating protein ligase activity	7 out of 648 genes, 1.1%	120 out of 10926 genes, 1.1%	1
cytoskeletal protein binding	19 out of 648 genes, 2.9%	330 out of 10926 genes, 3.0%	1
ion binding	112 out of 648 genes, 17.3%	1919 out of 10926 genes, 17.6%	1
UDP-glycosyltransferase activity	4 out of 648 genes, 0.6%	70 out of 10926 genes, 0.6%	1
phospholipase activity	3 out of 648 genes, 0.5%	52 out of 10926 genes, 0.5%	1
inorganic anion transmembrane transporter activity	3 out of 648 genes, 0.5%	52 out of 10926 genes, 0.5%	1
RNA polymerase II core promoter proximal region sequence-specific DNA binding transcription factor activity	2 out of 648 genes, 0.3%	34 out of 10926 genes, 0.3%	1
transmembrane signaling receptor activity	7 out of 648 genes, 1.1%	124 out of 10926 genes, 1.1%	1
protein binding	76 out of 648 genes, 11.7%	1316 out of 10926 genes, 12.0%	1
protein methyltransferase activity	2 out of 648 genes, 0.3%	35 out of 10926 genes, 0.3%	1
transferase activity, transferring pentosyl groups	2 out of 648 genes, 0.3%	35 out of 10926 genes, 0.3%	1
acid-amino acid ligase activity	8 out of 648 genes, 1.2%	144 out of 10926 genes, 1.3%	1
phospholipid binding	3 out of 648 genes, 0.5%	54 out of 10926 genes, 0.5%	1
phosphatase activity	11 out of 648 genes, 1.7%	200 out of 10926 genes, 1.8%	1
isomerase activity	6 out of 648 genes, 0.9%	111 out of 10926 genes, 1.0%	1
identical protein binding	6 out of 648 genes, 0.9%	111 out of 10926 genes, 1.0%	1
sequence-specific DNA binding RNA polymerase II transcription factor activity	5 out of 648 genes, 0.8%	94 out of 10926 genes, 0.9%	1
protein binding transcription factor activity	6 out of 648 genes, 0.9%	113 out of 10926 genes, 1.0%	1
transcription factor binding transcription factor activity	6 out of 648 genes, 0.9%	113 out of 10926 genes, 1.0%	1
hydrolase activity, acting on glycosyl bonds	6 out of 648 genes, 0.9%	113 out of 10926 genes, 1.0%	1
protein serine/threonine kinase activity	12 out of 648 genes, 1.9%	222 out of 10926 genes, 2.0%	1
mRNA binding	3 out of 648 genes, 0.5%	58 out of 10926 genes, 0.5%	1
carbohydrate derivative binding	3 out of 648 genes, 0.5%	58 out of 10926 genes, 0.5%	1
small GTPase regulator activity	5 out of 648 genes, 0.8%	96 out of 10926 genes, 0.9%	1
ribonucleotide binding	2 out of 648 genes, 0.3%	39 out of 10926 genes, 0.4%	1
NADH dehydrogenase (quinone) activity	2 out of 648 genes, 0.3%	39 out of 10926 genes, 0.4%	1
lipid binding	11 out of 648 genes, 1.7%	206 out of 10926 genes, 1.9%	1
nuclease activity	4 out of 648 genes, 0.6%	78 out of 10926 genes, 0.7%	1
oxidoreductase activity, acting on NADH or NADPH, quinone or similar compound as acceptor	2 out of 648 genes, 0.3%	41 out of 10926 genes, 0.4%	1
guanyl-nucleotide exchange factor activity	2 out of 648 genes, 0.3%	42 out of 10926 genes, 0.4%	1
GTPase activator activity	2 out of 648 genes, 0.3%	42 out of 10926 genes, 0.4%	1
Ras GTPase activator activity	2 out of 648 genes, 0.3%	42 out of 10926 genes, 0.4%	1
heterocyclic compound binding	180 out of 648 genes, 27.8%	3138 out of 10926 genes, 28.7%	1
sequence-specific DNA binding transcription factor activity	5 out of 648 genes, 0.8%	101 out of 10926 genes, 0.9%	1
monooxygenase activity	3 out of 648 genes, 0.5%	64 out of 10926 genes, 0.6%	1
structure-specific DNA binding	2 out of 648 genes, 0.3%	44 out of 10926 genes, 0.4%	1
kinase binding	2 out of 648 genes, 0.3%	45 out of 10926 genes, 0.4%	1
hydrolase activity, acting on acid anhydrides, in phosphorus-containing anhydrides	54 out of 648 genes, 8.3%	987 out of 10926 genes, 9.0%	1
metal cluster binding	6 out of 648 genes, 0.9%	126 out of 10926 genes, 1.2%	1
organic cyclic compound binding	195 out of 648 genes, 30.1%	3425 out of 10926 genes, 31.3%	1
pyrophosphatase activity	53 out of 648 genes, 8.2%	976 out of 10926 genes, 8.9%	1
small molecule binding	121 out of 648 genes, 18.7%	2159 out of 10926 genes, 19.8%	1
hydrolase activity, acting on acid anhydrides	54 out of 648 genes, 8.3%	998 out of 10926 genes, 9.1%	1
nucleotide binding	11 out of 648 genes, 1.7%	230 out of 10926 genes, 2.1%	1
nucleoside phosphate binding	11 out of 648 genes, 1.7%	230 out of 10926 genes, 2.1%	1
secondary active transmembrane transporter activity	3 out of 648 genes, 0.5%	73 out of 10926 genes, 0.7%	1
signal transducer activity	12 out of 648 genes, 1.9%	251 out of 10926 genes, 2.3%	1
NADH dehydrogenase activity	2 out of 648 genes, 0.3%	54 out of 10926 genes, 0.5%	1
structural molecule activity	18 out of 648 genes, 2.8%	371 out of 10926 genes, 3.4%	1
cofactor binding	2 out of 648 genes, 0.3%	55 out of 10926 genes, 0.5%	1
ATPase activity	18 out of 648 genes, 2.8%	380 out of 10926 genes, 3.5%	1
phosphoric ester hydrolase activity	11 out of 648 genes, 1.7%	246 out of 10926 genes, 2.3%	1
iron-sulfur cluster binding	3 out of 648 genes, 0.5%	82 out of 10926 genes, 0.8%	1
thiolester hydrolase activity	2 out of 648 genes, 0.3%	59 out of 10926 genes, 0.5%	1
nucleoside-triphosphatase activity	47 out of 648 genes, 7.3%	917 out of 10926 genes, 8.4%	1
phosphoprotein phosphatase activity	4 out of 648 genes, 0.6%	106 out of 10926 genes, 1.0%	1
DNA binding	16 out of 648 genes, 2.5%	349 out of 10926 genes, 3.2%	1
ATPase activity, coupled	14 out of 648 genes, 2.2%	313 out of 10926 genes, 2.9%	1
transition metal ion binding	40 out of 648 genes, 6.2%	805 out of 10926 genes, 7.4%	1
molecular transducer activity	15 out of 648 genes, 2.3%	336 out of 10926 genes, 3.1%	1
motor activity	3 out of 648 genes, 0.5%	89 out of 10926 genes, 0.8%	1
signaling receptor activity	7 out of 648 genes, 1.1%	179 out of 10926 genes, 1.6%	1
transcription cofactor activity	2 out of 648 genes, 0.3%	69 out of 10926 genes, 0.6%	1
oxidoreductase activity, acting on NADH or NADPH	3 out of 648 genes, 0.5%	94 out of 10926 genes, 0.9%	1
oxidoreductase activity, acting on the CH-OH group of donors, NAD or NADP as acceptor	3 out of 648 genes, 0.5%	95 out of 10926 genes, 0.9%	1
receptor activity	7 out of 648 genes, 1.1%	187 out of 10926 genes, 1.7%	1
oxidoreductase activity, acting on CH-OH group of donors	6 out of 648 genes, 0.9%	170 out of 10926 genes, 1.6%	1
enzyme activator activity	2 out of 648 genes, 0.3%	76 out of 10926 genes, 0.7%	1
binding	373 out of 648 genes, 57.6%	6632 out of 10926 genes, 60.7%	1
tubulin binding	2 out of 648 genes, 0.3%	93 out of 10926 genes, 0.9%	1
peptidase activity	20 out of 648 genes, 3.1%	505 out of 10926 genes, 4.6%	1
hydrolase activity	134 out of 648 genes, 20.7%	2622 out of 10926 genes, 24.0%	1
nucleic acid binding transcription factor activity	11 out of 648 genes, 1.7%	316 out of 10926 genes, 2.9%	1
cation-transporting ATPase activity	2 out of 648 genes, 0.3%	107 out of 10926 genes, 1.0%	1
ATPase activity, coupled to transmembrane movement of ions	2 out of 648 genes, 0.3%	129 out of 10926 genes, 1.2%	1
endopeptidase activity	3 out of 648 genes, 0.5%	172 out of 10926 genes, 1.6%	1
peptidase activity, acting on L-amino acid peptides	11 out of 648 genes, 1.7%	386 out of 10926 genes, 3.5%	1
active transmembrane transporter activity	6 out of 648 genes, 0.9%	263 out of 10926 genes, 2.4%	1
ATPase activity, coupled to transmembrane movement of substances	2 out of 648 genes, 0.3%	146 out of 10926 genes, 1.3%	1
ATPase activity, coupled to movement of substances	2 out of 648 genes, 0.3%	147 out of 10926 genes, 1.3%	1
hydrolase activity, acting on acid anhydrides, catalyzing transmembrane movement of substances	2 out of 648 genes, 0.3%	152 out of 10926 genes, 1.4%	1
primary active transmembrane transporter activity	3 out of 648 genes, 0.5%	190 out of 10926 genes, 1.7%	1
P-P-bond-hydrolysis-driven transmembrane transporter activity	3 out of 648 genes, 0.5%	190 out of 10926 genes, 1.7%	1

## Sheet: novel p
Table S13 The GO terms for novel different miRNAs from the process ontology with p-value as good or better than 1
Gene Ontology term	Cluster frequency	Genome frequency of use	Corrected P-value
cofactor metabolic process	30 out of 637 genes, 4.7%	118 out of 9930 genes, 1.2%	3.38e-08
NADP metabolic process	10 out of 637 genes, 1.6%	18 out of 9930 genes, 0.2%	2.72e-05
coenzyme metabolic process	23 out of 637 genes, 3.6%	98 out of 9930 genes, 1.0%	3.42e-05
nicotinamide nucleotide metabolic process	12 out of 637 genes, 1.9%	28 out of 9930 genes, 0.3%	4.66e-05
pyridine nucleotide metabolic process	12 out of 637 genes, 1.9%	30 out of 9930 genes, 0.3%	0.00011
pyridine-containing compound metabolic process	12 out of 637 genes, 1.9%	30 out of 9930 genes, 0.3%	0.00011
cofactor biosynthetic process	16 out of 637 genes, 2.5%	60 out of 9930 genes, 0.6%	0.00064
oxidoreduction coenzyme metabolic process	12 out of 637 genes, 1.9%	36 out of 9930 genes, 0.4%	0.00119
syncytial nuclear migration	6 out of 637 genes, 0.9%	10 out of 9930 genes, 0.1%	0.01036
unidimensional cell growth	6 out of 637 genes, 0.9%	11 out of 9930 genes, 0.1%	0.02157
porphyrin-containing compound biosynthetic process	7 out of 637 genes, 1.1%	16 out of 9930 genes, 0.2%	0.0269
compartment pattern specification	6 out of 637 genes, 0.9%	12 out of 9930 genes, 0.1%	0.0408
tetrapyrrole biosynthetic process	7 out of 637 genes, 1.1%	17 out of 9930 genes, 0.2%	0.04321
developmental growth involved in morphogenesis	7 out of 637 genes, 1.1%	17 out of 9930 genes, 0.2%	0.04321
protein targeting to mitochondrion	5 out of 637 genes, 0.8%	8 out of 9930 genes, 0.1%	0.04612
mitochondrial transport	5 out of 637 genes, 0.8%	8 out of 9930 genes, 0.1%	0.04612
protein localization to mitochondrion	5 out of 637 genes, 0.8%	8 out of 9930 genes, 0.1%	0.04612
establishment of protein localization to mitochondrion	5 out of 637 genes, 0.8%	8 out of 9930 genes, 0.1%	0.04612
porphyrin-containing compound metabolic process	7 out of 637 genes, 1.1%	18 out of 9930 genes, 0.2%	0.06682
establishment of protein localization to organelle	7 out of 637 genes, 1.1%	19 out of 9930 genes, 0.2%	0.09998
nuclear migration	7 out of 637 genes, 1.1%	22 out of 9930 genes, 0.2%	0.28569
tetrapyrrole metabolic process	7 out of 637 genes, 1.1%	22 out of 9930 genes, 0.2%	0.28569
cell growth	10 out of 637 genes, 1.6%	45 out of 9930 genes, 0.5%	0.40915
response to acid	5 out of 637 genes, 0.8%	12 out of 9930 genes, 0.1%	0.52533
protein localization to organelle	12 out of 637 genes, 1.9%	68 out of 9930 genes, 0.7%	1
establishment of nucleus localization	9 out of 637 genes, 1.4%	43 out of 9930 genes, 0.4%	1
coenzyme biosynthetic process	9 out of 637 genes, 1.4%	44 out of 9930 genes, 0.4%	1
establishment of localization in cell	37 out of 637 genes, 5.8%	364 out of 9930 genes, 3.7%	1
cellular process involved in reproduction in multicellular organism	8 out of 637 genes, 1.3%	41 out of 9930 genes, 0.4%	1
elevation of cytosolic calcium ion concentration	2 out of 637 genes, 0.3%	2 out of 9930 genes, 0.0%	1
detection of chemical stimulus	2 out of 637 genes, 0.3%	2 out of 9930 genes, 0.0%	1
regulation of skeletal muscle adaptation	2 out of 637 genes, 0.3%	2 out of 9930 genes, 0.0%	1
release of sequestered calcium ion into cytosol by sarcoplasmic reticulum	2 out of 637 genes, 0.3%	2 out of 9930 genes, 0.0%	1
regulation of muscle adaptation	2 out of 637 genes, 0.3%	2 out of 9930 genes, 0.0%	1
release of sequestered calcium ion into cytosol	2 out of 637 genes, 0.3%	2 out of 9930 genes, 0.0%	1
establishment of spindle orientation	2 out of 637 genes, 0.3%	2 out of 9930 genes, 0.0%	1
cytosolic calcium ion homeostasis	2 out of 637 genes, 0.3%	2 out of 9930 genes, 0.0%	1
regulation of ryanodine-sensitive calcium-release channel activity	2 out of 637 genes, 0.3%	2 out of 9930 genes, 0.0%	1
cytosolic calcium ion transport	2 out of 637 genes, 0.3%	2 out of 9930 genes, 0.0%	1
calcium ion transport into cytosol	2 out of 637 genes, 0.3%	2 out of 9930 genes, 0.0%	1
sarcoplasmic reticulum calcium ion transport	2 out of 637 genes, 0.3%	2 out of 9930 genes, 0.0%	1
circadian behavior	6 out of 637 genes, 0.9%	25 out of 9930 genes, 0.3%	1
transcription from RNA polymerase III promoter	3 out of 637 genes, 0.5%	6 out of 9930 genes, 0.1%	1
establishment of organelle localization	11 out of 637 genes, 1.7%	70 out of 9930 genes, 0.7%	1
steroid biosynthetic process	4 out of 637 genes, 0.6%	12 out of 9930 genes, 0.1%	1
developmental growth	11 out of 637 genes, 1.7%	72 out of 9930 genes, 0.7%	1
growth	20 out of 637 genes, 3.1%	172 out of 9930 genes, 1.7%	1
positive regulation of circadian rhythm	4 out of 637 genes, 0.6%	13 out of 9930 genes, 0.1%	1
response to amine stimulus	3 out of 637 genes, 0.5%	7 out of 9930 genes, 0.1%	1
response to amino acid stimulus	3 out of 637 genes, 0.5%	7 out of 9930 genes, 0.1%	1
metal ion transport	20 out of 637 genes, 3.1%	174 out of 9930 genes, 1.8%	1
nucleus localization	9 out of 637 genes, 1.4%	56 out of 9930 genes, 0.6%	1
intracellular transport	25 out of 637 genes, 3.9%	239 out of 9930 genes, 2.4%	1
cellular protein localization	17 out of 637 genes, 2.7%	144 out of 9930 genes, 1.5%	1
vitamin B6 metabolic process	3 out of 637 genes, 0.5%	8 out of 9930 genes, 0.1%	1
calcium-mediated signaling	2 out of 637 genes, 0.3%	3 out of 9930 genes, 0.0%	1
regulation of ion transmembrane transporter activity	2 out of 637 genes, 0.3%	3 out of 9930 genes, 0.0%	1
regulation of ion transmembrane transport	2 out of 637 genes, 0.3%	3 out of 9930 genes, 0.0%	1
regulation of sequestering of calcium ion	2 out of 637 genes, 0.3%	3 out of 9930 genes, 0.0%	1
negative regulation of sequestering of calcium ion	2 out of 637 genes, 0.3%	3 out of 9930 genes, 0.0%	1
regulation of calcium ion transport	2 out of 637 genes, 0.3%	3 out of 9930 genes, 0.0%	1
regulation of calcium ion transmembrane transporter activity	2 out of 637 genes, 0.3%	3 out of 9930 genes, 0.0%	1
regulation of cation channel activity	2 out of 637 genes, 0.3%	3 out of 9930 genes, 0.0%	1
rhythmic behavior	6 out of 637 genes, 0.9%	31 out of 9930 genes, 0.3%	1
circadian sleep/wake cycle process	5 out of 637 genes, 0.8%	23 out of 9930 genes, 0.2%	1
circadian sleep/wake cycle	5 out of 637 genes, 0.8%	23 out of 9930 genes, 0.2%	1
vacuolar transport	3 out of 637 genes, 0.5%	9 out of 9930 genes, 0.1%	1
protein targeting	11 out of 637 genes, 1.7%	84 out of 9930 genes, 0.8%	1
regulation of system process	10 out of 637 genes, 1.6%	74 out of 9930 genes, 0.7%	1
chemical homeostasis	18 out of 637 genes, 2.8%	166 out of 9930 genes, 1.7%	1
protein import	6 out of 637 genes, 0.9%	35 out of 9930 genes, 0.4%	1
water-soluble vitamin metabolic process	3 out of 637 genes, 0.5%	10 out of 9930 genes, 0.1%	1
detection of stimulus	3 out of 637 genes, 0.5%	10 out of 9930 genes, 0.1%	1
regulation of metal ion transport	2 out of 637 genes, 0.3%	4 out of 9930 genes, 0.0%	1
ammonium transport	2 out of 637 genes, 0.3%	4 out of 9930 genes, 0.0%	1
Rac protein signal transduction	2 out of 637 genes, 0.3%	4 out of 9930 genes, 0.0%	1
regulation of transmembrane transporter activity	2 out of 637 genes, 0.3%	4 out of 9930 genes, 0.0%	1
regulation of homeostatic process	2 out of 637 genes, 0.3%	4 out of 9930 genes, 0.0%	1
regulation of ion transport	2 out of 637 genes, 0.3%	4 out of 9930 genes, 0.0%	1
regulation of ion homeostasis	2 out of 637 genes, 0.3%	4 out of 9930 genes, 0.0%	1
circadian rhythm	7 out of 637 genes, 1.1%	45 out of 9930 genes, 0.5%	1
chemosensory behavior	4 out of 637 genes, 0.6%	18 out of 9930 genes, 0.2%	1
mitochondrion organization	5 out of 637 genes, 0.8%	28 out of 9930 genes, 0.3%	1
muscle organ development	8 out of 637 genes, 1.3%	58 out of 9930 genes, 0.6%	1
multicellular organismal reproductive behavior	6 out of 637 genes, 0.9%	38 out of 9930 genes, 0.4%	1
translation	27 out of 637 genes, 4.2%	292 out of 9930 genes, 2.9%	1
skeletal muscle organ development	7 out of 637 genes, 1.1%	49 out of 9930 genes, 0.5%	1
regulation of circadian rhythm	4 out of 637 genes, 0.6%	20 out of 9930 genes, 0.2%	1
cellular glucose homeostasis	2 out of 637 genes, 0.3%	5 out of 9930 genes, 0.1%	1
regulation of peptide secretion	2 out of 637 genes, 0.3%	5 out of 9930 genes, 0.1%	1
nucleotide-sugar biosynthetic process	2 out of 637 genes, 0.3%	5 out of 9930 genes, 0.1%	1
glucose homeostasis	2 out of 637 genes, 0.3%	5 out of 9930 genes, 0.1%	1
regulation of hormone secretion	2 out of 637 genes, 0.3%	5 out of 9930 genes, 0.1%	1
regulation of insulin secretion	2 out of 637 genes, 0.3%	5 out of 9930 genes, 0.1%	1
membrane depolarization	2 out of 637 genes, 0.3%	5 out of 9930 genes, 0.1%	1
regulation of peptide transport	2 out of 637 genes, 0.3%	5 out of 9930 genes, 0.1%	1
regulation of peptide hormone secretion	2 out of 637 genes, 0.3%	5 out of 9930 genes, 0.1%	1
regulation of cell communication	24 out of 637 genes, 3.8%	254 out of 9930 genes, 2.6%	1
vitamin metabolic process	3 out of 637 genes, 0.5%	12 out of 9930 genes, 0.1%	1
mesoderm formation	5 out of 637 genes, 0.8%	30 out of 9930 genes, 0.3%	1
cellular localization	42 out of 637 genes, 6.6%	499 out of 9930 genes, 5.0%	1
mesoderm migration involved in gastrulation	4 out of 637 genes, 0.6%	21 out of 9930 genes, 0.2%	1
response to organic nitrogen	3 out of 637 genes, 0.5%	13 out of 9930 genes, 0.1%	1
regulation of action potential	4 out of 637 genes, 0.6%	22 out of 9930 genes, 0.2%	1
ensheathment of neurons	4 out of 637 genes, 0.6%	22 out of 9930 genes, 0.2%	1
regulation of action potential in neuron	4 out of 637 genes, 0.6%	22 out of 9930 genes, 0.2%	1
lipid homeostasis	4 out of 637 genes, 0.6%	22 out of 9930 genes, 0.2%	1
establishment of localization	124 out of 637 genes, 19.5%	1687 out of 9930 genes, 17.0%	1
post-embryonic appendage morphogenesis	15 out of 637 genes, 2.4%	147 out of 9930 genes, 1.5%	1
cation transport	25 out of 637 genes, 3.9%	276 out of 9930 genes, 2.8%	1
cellular macromolecule localization	19 out of 637 genes, 3.0%	198 out of 9930 genes, 2.0%	1
mesoderm morphogenesis	5 out of 637 genes, 0.8%	32 out of 9930 genes, 0.3%	1
neuron-neuron synaptic transmission	2 out of 637 genes, 0.3%	6 out of 9930 genes, 0.1%	1
regulation of heart contraction	2 out of 637 genes, 0.3%	6 out of 9930 genes, 0.1%	1
nucleotide-sugar metabolic process	2 out of 637 genes, 0.3%	6 out of 9930 genes, 0.1%	1
regulation of transporter activity	2 out of 637 genes, 0.3%	6 out of 9930 genes, 0.1%	1
fluid transport	2 out of 637 genes, 0.3%	6 out of 9930 genes, 0.1%	1
gene expression	124 out of 637 genes, 19.5%	1693 out of 9930 genes, 17.0%	1
formation of primary germ layer	5 out of 637 genes, 0.8%	33 out of 9930 genes, 0.3%	1
imaginal disc-derived wing morphogenesis	14 out of 637 genes, 2.2%	138 out of 9930 genes, 1.4%	1
cellular chemical homeostasis	12 out of 637 genes, 1.9%	114 out of 9930 genes, 1.1%	1
divalent inorganic cation homeostasis	4 out of 637 genes, 0.6%	24 out of 9930 genes, 0.2%	1
metabolic process	420 out of 637 genes, 65.9%	6261 out of 9930 genes, 63.1%	1
amino acid activation	9 out of 637 genes, 1.4%	79 out of 9930 genes, 0.8%	1
tRNA aminoacylation	9 out of 637 genes, 1.4%	79 out of 9930 genes, 0.8%	1
imaginal disc-derived appendage morphogenesis	15 out of 637 genes, 2.4%	153 out of 9930 genes, 1.5%	1
imaginal disc-derived appendage development	15 out of 637 genes, 2.4%	153 out of 9930 genes, 1.5%	1
organelle localization	13 out of 637 genes, 2.0%	128 out of 9930 genes, 1.3%	1
cellular modified amino acid metabolic process	3 out of 637 genes, 0.5%	15 out of 9930 genes, 0.2%	1
vacuole organization	3 out of 637 genes, 0.5%	15 out of 9930 genes, 0.2%	1
intracellular protein transport	11 out of 637 genes, 1.7%	104 out of 9930 genes, 1.0%	1
sex determination	2 out of 637 genes, 0.3%	7 out of 9930 genes, 0.1%	1
male courtship behavior	2 out of 637 genes, 0.3%	7 out of 9930 genes, 0.1%	1
pyridoxine metabolic process	2 out of 637 genes, 0.3%	7 out of 9930 genes, 0.1%	1
positive regulation of transcription factor import into nucleus	2 out of 637 genes, 0.3%	7 out of 9930 genes, 0.1%	1
male mating behavior	2 out of 637 genes, 0.3%	7 out of 9930 genes, 0.1%	1
regulation of decapentaplegic signaling pathway	2 out of 637 genes, 0.3%	7 out of 9930 genes, 0.1%	1
regulation of muscle system process	2 out of 637 genes, 0.3%	7 out of 9930 genes, 0.1%	1
mesoderm development	5 out of 637 genes, 0.8%	35 out of 9930 genes, 0.4%	1
organic cyclic compound biosynthetic process	22 out of 637 genes, 3.5%	246 out of 9930 genes, 2.5%	1
ion transport	32 out of 637 genes, 5.0%	382 out of 9930 genes, 3.8%	1
autophagy	4 out of 637 genes, 0.6%	25 out of 9930 genes, 0.3%	1
tissue migration	4 out of 637 genes, 0.6%	25 out of 9930 genes, 0.3%	1
imaginal disc development	46 out of 637 genes, 7.2%	578 out of 9930 genes, 5.8%	1
response to extracellular stimulus	5 out of 637 genes, 0.8%	36 out of 9930 genes, 0.4%	1
response to nutrient levels	5 out of 637 genes, 0.8%	36 out of 9930 genes, 0.4%	1
regulation of tube size	10 out of 637 genes, 1.6%	94 out of 9930 genes, 0.9%	1
divalent metal ion transport	8 out of 637 genes, 1.3%	70 out of 9930 genes, 0.7%	1
divalent inorganic cation transport	8 out of 637 genes, 1.3%	70 out of 9930 genes, 0.7%	1
steroid metabolic process	4 out of 637 genes, 0.6%	26 out of 9930 genes, 0.3%	1
gastrulation	7 out of 637 genes, 1.1%	59 out of 9930 genes, 0.6%	1
tRNA aminoacylation for protein translation	8 out of 637 genes, 1.3%	71 out of 9930 genes, 0.7%	1
skeletal muscle tissue development	6 out of 637 genes, 0.9%	48 out of 9930 genes, 0.5%	1
lysosomal transport	2 out of 637 genes, 0.3%	8 out of 9930 genes, 0.1%	1
4-hydroxyproline metabolic process	2 out of 637 genes, 0.3%	8 out of 9930 genes, 0.1%	1
carbohydrate homeostasis	2 out of 637 genes, 0.3%	8 out of 9930 genes, 0.1%	1
positive regulation of transmembrane transport	2 out of 637 genes, 0.3%	8 out of 9930 genes, 0.1%	1
positive regulation of protein import into nucleus	2 out of 637 genes, 0.3%	8 out of 9930 genes, 0.1%	1
regulation of symbiosis, encompassing mutualism through parasitism	2 out of 637 genes, 0.3%	8 out of 9930 genes, 0.1%	1
regulation of growth of symbiont in host	2 out of 637 genes, 0.3%	8 out of 9930 genes, 0.1%	1
positive regulation of nucleocytoplasmic transport	2 out of 637 genes, 0.3%	8 out of 9930 genes, 0.1%	1
establishment of spindle localization	2 out of 637 genes, 0.3%	8 out of 9930 genes, 0.1%	1
spindle localization	2 out of 637 genes, 0.3%	8 out of 9930 genes, 0.1%	1
positive regulation of intracellular protein transport	2 out of 637 genes, 0.3%	8 out of 9930 genes, 0.1%	1
acyl-CoA metabolic process	3 out of 637 genes, 0.5%	17 out of 9930 genes, 0.2%	1
intracellular steroid hormone receptor signaling pathway	3 out of 637 genes, 0.5%	17 out of 9930 genes, 0.2%	1
thioester metabolic process	3 out of 637 genes, 0.5%	17 out of 9930 genes, 0.2%	1
regulation of membrane potential	6 out of 637 genes, 0.9%	49 out of 9930 genes, 0.5%	1
rhythmic process	8 out of 637 genes, 1.3%	73 out of 9930 genes, 0.7%	1
localization	143 out of 637 genes, 22.4%	2020 out of 9930 genes, 20.3%	1
positive regulation of biological process	23 out of 637 genes, 3.6%	269 out of 9930 genes, 2.7%	1
cell motility	23 out of 637 genes, 3.6%	269 out of 9930 genes, 2.7%	1
localization of cell	23 out of 637 genes, 3.6%	269 out of 9930 genes, 2.7%	1
appendage morphogenesis	15 out of 637 genes, 2.4%	162 out of 9930 genes, 1.6%	1
RNA splicing	25 out of 637 genes, 3.9%	298 out of 9930 genes, 3.0%	1
appendage development	15 out of 637 genes, 2.4%	164 out of 9930 genes, 1.7%	1
regulation of multi-organism process	3 out of 637 genes, 0.5%	18 out of 9930 genes, 0.2%	1
regulation of tube size, open tracheal system	8 out of 637 genes, 1.3%	75 out of 9930 genes, 0.8%	1
response to wounding	7 out of 637 genes, 1.1%	63 out of 9930 genes, 0.6%	1
RNA splicing, via transesterification reactions	24 out of 637 genes, 3.8%	287 out of 9930 genes, 2.9%	1
RNA splicing, via transesterification reactions with bulged adenosine as nucleophile	24 out of 637 genes, 3.8%	287 out of 9930 genes, 2.9%	1
positive regulation of catabolic process	2 out of 637 genes, 0.3%	9 out of 9930 genes, 0.1%	1
positive regulation of cellular catabolic process	2 out of 637 genes, 0.3%	9 out of 9930 genes, 0.1%	1
positive regulation of intracellular transport	2 out of 637 genes, 0.3%	9 out of 9930 genes, 0.1%	1
regulation of tube architecture, open tracheal system	8 out of 637 genes, 1.3%	76 out of 9930 genes, 0.8%	1
regulation of growth	14 out of 637 genes, 2.2%	153 out of 9930 genes, 1.5%	1
macromolecule catabolic process	17 out of 637 genes, 2.7%	194 out of 9930 genes, 2.0%	1
sodium ion transport	3 out of 637 genes, 0.5%	19 out of 9930 genes, 0.2%	1
cellular divalent inorganic cation homeostasis	3 out of 637 genes, 0.5%	19 out of 9930 genes, 0.2%	1
phagocytosis	15 out of 637 genes, 2.4%	168 out of 9930 genes, 1.7%	1
calcium ion transport	6 out of 637 genes, 0.9%	53 out of 9930 genes, 0.5%	1
regulation of apoptotic process	5 out of 637 genes, 0.8%	42 out of 9930 genes, 0.4%	1
sulfur amino acid metabolic process	2 out of 637 genes, 0.3%	10 out of 9930 genes, 0.1%	1
insulin receptor signaling pathway	2 out of 637 genes, 0.3%	10 out of 9930 genes, 0.1%	1
disaccharide transport	2 out of 637 genes, 0.3%	10 out of 9930 genes, 0.1%	1
oligosaccharide transport	2 out of 637 genes, 0.3%	10 out of 9930 genes, 0.1%	1
maintenance of protein location in cell	2 out of 637 genes, 0.3%	10 out of 9930 genes, 0.1%	1
cellular response to insulin stimulus	2 out of 637 genes, 0.3%	10 out of 9930 genes, 0.1%	1
maintenance of protein location	2 out of 637 genes, 0.3%	10 out of 9930 genes, 0.1%	1
maintenance of location in cell	2 out of 637 genes, 0.3%	10 out of 9930 genes, 0.1%	1
sterol homeostasis	2 out of 637 genes, 0.3%	10 out of 9930 genes, 0.1%	1
metal ion homeostasis	6 out of 637 genes, 0.9%	55 out of 9930 genes, 0.6%	1
cellular protein catabolic process	11 out of 637 genes, 1.7%	119 out of 9930 genes, 1.2%	1
proteolysis involved in cellular protein catabolic process	11 out of 637 genes, 1.7%	119 out of 9930 genes, 1.2%	1
ovarian follicle cell migration	10 out of 637 genes, 1.6%	107 out of 9930 genes, 1.1%	1
establishment of cell polarity	3 out of 637 genes, 0.5%	21 out of 9930 genes, 0.2%	1
eggshell formation	3 out of 637 genes, 0.5%	21 out of 9930 genes, 0.2%	1
proline metabolic process	2 out of 637 genes, 0.3%	11 out of 9930 genes, 0.1%	1
response to mechanical stimulus	2 out of 637 genes, 0.3%	11 out of 9930 genes, 0.1%	1
maintenance of cell polarity	2 out of 637 genes, 0.3%	11 out of 9930 genes, 0.1%	1
protein localization to chromosome	2 out of 637 genes, 0.3%	11 out of 9930 genes, 0.1%	1
response to drug	2 out of 637 genes, 0.3%	11 out of 9930 genes, 0.1%	1
regulation of transcription factor import into nucleus	2 out of 637 genes, 0.3%	11 out of 9930 genes, 0.1%	1
developmental cell growth	2 out of 637 genes, 0.3%	11 out of 9930 genes, 0.1%	1
alcohol metabolic process	4 out of 637 genes, 0.6%	33 out of 9930 genes, 0.3%	1
protein catabolic process	11 out of 637 genes, 1.7%	122 out of 9930 genes, 1.2%	1
muscle cell development	11 out of 637 genes, 1.7%	122 out of 9930 genes, 1.2%	1
cellular ion homeostasis	10 out of 637 genes, 1.6%	109 out of 9930 genes, 1.1%	1
phosphorylation	9 out of 637 genes, 1.4%	96 out of 9930 genes, 1.0%	1
protein localization	34 out of 637 genes, 5.3%	445 out of 9930 genes, 4.5%	1
cotranslational protein targeting to membrane	3 out of 637 genes, 0.5%	22 out of 9930 genes, 0.2%	1
female mating behavior	3 out of 637 genes, 0.5%	22 out of 9930 genes, 0.2%	1
biosynthetic process	116 out of 637 genes, 18.2%	1662 out of 9930 genes, 16.7%	1
regulation of signaling	20 out of 637 genes, 3.1%	247 out of 9930 genes, 2.5%	1
cellular macromolecule catabolic process	14 out of 637 genes, 2.2%	164 out of 9930 genes, 1.7%	1
molting cycle, chitin-based cuticle	4 out of 637 genes, 0.6%	34 out of 9930 genes, 0.3%	1
catechol-containing compound metabolic process	2 out of 637 genes, 0.3%	12 out of 9930 genes, 0.1%	1
diol metabolic process	2 out of 637 genes, 0.3%	12 out of 9930 genes, 0.1%	1
regulation of protein import into nucleus	2 out of 637 genes, 0.3%	12 out of 9930 genes, 0.1%	1
negative regulation of apoptotic process	2 out of 637 genes, 0.3%	12 out of 9930 genes, 0.1%	1
regulation of nucleocytoplasmic transport	2 out of 637 genes, 0.3%	12 out of 9930 genes, 0.1%	1
filopodium assembly	2 out of 637 genes, 0.3%	12 out of 9930 genes, 0.1%	1
regulation of transmembrane receptor protein serine/threonine kinase signaling pathway	2 out of 637 genes, 0.3%	12 out of 9930 genes, 0.1%	1
regulation of protein localization to nucleus	2 out of 637 genes, 0.3%	12 out of 9930 genes, 0.1%	1
ion homeostasis	11 out of 637 genes, 1.7%	125 out of 9930 genes, 1.3%	1
proteasomal protein catabolic process	5 out of 637 genes, 0.8%	47 out of 9930 genes, 0.5%	1
dorsal/ventral pattern formation, imaginal disc	4 out of 637 genes, 0.6%	35 out of 9930 genes, 0.4%	1
regulation of growth rate	4 out of 637 genes, 0.6%	35 out of 9930 genes, 0.4%	1
lipid transport	4 out of 637 genes, 0.6%	36 out of 9930 genes, 0.4%	1
anterior/posterior pattern specification	9 out of 637 genes, 1.4%	101 out of 9930 genes, 1.0%	1
receptor-mediated endocytosis	2 out of 637 genes, 0.3%	13 out of 9930 genes, 0.1%	1
carbohydrate transport	2 out of 637 genes, 0.3%	13 out of 9930 genes, 0.1%	1
regulation of intracellular protein transport	2 out of 637 genes, 0.3%	13 out of 9930 genes, 0.1%	1
regulation of transmembrane transport	2 out of 637 genes, 0.3%	13 out of 9930 genes, 0.1%	1
negative regulation of programmed cell death	2 out of 637 genes, 0.3%	13 out of 9930 genes, 0.1%	1
cellular response to peptide hormone stimulus	2 out of 637 genes, 0.3%	13 out of 9930 genes, 0.1%	1
cellular metal ion homeostasis	5 out of 637 genes, 0.8%	49 out of 9930 genes, 0.5%	1
lipid localization	7 out of 637 genes, 1.1%	75 out of 9930 genes, 0.8%	1
cell migration	17 out of 637 genes, 2.7%	213 out of 9930 genes, 2.1%	1
transport	97 out of 637 genes, 15.2%	1397 out of 9930 genes, 14.1%	1
establishment of protein localization	26 out of 637 genes, 4.1%	342 out of 9930 genes, 3.4%	1
single-organism metabolic process	252 out of 637 genes, 39.6%	3773 out of 9930 genes, 38.0%	1
small molecule metabolic process	80 out of 637 genes, 12.6%	1144 out of 9930 genes, 11.5%	1
muscle structure development	14 out of 637 genes, 2.2%	173 out of 9930 genes, 1.7%	1
cellular calcium ion homeostasis	2 out of 637 genes, 0.3%	14 out of 9930 genes, 0.1%	1
phenol-containing compound metabolic process	2 out of 637 genes, 0.3%	14 out of 9930 genes, 0.1%	1
calcium ion homeostasis	2 out of 637 genes, 0.3%	14 out of 9930 genes, 0.1%	1
muscle cell differentiation	11 out of 637 genes, 1.7%	132 out of 9930 genes, 1.3%	1
regulation of signal transduction	16 out of 637 genes, 2.5%	203 out of 9930 genes, 2.0%	1
tRNA metabolic process	9 out of 637 genes, 1.4%	105 out of 9930 genes, 1.1%	1
protein targeting to membrane	3 out of 637 genes, 0.5%	26 out of 9930 genes, 0.3%	1
microtubule-based transport	3 out of 637 genes, 0.5%	26 out of 9930 genes, 0.3%	1
lipid storage	3 out of 637 genes, 0.5%	26 out of 9930 genes, 0.3%	1
cytoskeleton-dependent intracellular transport	3 out of 637 genes, 0.5%	26 out of 9930 genes, 0.3%	1
cellular biosynthetic process	107 out of 637 genes, 16.8%	1563 out of 9930 genes, 15.7%	1
actin filament-based process	20 out of 637 genes, 3.1%	262 out of 9930 genes, 2.6%	1
actin cytoskeleton organization	20 out of 637 genes, 3.1%	262 out of 9930 genes, 2.6%	1
striated muscle cell development	10 out of 637 genes, 1.6%	120 out of 9930 genes, 1.2%	1
endocytosis	23 out of 637 genes, 3.6%	306 out of 9930 genes, 3.1%	1
ovarian follicle cell development	10 out of 637 genes, 1.6%	121 out of 9930 genes, 1.2%	1
intracellular receptor mediated signaling pathway	3 out of 637 genes, 0.5%	27 out of 9930 genes, 0.3%	1
oenocyte differentiation	2 out of 637 genes, 0.3%	15 out of 9930 genes, 0.2%	1
response to osmotic stress	2 out of 637 genes, 0.3%	15 out of 9930 genes, 0.2%	1
pyrimidine ribonucleoside monophosphate metabolic process	2 out of 637 genes, 0.3%	15 out of 9930 genes, 0.2%	1
pyrimidine ribonucleoside monophosphate biosynthetic process	2 out of 637 genes, 0.3%	15 out of 9930 genes, 0.2%	1
cellular cation homeostasis	6 out of 637 genes, 0.9%	67 out of 9930 genes, 0.7%	1
striated muscle cell differentiation	10 out of 637 genes, 1.6%	123 out of 9930 genes, 1.2%	1
macromolecule localization	45 out of 637 genes, 7.1%	637 out of 9930 genes, 6.4%	1
Notch signaling pathway	6 out of 637 genes, 0.9%	68 out of 9930 genes, 0.7%	1
regulation of cell cycle	11 out of 637 genes, 1.7%	138 out of 9930 genes, 1.4%	1
mating	7 out of 637 genes, 1.1%	82 out of 9930 genes, 0.8%	1
heterocycle biosynthetic process	18 out of 637 genes, 2.8%	239 out of 9930 genes, 2.4%	1
response to insulin stimulus	2 out of 637 genes, 0.3%	16 out of 9930 genes, 0.2%	1
negative regulation of cell death	2 out of 637 genes, 0.3%	16 out of 9930 genes, 0.2%	1
regulation of anatomical structure size	14 out of 637 genes, 2.2%	182 out of 9930 genes, 1.8%	1
cation homeostasis	7 out of 637 genes, 1.1%	83 out of 9930 genes, 0.8%	1
regulation of neuron projection development	3 out of 637 genes, 0.5%	29 out of 9930 genes, 0.3%	1
female gamete generation	30 out of 637 genes, 4.7%	418 out of 9930 genes, 4.2%	1
regulation of programmed cell death	5 out of 637 genes, 0.8%	56 out of 9930 genes, 0.6%	1
skeletal muscle fiber development	4 out of 637 genes, 0.6%	43 out of 9930 genes, 0.4%	1
muscle fiber development	4 out of 637 genes, 0.6%	43 out of 9930 genes, 0.4%	1
pyrimidine nucleoside monophosphate metabolic process	2 out of 637 genes, 0.3%	17 out of 9930 genes, 0.2%	1
pyrimidine nucleoside monophosphate biosynthetic process	2 out of 637 genes, 0.3%	17 out of 9930 genes, 0.2%	1
response to metal ion	2 out of 637 genes, 0.3%	17 out of 9930 genes, 0.2%	1
ion transmembrane transport	8 out of 637 genes, 1.3%	99 out of 9930 genes, 1.0%	1
dorsal/ventral pattern formation	5 out of 637 genes, 0.8%	57 out of 9930 genes, 0.6%	1
ERBB signaling pathway	5 out of 637 genes, 0.8%	57 out of 9930 genes, 0.6%	1
positive regulation of molecular function	5 out of 637 genes, 0.8%	57 out of 9930 genes, 0.6%	1
cellular nitrogen compound biosynthetic process	18 out of 637 genes, 2.8%	244 out of 9930 genes, 2.5%	1
myofibril assembly	6 out of 637 genes, 0.9%	71 out of 9930 genes, 0.7%	1
protein transport	19 out of 637 genes, 3.0%	259 out of 9930 genes, 2.6%	1
transmembrane transport	8 out of 637 genes, 1.3%	100 out of 9930 genes, 1.0%	1
mRNA splicing, via spliceosome	10 out of 637 genes, 1.6%	129 out of 9930 genes, 1.3%	1
cellular homeostasis	15 out of 637 genes, 2.4%	202 out of 9930 genes, 2.0%	1
epidermal growth factor receptor signaling pathway	3 out of 637 genes, 0.5%	31 out of 9930 genes, 0.3%	1
regulation of G-protein coupled receptor protein signaling pathway	3 out of 637 genes, 0.5%	31 out of 9930 genes, 0.3%	1
small molecule biosynthetic process	3 out of 637 genes, 0.5%	31 out of 9930 genes, 0.3%	1
single-organism biosynthetic process	3 out of 637 genes, 0.5%	31 out of 9930 genes, 0.3%	1
transcription elongation from RNA polymerase II promoter	2 out of 637 genes, 0.3%	18 out of 9930 genes, 0.2%	1
protein folding	2 out of 637 genes, 0.3%	18 out of 9930 genes, 0.2%	1
larval chitin-based cuticle development	2 out of 637 genes, 0.3%	18 out of 9930 genes, 0.2%	1
pyrimidine nucleobase biosynthetic process	2 out of 637 genes, 0.3%	18 out of 9930 genes, 0.2%	1
cuticle development involved in chitin-based cuticle molting cycle	2 out of 637 genes, 0.3%	18 out of 9930 genes, 0.2%	1
nucleobase biosynthetic process	2 out of 637 genes, 0.3%	18 out of 9930 genes, 0.2%	1
maintenance of location	2 out of 637 genes, 0.3%	18 out of 9930 genes, 0.2%	1
inorganic anion transport	4 out of 637 genes, 0.6%	45 out of 9930 genes, 0.5%	1
autophagic cell death	6 out of 637 genes, 0.9%	73 out of 9930 genes, 0.7%	1
cellular component movement	28 out of 637 genes, 4.4%	397 out of 9930 genes, 4.0%	1
sulfur compound metabolic process	5 out of 637 genes, 0.8%	59 out of 9930 genes, 0.6%	1
microtubule-based movement	3 out of 637 genes, 0.5%	32 out of 9930 genes, 0.3%	1
nucleosome organization	4 out of 637 genes, 0.6%	46 out of 9930 genes, 0.5%	1
immune effector process	2 out of 637 genes, 0.3%	19 out of 9930 genes, 0.2%	1
protein lipidation	2 out of 637 genes, 0.3%	19 out of 9930 genes, 0.2%	1
lipoprotein metabolic process	2 out of 637 genes, 0.3%	19 out of 9930 genes, 0.2%	1
lipoprotein biosynthetic process	2 out of 637 genes, 0.3%	19 out of 9930 genes, 0.2%	1
regulation of MAPK cascade	2 out of 637 genes, 0.3%	19 out of 9930 genes, 0.2%	1
interphase of mitotic cell cycle	2 out of 637 genes, 0.3%	19 out of 9930 genes, 0.2%	1
RNA processing	29 out of 637 genes, 4.6%	417 out of 9930 genes, 4.2%	1
instar larval development	3 out of 637 genes, 0.5%	33 out of 9930 genes, 0.3%	1
chitin-based cuticle development	4 out of 637 genes, 0.6%	47 out of 9930 genes, 0.5%	1
regulation of cellular localization	4 out of 637 genes, 0.6%	47 out of 9930 genes, 0.5%	1
actomyosin structure organization	7 out of 637 genes, 1.1%	91 out of 9930 genes, 0.9%	1
regulation of developmental growth	8 out of 637 genes, 1.3%	106 out of 9930 genes, 1.1%	1
JAK-STAT cascade	2 out of 637 genes, 0.3%	20 out of 9930 genes, 0.2%	1
cellular amino acid biosynthetic process	2 out of 637 genes, 0.3%	20 out of 9930 genes, 0.2%	1
regulation of intracellular protein kinase cascade	2 out of 637 genes, 0.3%	20 out of 9930 genes, 0.2%	1
positive regulation of metabolic process	6 out of 637 genes, 0.9%	77 out of 9930 genes, 0.8%	1
courtship behavior	3 out of 637 genes, 0.5%	34 out of 9930 genes, 0.3%	1
regionalization	21 out of 637 genes, 3.3%	301 out of 9930 genes, 3.0%	1
branching morphogenesis of a tube	7 out of 637 genes, 1.1%	92 out of 9930 genes, 0.9%	1
positive regulation of cellular process	14 out of 637 genes, 2.2%	196 out of 9930 genes, 2.0%	1
positive regulation of cellular metabolic process	5 out of 637 genes, 0.8%	63 out of 9930 genes, 0.6%	1
transmembrane receptor protein tyrosine kinase signaling pathway	8 out of 637 genes, 1.3%	107 out of 9930 genes, 1.1%	1
homeostatic process	21 out of 637 genes, 3.3%	302 out of 9930 genes, 3.0%	1
open tracheal system development	13 out of 637 genes, 2.0%	182 out of 9930 genes, 1.8%	1
morphogenesis of a branching structure	7 out of 637 genes, 1.1%	93 out of 9930 genes, 0.9%	1
pyrimidine nucleobase metabolic process	2 out of 637 genes, 0.3%	21 out of 9930 genes, 0.2%	1
ribonucleoside monophosphate biosynthetic process	2 out of 637 genes, 0.3%	21 out of 9930 genes, 0.2%	1
ribonucleoside monophosphate metabolic process	2 out of 637 genes, 0.3%	21 out of 9930 genes, 0.2%	1
activation of protein kinase activity	2 out of 637 genes, 0.3%	21 out of 9930 genes, 0.2%	1
histone lysine methylation	2 out of 637 genes, 0.3%	21 out of 9930 genes, 0.2%	1
response to starvation	2 out of 637 genes, 0.3%	21 out of 9930 genes, 0.2%	1
response to peptide hormone stimulus	2 out of 637 genes, 0.3%	21 out of 9930 genes, 0.2%	1
positive regulation of protein transport	2 out of 637 genes, 0.3%	21 out of 9930 genes, 0.2%	1
vesicle-mediated transport	32 out of 637 genes, 5.0%	472 out of 9930 genes, 4.8%	1
multicellular organismal reproductive process	37 out of 637 genes, 5.8%	549 out of 9930 genes, 5.5%	1
protein methylation	4 out of 637 genes, 0.6%	50 out of 9930 genes, 0.5%	1
phosphorus metabolic process	40 out of 637 genes, 6.3%	595 out of 9930 genes, 6.0%	1
multicellular organism reproduction	37 out of 637 genes, 5.8%	550 out of 9930 genes, 5.5%	1
regulation of cell death	5 out of 637 genes, 0.8%	65 out of 9930 genes, 0.7%	1
cell-cell adhesion	6 out of 637 genes, 0.9%	80 out of 9930 genes, 0.8%	1
cellular process involved in reproduction	27 out of 637 genes, 4.2%	398 out of 9930 genes, 4.0%	1
cellular ketone metabolic process	33 out of 637 genes, 5.2%	490 out of 9930 genes, 4.9%	1
positive regulation of protein modification process	4 out of 637 genes, 0.6%	51 out of 9930 genes, 0.5%	1
regulation of secretion	2 out of 637 genes, 0.3%	22 out of 9930 genes, 0.2%	1
instar larval or pupal development	32 out of 637 genes, 5.0%	476 out of 9930 genes, 4.8%	1
striated muscle tissue development	6 out of 637 genes, 0.9%	81 out of 9930 genes, 0.8%	1
cellular component assembly involved in morphogenesis	7 out of 637 genes, 1.1%	96 out of 9930 genes, 1.0%	1
aromatic compound biosynthetic process	15 out of 637 genes, 2.4%	217 out of 9930 genes, 2.2%	1
cellular macromolecule biosynthetic process	80 out of 637 genes, 12.6%	1217 out of 9930 genes, 12.3%	1
post-embryonic development	39 out of 637 genes, 6.1%	585 out of 9930 genes, 5.9%	1
wing disc morphogenesis	24 out of 637 genes, 3.8%	355 out of 9930 genes, 3.6%	1
chromatin modification	11 out of 637 genes, 1.7%	157 out of 9930 genes, 1.6%	1
negative regulation of signal transduction	3 out of 637 genes, 0.5%	37 out of 9930 genes, 0.4%	1
negative regulation of cell communication	3 out of 637 genes, 0.5%	37 out of 9930 genes, 0.4%	1
negative regulation of signaling	3 out of 637 genes, 0.5%	37 out of 9930 genes, 0.4%	1
protein maturation	3 out of 637 genes, 0.5%	37 out of 9930 genes, 0.4%	1
branching involved in open tracheal system development	3 out of 637 genes, 0.5%	37 out of 9930 genes, 0.4%	1
heterocycle metabolic process	155 out of 637 genes, 24.3%	2380 out of 9930 genes, 24.0%	1
lipid biosynthetic process	4 out of 637 genes, 0.6%	52 out of 9930 genes, 0.5%	1
positive regulation of cellular protein metabolic process	4 out of 637 genes, 0.6%	52 out of 9930 genes, 0.5%	1
positive regulation of protein metabolic process	4 out of 637 genes, 0.6%	52 out of 9930 genes, 0.5%	1
glucose metabolic process	6 out of 637 genes, 0.9%	82 out of 9930 genes, 0.8%	1
monovalent inorganic cation transport	6 out of 637 genes, 0.9%	82 out of 9930 genes, 0.8%	1
macromolecule biosynthetic process	80 out of 637 genes, 12.6%	1220 out of 9930 genes, 12.3%	1
DNA-dependent transcription, elongation	2 out of 637 genes, 0.3%	23 out of 9930 genes, 0.2%	1
triglyceride metabolic process	2 out of 637 genes, 0.3%	23 out of 9930 genes, 0.2%	1
regulation of rhodopsin mediated signaling pathway	2 out of 637 genes, 0.3%	23 out of 9930 genes, 0.2%	1
regulation of intracellular transport	2 out of 637 genes, 0.3%	23 out of 9930 genes, 0.2%	1
phosphatidylinositol metabolic process	2 out of 637 genes, 0.3%	23 out of 9930 genes, 0.2%	1
eye pigmentation	2 out of 637 genes, 0.3%	23 out of 9930 genes, 0.2%	1
positive regulation of macromolecule metabolic process	5 out of 637 genes, 0.8%	68 out of 9930 genes, 0.7%	1
cytokinesis	3 out of 637 genes, 0.5%	38 out of 9930 genes, 0.4%	1
morphogenesis of a branching epithelium	3 out of 637 genes, 0.5%	38 out of 9930 genes, 0.4%	1
organic cyclic compound metabolic process	157 out of 637 genes, 24.6%	2418 out of 9930 genes, 24.4%	1
regulation of response to stimulus	18 out of 637 genes, 2.8%	267 out of 9930 genes, 2.7%	1
wing disc development	24 out of 637 genes, 3.8%	360 out of 9930 genes, 3.6%	1
muscle tissue development	6 out of 637 genes, 0.9%	84 out of 9930 genes, 0.8%	1
locomotion	37 out of 637 genes, 5.8%	561 out of 9930 genes, 5.6%	1
phosphate-containing compound metabolic process	39 out of 637 genes, 6.1%	592 out of 9930 genes, 6.0%	1
tube fusion	4 out of 637 genes, 0.6%	54 out of 9930 genes, 0.5%	1
pigmentation	3 out of 637 genes, 0.5%	39 out of 9930 genes, 0.4%	1
pyrimidine-containing compound biosynthetic process	2 out of 637 genes, 0.3%	24 out of 9930 genes, 0.2%	1
response to alcohol	2 out of 637 genes, 0.3%	24 out of 9930 genes, 0.2%	1
reproductive behavior	6 out of 637 genes, 0.9%	85 out of 9930 genes, 0.9%	1
transcription from RNA polymerase II promoter	20 out of 637 genes, 3.1%	301 out of 9930 genes, 3.0%	1
developmental process involved in reproduction	32 out of 637 genes, 5.0%	487 out of 9930 genes, 4.9%	1
protein alkylation	4 out of 637 genes, 0.6%	55 out of 9930 genes, 0.6%	1
G2/M transition DNA damage checkpoint	4 out of 637 genes, 0.6%	55 out of 9930 genes, 0.6%	1
G2/M transition checkpoint	4 out of 637 genes, 0.6%	55 out of 9930 genes, 0.6%	1
macromolecule methylation	4 out of 637 genes, 0.6%	55 out of 9930 genes, 0.6%	1
positive regulation of catalytic activity	3 out of 637 genes, 0.5%	40 out of 9930 genes, 0.4%	1
mating behavior	5 out of 637 genes, 0.8%	71 out of 9930 genes, 0.7%	1
cytoplasmic transport	2 out of 637 genes, 0.3%	25 out of 9930 genes, 0.3%	1
DNA geometric change	2 out of 637 genes, 0.3%	25 out of 9930 genes, 0.3%	1
positive regulation of kinase activity	2 out of 637 genes, 0.3%	25 out of 9930 genes, 0.3%	1
positive regulation of protein kinase activity	2 out of 637 genes, 0.3%	25 out of 9930 genes, 0.3%	1
positive regulation of transferase activity	2 out of 637 genes, 0.3%	25 out of 9930 genes, 0.3%	1
multicellular organismal aging	9 out of 637 genes, 1.4%	133 out of 9930 genes, 1.3%	1
cellular metabolic process	302 out of 637 genes, 47.4%	4694 out of 9930 genes, 47.3%	1
organic substance metabolic process	171 out of 637 genes, 26.8%	2655 out of 9930 genes, 26.7%	1
respiratory system development	17 out of 637 genes, 2.7%	258 out of 9930 genes, 2.6%	1
organic acid metabolic process	31 out of 637 genes, 4.9%	476 out of 9930 genes, 4.8%	1
oxoacid metabolic process	31 out of 637 genes, 4.9%	476 out of 9930 genes, 4.8%	1
lipid metabolic process	20 out of 637 genes, 3.1%	305 out of 9930 genes, 3.1%	1
cell recognition	7 out of 637 genes, 1.1%	103 out of 9930 genes, 1.0%	1
organic substance transport	7 out of 637 genes, 1.1%	103 out of 9930 genes, 1.0%	1
G-protein coupled receptor signaling pathway	5 out of 637 genes, 0.8%	72 out of 9930 genes, 0.7%	1
cell division	5 out of 637 genes, 0.8%	72 out of 9930 genes, 0.7%	1
positive regulation of protein phosphorylation	3 out of 637 genes, 0.5%	41 out of 9930 genes, 0.4%	1
positive regulation of phosphorus metabolic process	3 out of 637 genes, 0.5%	41 out of 9930 genes, 0.4%	1
positive regulation of phosphorylation	3 out of 637 genes, 0.5%	41 out of 9930 genes, 0.4%	1
regulation of neuron differentiation	3 out of 637 genes, 0.5%	41 out of 9930 genes, 0.4%	1
positive regulation of phosphate metabolic process	3 out of 637 genes, 0.5%	41 out of 9930 genes, 0.4%	1
proteolysis	12 out of 637 genes, 1.9%	181 out of 9930 genes, 1.8%	1
cellular amino acid metabolic process	17 out of 637 genes, 2.7%	259 out of 9930 genes, 2.6%	1
DNA damage checkpoint	4 out of 637 genes, 0.6%	57 out of 9930 genes, 0.6%	1
aging	9 out of 637 genes, 1.4%	135 out of 9930 genes, 1.4%	1
imaginal disc-derived wing margin morphogenesis	2 out of 637 genes, 0.3%	26 out of 9930 genes, 0.3%	1
protein processing	2 out of 637 genes, 0.3%	26 out of 9930 genes, 0.3%	1
second-messenger-mediated signaling	2 out of 637 genes, 0.3%	26 out of 9930 genes, 0.3%	1
regulation of response to external stimulus	2 out of 637 genes, 0.3%	26 out of 9930 genes, 0.3%	1
cellular protein metabolic process	91 out of 637 genes, 14.3%	1414 out of 9930 genes, 14.2%	1
gamete generation	33 out of 637 genes, 5.2%	510 out of 9930 genes, 5.1%	1
tissue development	34 out of 637 genes, 5.3%	526 out of 9930 genes, 5.3%	1
regulation of neurogenesis	3 out of 637 genes, 0.5%	42 out of 9930 genes, 0.4%	1
multi-organism reproductive process	8 out of 637 genes, 1.3%	121 out of 9930 genes, 1.2%	1
ncRNA metabolic process	9 out of 637 genes, 1.4%	137 out of 9930 genes, 1.4%	1
establishment or maintenance of cell polarity	6 out of 637 genes, 0.9%	90 out of 9930 genes, 0.9%	1
regulation of synaptic plasticity	2 out of 637 genes, 0.3%	27 out of 9930 genes, 0.3%	1
regulation of protein transport	2 out of 637 genes, 0.3%	27 out of 9930 genes, 0.3%	1
regulation of establishment of protein localization	2 out of 637 genes, 0.3%	27 out of 9930 genes, 0.3%	1
negative regulation of response to stimulus	3 out of 637 genes, 0.5%	43 out of 9930 genes, 0.4%	1
anion transport	4 out of 637 genes, 0.6%	59 out of 9930 genes, 0.6%	1
response to biotic stimulus	4 out of 637 genes, 0.6%	59 out of 9930 genes, 0.6%	1
regulation of transport	4 out of 637 genes, 0.6%	59 out of 9930 genes, 0.6%	1
response to other organism	4 out of 637 genes, 0.6%	59 out of 9930 genes, 0.6%	1
regulation of Ras protein signal transduction	5 out of 637 genes, 0.8%	75 out of 9930 genes, 0.8%	1
regulation of cellular catabolic process	6 out of 637 genes, 0.9%	91 out of 9930 genes, 0.9%	1
biological adhesion	15 out of 637 genes, 2.4%	233 out of 9930 genes, 2.3%	1
peptidyl-amino acid modification	7 out of 637 genes, 1.1%	107 out of 9930 genes, 1.1%	1
cell adhesion	9 out of 637 genes, 1.4%	139 out of 9930 genes, 1.4%	1
RNA catabolic process	3 out of 637 genes, 0.5%	44 out of 9930 genes, 0.4%	1
meiosis I	3 out of 637 genes, 0.5%	44 out of 9930 genes, 0.4%	1
hemopoietic or lymphoid organ development	3 out of 637 genes, 0.5%	44 out of 9930 genes, 0.4%	1
regulation of small GTPase mediated signal transduction	5 out of 637 genes, 0.8%	76 out of 9930 genes, 0.8%	1
organic acid biosynthetic process	2 out of 637 genes, 0.3%	28 out of 9930 genes, 0.3%	1
regulation of protein localization	2 out of 637 genes, 0.3%	28 out of 9930 genes, 0.3%	1
carboxylic acid biosynthetic process	2 out of 637 genes, 0.3%	28 out of 9930 genes, 0.3%	1
oogenesis	19 out of 637 genes, 3.0%	298 out of 9930 genes, 3.0%	1
cellular catabolic process	36 out of 637 genes, 5.7%	566 out of 9930 genes, 5.7%	1
regulation of molecular function	13 out of 637 genes, 2.0%	204 out of 9930 genes, 2.1%	1
response to radiation	6 out of 637 genes, 0.9%	93 out of 9930 genes, 0.9%	1
regulation of cell cycle process	6 out of 637 genes, 0.9%	93 out of 9930 genes, 0.9%	1
cell cycle checkpoint	5 out of 637 genes, 0.8%	77 out of 9930 genes, 0.8%	1
molting cycle	5 out of 637 genes, 0.8%	77 out of 9930 genes, 0.8%	1
regulation of cell cycle arrest	5 out of 637 genes, 0.8%	77 out of 9930 genes, 0.8%	1
immune system development	3 out of 637 genes, 0.5%	45 out of 9930 genes, 0.5%	1
regulation of synaptic growth at neuromuscular junction	3 out of 637 genes, 0.5%	45 out of 9930 genes, 0.5%	1
regulation of Rab GTPase activity	3 out of 637 genes, 0.5%	45 out of 9930 genes, 0.5%	1
regulation of Rab protein signal transduction	3 out of 637 genes, 0.5%	45 out of 9930 genes, 0.5%	1
regulation of synapse assembly	3 out of 637 genes, 0.5%	45 out of 9930 genes, 0.5%	1
carboxylic acid metabolic process	30 out of 637 genes, 4.7%	474 out of 9930 genes, 4.8%	1
post-embryonic morphogenesis	28 out of 637 genes, 4.4%	443 out of 9930 genes, 4.5%	1
mRNA processing	10 out of 637 genes, 1.6%	158 out of 9930 genes, 1.6%	1
imaginal disc growth	3 out of 637 genes, 0.5%	46 out of 9930 genes, 0.5%	1
regulation of skeletal muscle fiber development	3 out of 637 genes, 0.5%	46 out of 9930 genes, 0.5%	1
response to endogenous stimulus	7 out of 637 genes, 1.1%	111 out of 9930 genes, 1.1%	1
pattern specification process	25 out of 637 genes, 3.9%	398 out of 9930 genes, 4.0%	1
RNA metabolic process	83 out of 637 genes, 13.0%	1312 out of 9930 genes, 13.2%	1
regulation of nervous system development	6 out of 637 genes, 0.9%	95 out of 9930 genes, 1.0%	1
sexual reproduction	33 out of 637 genes, 5.2%	526 out of 9930 genes, 5.3%	1
DNA integrity checkpoint	4 out of 637 genes, 0.6%	63 out of 9930 genes, 0.6%	1
regulation of Ras GTPase activity	4 out of 637 genes, 0.6%	63 out of 9930 genes, 0.6%	1
cuticle development	4 out of 637 genes, 0.6%	63 out of 9930 genes, 0.6%	1
positive regulation of transport	2 out of 637 genes, 0.3%	30 out of 9930 genes, 0.3%	1
modification-dependent protein catabolic process	7 out of 637 genes, 1.1%	112 out of 9930 genes, 1.1%	1
modification-dependent macromolecule catabolic process	7 out of 637 genes, 1.1%	112 out of 9930 genes, 1.1%	1
hexose metabolic process	6 out of 637 genes, 0.9%	96 out of 9930 genes, 1.0%	1
metamorphosis	27 out of 637 genes, 4.2%	432 out of 9930 genes, 4.4%	1
instar larval or pupal morphogenesis	27 out of 637 genes, 4.2%	432 out of 9930 genes, 4.4%	1
regulation of striated muscle tissue development	3 out of 637 genes, 0.5%	47 out of 9930 genes, 0.5%	1
cell projection assembly	3 out of 637 genes, 0.5%	47 out of 9930 genes, 0.5%	1
regulation of muscle organ development	3 out of 637 genes, 0.5%	47 out of 9930 genes, 0.5%	1
regulation of skeletal muscle tissue development	3 out of 637 genes, 0.5%	47 out of 9930 genes, 0.5%	1
regulation of striated muscle cell differentiation	3 out of 637 genes, 0.5%	47 out of 9930 genes, 0.5%	1
Ras protein signal transduction	5 out of 637 genes, 0.8%	80 out of 9930 genes, 0.8%	1
meiosis	6 out of 637 genes, 0.9%	97 out of 9930 genes, 1.0%	1
M phase of meiotic cell cycle	6 out of 637 genes, 0.9%	97 out of 9930 genes, 1.0%	1
cellular aromatic compound metabolic process	151 out of 637 genes, 23.7%	2388 out of 9930 genes, 24.0%	1
female meiosis	2 out of 637 genes, 0.3%	31 out of 9930 genes, 0.3%	1
developmental pigmentation	2 out of 637 genes, 0.3%	31 out of 9930 genes, 0.3%	1
pyrimidine-containing compound metabolic process	2 out of 637 genes, 0.3%	31 out of 9930 genes, 0.3%	1
nucleobase-containing small molecule metabolic process	36 out of 637 genes, 5.7%	578 out of 9930 genes, 5.8%	1
regulation of synapse organization	3 out of 637 genes, 0.5%	48 out of 9930 genes, 0.5%	1
regulation of muscle cell differentiation	3 out of 637 genes, 0.5%	48 out of 9930 genes, 0.5%	1
monosaccharide metabolic process	6 out of 637 genes, 0.9%	98 out of 9930 genes, 1.0%	1
neuron recognition	6 out of 637 genes, 0.9%	98 out of 9930 genes, 1.0%	1
meiotic cell cycle	6 out of 637 genes, 0.9%	98 out of 9930 genes, 1.0%	1
associative learning	4 out of 637 genes, 0.6%	65 out of 9930 genes, 0.7%	1
response to light stimulus	4 out of 637 genes, 0.6%	65 out of 9930 genes, 0.7%	1
enzyme linked receptor protein signaling pathway	11 out of 637 genes, 1.7%	180 out of 9930 genes, 1.8%	1
nucleoside phosphate metabolic process	34 out of 637 genes, 5.3%	549 out of 9930 genes, 5.5%	1
nucleocytoplasmic transport	3 out of 637 genes, 0.5%	49 out of 9930 genes, 0.5%	1
regulation of kinase activity	3 out of 637 genes, 0.5%	49 out of 9930 genes, 0.5%	1
regulation of transferase activity	3 out of 637 genes, 0.5%	49 out of 9930 genes, 0.5%	1
nucleobase metabolic process	2 out of 637 genes, 0.3%	32 out of 9930 genes, 0.3%	1
peptidyl-proline modification	2 out of 637 genes, 0.3%	32 out of 9930 genes, 0.3%	1
regulation of cell projection organization	4 out of 637 genes, 0.6%	66 out of 9930 genes, 0.7%	1
methylation	4 out of 637 genes, 0.6%	66 out of 9930 genes, 0.7%	1
tube morphogenesis	7 out of 637 genes, 1.1%	116 out of 9930 genes, 1.2%	1
cellular nitrogen compound metabolic process	149 out of 637 genes, 23.4%	2368 out of 9930 genes, 23.8%	1
regulation of transcription from RNA polymerase II promoter	3 out of 637 genes, 0.5%	50 out of 9930 genes, 0.5%	1
phospholipid metabolic process	4 out of 637 genes, 0.6%	67 out of 9930 genes, 0.7%	1
nuclear-transcribed mRNA catabolic process	2 out of 637 genes, 0.3%	33 out of 9930 genes, 0.3%	1
cell fate specification	2 out of 637 genes, 0.3%	33 out of 9930 genes, 0.3%	1
visual perception	2 out of 637 genes, 0.3%	33 out of 9930 genes, 0.3%	1
regulation of catabolic process	6 out of 637 genes, 0.9%	101 out of 9930 genes, 1.0%	1
regulation of cell development	7 out of 637 genes, 1.1%	118 out of 9930 genes, 1.2%	1
single organism reproductive process	48 out of 637 genes, 7.5%	779 out of 9930 genes, 7.8%	1
protein phosphorylation	4 out of 637 genes, 0.6%	68 out of 9930 genes, 0.7%	1
catabolic process	41 out of 637 genes, 6.4%	669 out of 9930 genes, 6.7%	1
mRNA catabolic process	2 out of 637 genes, 0.3%	34 out of 9930 genes, 0.3%	1
genitalia development	2 out of 637 genes, 0.3%	34 out of 9930 genes, 0.3%	1
larval development	8 out of 637 genes, 1.3%	136 out of 9930 genes, 1.4%	1
nitrogen compound metabolic process	149 out of 637 genes, 23.4%	2381 out of 9930 genes, 24.0%	1
cellular response to stress	22 out of 637 genes, 3.5%	366 out of 9930 genes, 3.7%	1
multi-organism process	14 out of 637 genes, 2.2%	236 out of 9930 genes, 2.4%	1
neutral lipid metabolic process	2 out of 637 genes, 0.3%	35 out of 9930 genes, 0.4%	1
acylglycerol metabolic process	2 out of 637 genes, 0.3%	35 out of 9930 genes, 0.4%	1
response to inorganic substance	2 out of 637 genes, 0.3%	35 out of 9930 genes, 0.4%	1
positive regulation of organelle organization	2 out of 637 genes, 0.3%	35 out of 9930 genes, 0.4%	1
cellular component morphogenesis	28 out of 637 genes, 4.4%	465 out of 9930 genes, 4.7%	1
mRNA metabolic process	11 out of 637 genes, 1.7%	188 out of 9930 genes, 1.9%	1
tissue morphogenesis	17 out of 637 genes, 2.7%	287 out of 9930 genes, 2.9%	1
reproduction	54 out of 637 genes, 8.5%	884 out of 9930 genes, 8.9%	1
intracellular protein kinase cascade	8 out of 637 genes, 1.3%	139 out of 9930 genes, 1.4%	1
carbohydrate derivative biosynthetic process	4 out of 637 genes, 0.6%	71 out of 9930 genes, 0.7%	1
monocarboxylic acid metabolic process	9 out of 637 genes, 1.4%	156 out of 9930 genes, 1.6%	1
cell morphogenesis	20 out of 637 genes, 3.1%	338 out of 9930 genes, 3.4%	1
fatty acid metabolic process	6 out of 637 genes, 0.9%	106 out of 9930 genes, 1.1%	1
multi-organism behavior	7 out of 637 genes, 1.1%	123 out of 9930 genes, 1.2%	1
imaginal disc pattern formation	4 out of 637 genes, 0.6%	72 out of 9930 genes, 0.7%	1
regulation of localization	4 out of 637 genes, 0.6%	72 out of 9930 genes, 0.7%	1
epithelial tube morphogenesis	3 out of 637 genes, 0.5%	55 out of 9930 genes, 0.6%	1
gliogenesis	2 out of 637 genes, 0.3%	37 out of 9930 genes, 0.4%	1
regulation of synaptic transmission	2 out of 637 genes, 0.3%	37 out of 9930 genes, 0.4%	1
imaginal disc morphogenesis	25 out of 637 genes, 3.9%	423 out of 9930 genes, 4.3%	1
post-embryonic organ morphogenesis	25 out of 637 genes, 3.9%	423 out of 9930 genes, 4.3%	1
learning	4 out of 637 genes, 0.6%	73 out of 9930 genes, 0.7%	1
negative regulation of cell differentiation	4 out of 637 genes, 0.6%	73 out of 9930 genes, 0.7%	1
response to external stimulus	23 out of 637 genes, 3.6%	391 out of 9930 genes, 3.9%	1
cell death	16 out of 637 genes, 2.5%	277 out of 9930 genes, 2.8%	1
nuclear transport	3 out of 637 genes, 0.5%	56 out of 9930 genes, 0.6%	1
tube development	7 out of 637 genes, 1.1%	126 out of 9930 genes, 1.3%	1
regulation of multicellular organismal process	14 out of 637 genes, 2.2%	244 out of 9930 genes, 2.5%	1
cell fate determination	4 out of 637 genes, 0.6%	74 out of 9930 genes, 0.7%	1
negative regulation of developmental process	4 out of 637 genes, 0.6%	74 out of 9930 genes, 0.7%	1
programmed cell death	15 out of 637 genes, 2.4%	261 out of 9930 genes, 2.6%	1
response to DNA damage stimulus	12 out of 637 genes, 1.9%	211 out of 9930 genes, 2.1%	1
cytoskeleton organization	32 out of 637 genes, 5.0%	540 out of 9930 genes, 5.4%	1
histone methylation	2 out of 637 genes, 0.3%	38 out of 9930 genes, 0.4%	1
regulation of protein kinase activity	2 out of 637 genes, 0.3%	38 out of 9930 genes, 0.4%	1
regulation of transmission of nerve impulse	2 out of 637 genes, 0.3%	38 out of 9930 genes, 0.4%	1
axonogenesis	13 out of 637 genes, 2.0%	228 out of 9930 genes, 2.3%	1
morphogenesis of a polarized epithelium	7 out of 637 genes, 1.1%	127 out of 9930 genes, 1.3%	1
death	16 out of 637 genes, 2.5%	279 out of 9930 genes, 2.8%	1
glycerolipid metabolic process	4 out of 637 genes, 0.6%	75 out of 9930 genes, 0.8%	1
regulation of cell differentiation	10 out of 637 genes, 1.6%	179 out of 9930 genes, 1.8%	1
response to abiotic stimulus	12 out of 637 genes, 1.9%	213 out of 9930 genes, 2.1%	1
reproductive process	51 out of 637 genes, 8.0%	851 out of 9930 genes, 8.6%	1
nucleic acid metabolic process	107 out of 637 genes, 16.8%	1747 out of 9930 genes, 17.6%	1
regulation of phosphorylation	4 out of 637 genes, 0.6%	76 out of 9930 genes, 0.8%	1
stem cell maintenance	3 out of 637 genes, 0.5%	58 out of 9930 genes, 0.6%	1
stem cell differentiation	3 out of 637 genes, 0.5%	58 out of 9930 genes, 0.6%	1
stem cell development	3 out of 637 genes, 0.5%	58 out of 9930 genes, 0.6%	1
regulation of biological quality	44 out of 637 genes, 6.9%	741 out of 9930 genes, 7.5%	1
regulation of nucleoside metabolic process	4 out of 637 genes, 0.6%	77 out of 9930 genes, 0.8%	1
regulation of GTP catabolic process	4 out of 637 genes, 0.6%	77 out of 9930 genes, 0.8%	1
regulation of GTPase activity	4 out of 637 genes, 0.6%	77 out of 9930 genes, 0.8%	1
neurotransmitter transport	2 out of 637 genes, 0.3%	40 out of 9930 genes, 0.4%	1
neurotransmitter secretion	2 out of 637 genes, 0.3%	40 out of 9930 genes, 0.4%	1
negative regulation of macromolecule biosynthetic process	2 out of 637 genes, 0.3%	40 out of 9930 genes, 0.4%	1
glutamine family amino acid metabolic process	3 out of 637 genes, 0.5%	59 out of 9930 genes, 0.6%	1
Wnt receptor signaling pathway	3 out of 637 genes, 0.5%	59 out of 9930 genes, 0.6%	1
organ growth	3 out of 637 genes, 0.5%	59 out of 9930 genes, 0.6%	1
positive regulation of cellular component organization	3 out of 637 genes, 0.5%	59 out of 9930 genes, 0.6%	1
covalent chromatin modification	6 out of 637 genes, 0.9%	113 out of 9930 genes, 1.1%	1
histone modification	6 out of 637 genes, 0.9%	113 out of 9930 genes, 1.1%	1
response to stress	41 out of 637 genes, 6.4%	696 out of 9930 genes, 7.0%	1
post-embryonic organ development	25 out of 637 genes, 3.9%	435 out of 9930 genes, 4.4%	1
regulation of neurological system process	2 out of 637 genes, 0.3%	41 out of 9930 genes, 0.4%	1
proteasomal ubiquitin-dependent protein catabolic process	2 out of 637 genes, 0.3%	41 out of 9930 genes, 0.4%	1
embryonic development via the syncytial blastoderm	9 out of 637 genes, 1.4%	167 out of 9930 genes, 1.7%	1
regulation of nucleotide catabolic process	4 out of 637 genes, 0.6%	79 out of 9930 genes, 0.8%	1
regulation of purine nucleotide catabolic process	4 out of 637 genes, 0.6%	79 out of 9930 genes, 0.8%	1
regulation of purine nucleotide metabolic process	4 out of 637 genes, 0.6%	79 out of 9930 genes, 0.8%	1
chromatin organization	11 out of 637 genes, 1.7%	202 out of 9930 genes, 2.0%	1
nucleotide metabolic process	31 out of 637 genes, 4.9%	537 out of 9930 genes, 5.4%	1
cytoplasm organization	3 out of 637 genes, 0.5%	61 out of 9930 genes, 0.6%	1
pole plasm assembly	3 out of 637 genes, 0.5%	61 out of 9930 genes, 0.6%	1
transcription, DNA-dependent	44 out of 637 genes, 6.9%	750 out of 9930 genes, 7.6%	1
RNA biosynthetic process	44 out of 637 genes, 6.9%	750 out of 9930 genes, 7.6%	1
intracellular signal transduction	23 out of 637 genes, 3.6%	405 out of 9930 genes, 4.1%	1
neuron projection morphogenesis	13 out of 637 genes, 2.0%	237 out of 9930 genes, 2.4%	1
negative regulation of biosynthetic process	2 out of 637 genes, 0.3%	42 out of 9930 genes, 0.4%	1
peptidyl-lysine modification	2 out of 637 genes, 0.3%	42 out of 9930 genes, 0.4%	1
negative regulation of cellular biosynthetic process	2 out of 637 genes, 0.3%	42 out of 9930 genes, 0.4%	1
sensory perception of light stimulus	2 out of 637 genes, 0.3%	42 out of 9930 genes, 0.4%	1
regulation of phosphate metabolic process	4 out of 637 genes, 0.6%	80 out of 9930 genes, 0.8%	1
regulation of phosphorus metabolic process	4 out of 637 genes, 0.6%	80 out of 9930 genes, 0.8%	1
generation of a signal involved in cell-cell signaling	2 out of 637 genes, 0.3%	43 out of 9930 genes, 0.4%	1
glycerophospholipid metabolic process	2 out of 637 genes, 0.3%	43 out of 9930 genes, 0.4%	1
JNK cascade	2 out of 637 genes, 0.3%	43 out of 9930 genes, 0.4%	1
signal release	2 out of 637 genes, 0.3%	43 out of 9930 genes, 0.4%	1
DNA conformation change	2 out of 637 genes, 0.3%	43 out of 9930 genes, 0.4%	1
nucleobase-containing compound metabolic process	141 out of 637 genes, 22.1%	2312 out of 9930 genes, 23.3%	1
DNA replication	9 out of 637 genes, 1.4%	171 out of 9930 genes, 1.7%	1
regulation of macromolecule biosynthetic process	7 out of 637 genes, 1.1%	136 out of 9930 genes, 1.4%	1
sensory perception of mechanical stimulus	3 out of 637 genes, 0.5%	63 out of 9930 genes, 0.6%	1
regulation of nucleotide metabolic process	4 out of 637 genes, 0.6%	82 out of 9930 genes, 0.8%	1
regulation of transcription, DNA-dependent	4 out of 637 genes, 0.6%	82 out of 9930 genes, 0.8%	1
organelle organization	63 out of 637 genes, 9.9%	1067 out of 9930 genes, 10.7%	1
defense response to bacterium	2 out of 637 genes, 0.3%	44 out of 9930 genes, 0.4%	1
secretion by cell	5 out of 637 genes, 0.8%	101 out of 9930 genes, 1.0%	1
regulation of hydrolase activity	5 out of 637 genes, 0.8%	102 out of 9930 genes, 1.0%	1
RNA localization	4 out of 637 genes, 0.6%	84 out of 9930 genes, 0.8%	1
regulation of RNA biosynthetic process	4 out of 637 genes, 0.6%	84 out of 9930 genes, 0.8%	1
oocyte anterior/posterior axis specification	3 out of 637 genes, 0.5%	65 out of 9930 genes, 0.7%	1
maternal determination of anterior/posterior axis, embryo	3 out of 637 genes, 0.5%	65 out of 9930 genes, 0.7%	1
regulation of biosynthetic process	7 out of 637 genes, 1.1%	139 out of 9930 genes, 1.4%	1
brain development	5 out of 637 genes, 0.8%	103 out of 9930 genes, 1.0%	1
regulation of RNA metabolic process	4 out of 637 genes, 0.6%	85 out of 9930 genes, 0.9%	1
regulation of cell morphogenesis involved in differentiation	2 out of 637 genes, 0.3%	46 out of 9930 genes, 0.5%	1
regulation of protein phosphorylation	3 out of 637 genes, 0.5%	66 out of 9930 genes, 0.7%	1
locomotory behavior	8 out of 637 genes, 1.3%	159 out of 9930 genes, 1.6%	1
response to organic substance	8 out of 637 genes, 1.3%	159 out of 9930 genes, 1.6%	1
protein metabolic process	105 out of 637 genes, 16.5%	1756 out of 9930 genes, 17.7%	1
oocyte axis specification	4 out of 637 genes, 0.6%	86 out of 9930 genes, 0.9%	1
cell part morphogenesis	13 out of 637 genes, 2.0%	248 out of 9930 genes, 2.5%	1
cell projection morphogenesis	13 out of 637 genes, 2.0%	248 out of 9930 genes, 2.5%	1
response to bacterium	2 out of 637 genes, 0.3%	47 out of 9930 genes, 0.5%	1
embryonic morphogenesis	7 out of 637 genes, 1.1%	143 out of 9930 genes, 1.4%	1
cell morphogenesis involved in neuron differentiation	14 out of 637 genes, 2.2%	267 out of 9930 genes, 2.7%	1
tripartite regional subdivision	3 out of 637 genes, 0.5%	68 out of 9930 genes, 0.7%	1
anterior/posterior axis specification, embryo	3 out of 637 genes, 0.5%	68 out of 9930 genes, 0.7%	1
regulation of synapse structure and activity	3 out of 637 genes, 0.5%	68 out of 9930 genes, 0.7%	1
macromolecule metabolic process	223 out of 637 genes, 35.0%	3637 out of 9930 genes, 36.6%	1
nucleoside triphosphate metabolic process	2 out of 637 genes, 0.3%	48 out of 9930 genes, 0.5%	1
M phase of mitotic cell cycle	8 out of 637 genes, 1.3%	162 out of 9930 genes, 1.6%	1
oocyte construction	4 out of 637 genes, 0.6%	88 out of 9930 genes, 0.9%	1
oocyte differentiation	4 out of 637 genes, 0.6%	88 out of 9930 genes, 0.9%	1
regulation of cellular component size	4 out of 637 genes, 0.6%	88 out of 9930 genes, 0.9%	1
oocyte development	4 out of 637 genes, 0.6%	88 out of 9930 genes, 0.9%	1
secretion	5 out of 637 genes, 0.8%	107 out of 9930 genes, 1.1%	1
cellular component assembly	30 out of 637 genes, 4.7%	541 out of 9930 genes, 5.4%	1
regulation of immune system process	3 out of 637 genes, 0.5%	69 out of 9930 genes, 0.7%	1
chromosome organization	15 out of 637 genes, 2.4%	287 out of 9930 genes, 2.9%	1
regulation of cell size	2 out of 637 genes, 0.3%	49 out of 9930 genes, 0.5%	1
interphase	2 out of 637 genes, 0.3%	49 out of 9930 genes, 0.5%	1
regulation of catalytic activity	8 out of 637 genes, 1.3%	165 out of 9930 genes, 1.7%	1
cell proliferation	5 out of 637 genes, 0.8%	110 out of 9930 genes, 1.1%	1
anterior/posterior axis specification	3 out of 637 genes, 0.5%	71 out of 9930 genes, 0.7%	1
negative regulation of cellular process	13 out of 637 genes, 2.0%	256 out of 9930 genes, 2.6%	1
axon guidance	7 out of 637 genes, 1.1%	148 out of 9930 genes, 1.5%	1
aggressive behavior	2 out of 637 genes, 0.3%	51 out of 9930 genes, 0.5%	1
ubiquitin-dependent protein catabolic process	2 out of 637 genes, 0.3%	51 out of 9930 genes, 0.5%	1
defense response	5 out of 637 genes, 0.8%	111 out of 9930 genes, 1.1%	1
transmembrane receptor protein serine/threonine kinase signaling pathway	3 out of 637 genes, 0.5%	72 out of 9930 genes, 0.7%	1
protein complex assembly	7 out of 637 genes, 1.1%	149 out of 9930 genes, 1.5%	1
regulation of multicellular organismal development	6 out of 637 genes, 0.9%	131 out of 9930 genes, 1.3%	1
protein complex biogenesis	7 out of 637 genes, 1.1%	150 out of 9930 genes, 1.5%	1
regulation of organelle organization	3 out of 637 genes, 0.5%	73 out of 9930 genes, 0.7%	1
cellular macromolecule metabolic process	181 out of 637 genes, 28.4%	3004 out of 9930 genes, 30.3%	1
pole plasm mRNA localization	2 out of 637 genes, 0.3%	53 out of 9930 genes, 0.5%	1
regulation of cellular biosynthetic process	6 out of 637 genes, 0.9%	133 out of 9930 genes, 1.3%	1
ovarian nurse cell to oocyte transport	2 out of 637 genes, 0.3%	54 out of 9930 genes, 0.5%	1
pole plasm RNA localization	2 out of 637 genes, 0.3%	54 out of 9930 genes, 0.5%	1
intracellular mRNA localization	2 out of 637 genes, 0.3%	54 out of 9930 genes, 0.5%	1
intracellular mRNA localization involved in pattern specification process	2 out of 637 genes, 0.3%	54 out of 9930 genes, 0.5%	1
intracellular mRNA localization involved in anterior/posterior axis specification	2 out of 637 genes, 0.3%	54 out of 9930 genes, 0.5%	1
regulation of cellular metabolic process	18 out of 637 genes, 2.8%	352 out of 9930 genes, 3.5%	1
exocytosis	3 out of 637 genes, 0.5%	76 out of 9930 genes, 0.8%	1
compound eye photoreceptor development	4 out of 637 genes, 0.6%	97 out of 9930 genes, 1.0%	1
eye photoreceptor cell development	4 out of 637 genes, 0.6%	97 out of 9930 genes, 1.0%	1
photoreceptor cell development	5 out of 637 genes, 0.8%	117 out of 9930 genes, 1.2%	1
aminoglycan metabolic process	3 out of 637 genes, 0.5%	77 out of 9930 genes, 0.8%	1
sensory perception	6 out of 637 genes, 0.9%	137 out of 9930 genes, 1.4%	1
behavior	23 out of 637 genes, 3.6%	443 out of 9930 genes, 4.5%	1
glucose catabolic process	2 out of 637 genes, 0.3%	56 out of 9930 genes, 0.6%	1
hexose catabolic process	2 out of 637 genes, 0.3%	56 out of 9930 genes, 0.6%	1
monosaccharide catabolic process	2 out of 637 genes, 0.3%	56 out of 9930 genes, 0.6%	1
embryo development	27 out of 637 genes, 4.2%	514 out of 9930 genes, 5.2%	1
vesicle organization	2 out of 637 genes, 0.3%	57 out of 9930 genes, 0.6%	1
negative regulation of cellular metabolic process	2 out of 637 genes, 0.3%	57 out of 9930 genes, 0.6%	1
cellular response to hormone stimulus	2 out of 637 genes, 0.3%	57 out of 9930 genes, 0.6%	1
male gamete generation	2 out of 637 genes, 0.3%	57 out of 9930 genes, 0.6%	1
reproductive structure development	2 out of 637 genes, 0.3%	57 out of 9930 genes, 0.6%	1
reproductive system development	2 out of 637 genes, 0.3%	57 out of 9930 genes, 0.6%	1
organ development	67 out of 637 genes, 10.5%	1187 out of 9930 genes, 12.0%	1
dendrite development	5 out of 637 genes, 0.8%	120 out of 9930 genes, 1.2%	1
regulation of cellular component biogenesis	5 out of 637 genes, 0.8%	120 out of 9930 genes, 1.2%	1
regulation of protein modification process	4 out of 637 genes, 0.6%	100 out of 9930 genes, 1.0%	1
regulation of nucleobase-containing compound metabolic process	8 out of 637 genes, 1.3%	178 out of 9930 genes, 1.8%	1
regulation of nitrogen compound metabolic process	8 out of 637 genes, 1.3%	178 out of 9930 genes, 1.8%	1
sex differentiation	2 out of 637 genes, 0.3%	58 out of 9930 genes, 0.6%	1
carbohydrate catabolic process	2 out of 637 genes, 0.3%	58 out of 9930 genes, 0.6%	1
single-organism carbohydrate catabolic process	2 out of 637 genes, 0.3%	58 out of 9930 genes, 0.6%	1
M phase	13 out of 637 genes, 2.0%	271 out of 9930 genes, 2.7%	1
embryonic axis specification	3 out of 637 genes, 0.5%	80 out of 9930 genes, 0.8%	1
small GTPase mediated signal transduction	5 out of 637 genes, 0.8%	121 out of 9930 genes, 1.2%	1
DNA metabolic process	23 out of 637 genes, 3.6%	449 out of 9930 genes, 4.5%	1
axis specification	5 out of 637 genes, 0.8%	122 out of 9930 genes, 1.2%	1
digestive tract development	2 out of 637 genes, 0.3%	59 out of 9930 genes, 0.6%	1
digestive system development	2 out of 637 genes, 0.3%	59 out of 9930 genes, 0.6%	1
single-organism behavior	17 out of 637 genes, 2.7%	345 out of 9930 genes, 3.5%	1
cell projection organization	23 out of 637 genes, 3.6%	453 out of 9930 genes, 4.6%	1
cell development	52 out of 637 genes, 8.2%	948 out of 9930 genes, 9.5%	1
taxis	15 out of 637 genes, 2.4%	312 out of 9930 genes, 3.1%	1
carbohydrate metabolic process	11 out of 637 genes, 1.7%	239 out of 9930 genes, 2.4%	1
macromolecular complex assembly	8 out of 637 genes, 1.3%	183 out of 9930 genes, 1.8%	1
alternative mRNA splicing, via spliceosome	3 out of 637 genes, 0.5%	83 out of 9930 genes, 0.8%	1
stress-activated protein kinase signaling cascade	3 out of 637 genes, 0.5%	83 out of 9930 genes, 0.8%	1
stress-activated MAPK cascade	3 out of 637 genes, 0.5%	83 out of 9930 genes, 0.8%	1
regulation of primary metabolic process	16 out of 637 genes, 2.5%	331 out of 9930 genes, 3.3%	1
purine nucleotide catabolic process	14 out of 637 genes, 2.2%	295 out of 9930 genes, 3.0%	1
purine ribonucleotide catabolic process	14 out of 637 genes, 2.2%	295 out of 9930 genes, 3.0%	1
ribonucleotide catabolic process	14 out of 637 genes, 2.2%	295 out of 9930 genes, 3.0%	1
protein dephosphorylation	2 out of 637 genes, 0.3%	61 out of 9930 genes, 0.6%	1
cellular response to endogenous stimulus	2 out of 637 genes, 0.3%	61 out of 9930 genes, 0.6%	1
chemotaxis	14 out of 637 genes, 2.2%	296 out of 9930 genes, 3.0%	1
nucleotide catabolic process	14 out of 637 genes, 2.2%	296 out of 9930 genes, 3.0%	1
nucleoside phosphate catabolic process	14 out of 637 genes, 2.2%	296 out of 9930 genes, 3.0%	1
organophosphate catabolic process	14 out of 637 genes, 2.2%	297 out of 9930 genes, 3.0%	1
purine-containing compound catabolic process	14 out of 637 genes, 2.2%	297 out of 9930 genes, 3.0%	1
nucleoside monophosphate metabolic process	2 out of 637 genes, 0.3%	62 out of 9930 genes, 0.6%	1
nucleoside monophosphate biosynthetic process	2 out of 637 genes, 0.3%	62 out of 9930 genes, 0.6%	1
cellular protein complex assembly	2 out of 637 genes, 0.3%	62 out of 9930 genes, 0.6%	1
central nervous system development	7 out of 637 genes, 1.1%	166 out of 9930 genes, 1.7%	1
regulation of cellular macromolecule biosynthetic process	5 out of 637 genes, 0.8%	127 out of 9930 genes, 1.3%	1
cell maturation	4 out of 637 genes, 0.6%	107 out of 9930 genes, 1.1%	1
pigment metabolic process	2 out of 637 genes, 0.3%	63 out of 9930 genes, 0.6%	1
cell cycle phase	15 out of 637 genes, 2.4%	318 out of 9930 genes, 3.2%	1
actin filament organization	3 out of 637 genes, 0.5%	86 out of 9930 genes, 0.9%	1
transmission of nerve impulse	14 out of 637 genes, 2.2%	300 out of 9930 genes, 3.0%	1
nucleobase-containing compound catabolic process	14 out of 637 genes, 2.2%	300 out of 9930 genes, 3.0%	1
multicellular organismal signaling	14 out of 637 genes, 2.2%	300 out of 9930 genes, 3.0%	1
adult behavior	2 out of 637 genes, 0.3%	64 out of 9930 genes, 0.6%	1
cellular lipid metabolic process	11 out of 637 genes, 1.7%	246 out of 9930 genes, 2.5%	1
cellular component assembly at cellular level	22 out of 637 genes, 3.5%	447 out of 9930 genes, 4.5%	1
cellular nitrogen compound catabolic process	14 out of 637 genes, 2.2%	303 out of 9930 genes, 3.1%	1
heterocycle catabolic process	14 out of 637 genes, 2.2%	303 out of 9930 genes, 3.1%	1
neuron projection development	20 out of 637 genes, 3.1%	413 out of 9930 genes, 4.2%	1
aromatic compound catabolic process	14 out of 637 genes, 2.2%	305 out of 9930 genes, 3.1%	1
organic cyclic compound catabolic process	14 out of 637 genes, 2.2%	305 out of 9930 genes, 3.1%	1
MAPK cascade	3 out of 637 genes, 0.5%	89 out of 9930 genes, 0.9%	1
cellular component biogenesis	30 out of 637 genes, 4.7%	591 out of 9930 genes, 6.0%	1
regulation of developmental process	17 out of 637 genes, 2.7%	361 out of 9930 genes, 3.6%	1
cell-cell signaling involved in cell fate commitment	10 out of 637 genes, 1.6%	231 out of 9930 genes, 2.3%	1
regulation of metabolic process	27 out of 637 genes, 4.2%	540 out of 9930 genes, 5.4%	1
cellular macromolecular complex assembly	3 out of 637 genes, 0.5%	90 out of 9930 genes, 0.9%	1
cell morphogenesis involved in differentiation	14 out of 637 genes, 2.2%	307 out of 9930 genes, 3.1%	1
germ cell development	6 out of 637 genes, 0.9%	154 out of 9930 genes, 1.6%	1
response to chemical stimulus	27 out of 637 genes, 4.2%	542 out of 9930 genes, 5.5%	1
nucleobase-containing compound biosynthetic process	8 out of 637 genes, 1.3%	195 out of 9930 genes, 2.0%	1
apoptotic process	5 out of 637 genes, 0.8%	135 out of 9930 genes, 1.4%	1
organophosphate biosynthetic process	7 out of 637 genes, 1.1%	177 out of 9930 genes, 1.8%	1
nucleoside phosphate biosynthetic process	7 out of 637 genes, 1.1%	177 out of 9930 genes, 1.8%	1
regulation of cellular component organization	14 out of 637 genes, 2.2%	312 out of 9930 genes, 3.1%	1
carbohydrate derivative catabolic process	14 out of 637 genes, 2.2%	312 out of 9930 genes, 3.1%	1
epithelium development	11 out of 637 genes, 1.7%	256 out of 9930 genes, 2.6%	1
synapse assembly	2 out of 637 genes, 0.3%	70 out of 9930 genes, 0.7%	1
cell fate commitment	19 out of 637 genes, 3.0%	405 out of 9930 genes, 4.1%	1
morphogenesis of an epithelium	10 out of 637 genes, 1.6%	238 out of 9930 genes, 2.4%	1
regulation of cellular process	115 out of 637 genes, 18.1%	2030 out of 9930 genes, 20.4%	1
organ morphogenesis	35 out of 637 genes, 5.5%	691 out of 9930 genes, 7.0%	1
embryo development ending in birth or egg hatching	9 out of 637 genes, 1.4%	219 out of 9930 genes, 2.2%	1
synapse organization	2 out of 637 genes, 0.3%	71 out of 9930 genes, 0.7%	1
macromolecular complex subunit organization	12 out of 637 genes, 1.9%	278 out of 9930 genes, 2.8%	1
cellular macromolecular complex subunit organization	7 out of 637 genes, 1.1%	181 out of 9930 genes, 1.8%	1
posttranscriptional regulation of gene expression	4 out of 637 genes, 0.6%	119 out of 9930 genes, 1.2%	1
sensory organ development	20 out of 637 genes, 3.1%	429 out of 9930 genes, 4.3%	1
anatomical structure formation involved in morphogenesis	50 out of 637 genes, 7.8%	956 out of 9930 genes, 9.6%	1
blastoderm segmentation	3 out of 637 genes, 0.5%	97 out of 9930 genes, 1.0%	1
segmentation	3 out of 637 genes, 0.5%	97 out of 9930 genes, 1.0%	1
multicellular organismal development	140 out of 637 genes, 22.0%	2449 out of 9930 genes, 24.7%	1
anatomical structure morphogenesis	67 out of 637 genes, 10.5%	1246 out of 9930 genes, 12.5%	1
regulation of cellular protein metabolic process	5 out of 637 genes, 0.8%	142 out of 9930 genes, 1.4%	1
dephosphorylation	2 out of 637 genes, 0.3%	74 out of 9930 genes, 0.7%	1
ribonucleoprotein complex biogenesis	2 out of 637 genes, 0.3%	74 out of 9930 genes, 0.7%	1
cellular component biogenesis at cellular level	2 out of 637 genes, 0.3%	74 out of 9930 genes, 0.7%	1
regulation of protein metabolic process	5 out of 637 genes, 0.8%	143 out of 9930 genes, 1.4%	1
primary metabolic process	275 out of 637 genes, 43.2%	4605 out of 9930 genes, 46.4%	1
microtubule cytoskeleton organization	8 out of 637 genes, 1.3%	207 out of 9930 genes, 2.1%	1
learning or memory	5 out of 637 genes, 0.8%	146 out of 9930 genes, 1.5%	1
cognition	5 out of 637 genes, 0.8%	146 out of 9930 genes, 1.5%	1
memory	2 out of 637 genes, 0.3%	77 out of 9930 genes, 0.8%	1
cell differentiation	72 out of 637 genes, 11.3%	1344 out of 9930 genes, 13.5%	1
cell cycle process	18 out of 637 genes, 2.8%	403 out of 9930 genes, 4.1%	1
protein complex subunit organization	7 out of 637 genes, 1.1%	190 out of 9930 genes, 1.9%	1
aerobic respiration	2 out of 637 genes, 0.3%	79 out of 9930 genes, 0.8%	1
response to hormone stimulus	2 out of 637 genes, 0.3%	79 out of 9930 genes, 0.8%	1
cellular response to organic substance	2 out of 637 genes, 0.3%	79 out of 9930 genes, 0.8%	1
single-organism carbohydrate metabolic process	7 out of 637 genes, 1.1%	192 out of 9930 genes, 1.9%	1
developmental maturation	4 out of 637 genes, 0.6%	128 out of 9930 genes, 1.3%	1
cellular membrane organization	2 out of 637 genes, 0.3%	83 out of 9930 genes, 0.8%	1
microtubule-based process	10 out of 637 genes, 1.6%	259 out of 9930 genes, 2.6%	1
signal transduction	60 out of 637 genes, 9.4%	1161 out of 9930 genes, 11.7%	1
cellular component organization at cellular level	86 out of 637 genes, 13.5%	1602 out of 9930 genes, 16.1%	1
organophosphate metabolic process	26 out of 637 genes, 4.1%	565 out of 9930 genes, 5.7%	1
cell surface receptor signaling pathway	28 out of 637 genes, 4.4%	602 out of 9930 genes, 6.1%	1
carbohydrate derivative metabolic process	20 out of 637 genes, 3.1%	456 out of 9930 genes, 4.6%	1
developmental process	161 out of 637 genes, 25.3%	2845 out of 9930 genes, 28.7%	1
hydrogen transport	2 out of 637 genes, 0.3%	87 out of 9930 genes, 0.9%	1
cellular response to chemical stimulus	2 out of 637 genes, 0.3%	87 out of 9930 genes, 0.9%	1
biological regulation	150 out of 637 genes, 23.5%	2673 out of 9930 genes, 26.9%	1
negative regulation of biological process	15 out of 637 genes, 2.4%	366 out of 9930 genes, 3.7%	1
embryonic pattern specification	4 out of 637 genes, 0.6%	138 out of 9930 genes, 1.4%	1
cell cycle	25 out of 637 genes, 3.9%	555 out of 9930 genes, 5.6%	1
cellular component organization	99 out of 637 genes, 15.5%	1835 out of 9930 genes, 18.5%	1
membrane organization	2 out of 637 genes, 0.3%	89 out of 9930 genes, 0.9%	1
nucleotide biosynthetic process	5 out of 637 genes, 0.8%	162 out of 9930 genes, 1.6%	1
cellular developmental process	73 out of 637 genes, 11.5%	1400 out of 9930 genes, 14.1%	1
protein modification process	48 out of 637 genes, 7.5%	970 out of 9930 genes, 9.8%	1
anatomical structure development	135 out of 637 genes, 21.2%	2435 out of 9930 genes, 24.5%	1
mitotic cell cycle	12 out of 637 genes, 1.9%	310 out of 9930 genes, 3.1%	1
cell-cell junction assembly	2 out of 637 genes, 0.3%	90 out of 9930 genes, 0.9%	1
regulation of biological process	128 out of 637 genes, 20.1%	2324 out of 9930 genes, 23.4%	1
immune response	2 out of 637 genes, 0.3%	91 out of 9930 genes, 0.9%	1
regulation of cell morphogenesis	5 out of 637 genes, 0.8%	166 out of 9930 genes, 1.7%	1
protein modification by small protein conjugation	4 out of 637 genes, 0.6%	143 out of 9930 genes, 1.4%	1
regulation of neurotransmitter levels	3 out of 637 genes, 0.5%	119 out of 9930 genes, 1.2%	1
negative regulation of macromolecule metabolic process	4 out of 637 genes, 0.6%	144 out of 9930 genes, 1.5%	1
neuron development	25 out of 637 genes, 3.9%	567 out of 9930 genes, 5.7%	1
DNA repair	2 out of 637 genes, 0.3%	94 out of 9930 genes, 0.9%	1
cellular response to stimulus	74 out of 637 genes, 11.6%	1432 out of 9930 genes, 14.4%	1
synaptic transmission	10 out of 637 genes, 1.6%	278 out of 9930 genes, 2.8%	1
immune system process	6 out of 637 genes, 0.9%	193 out of 9930 genes, 1.9%	1
cell junction assembly	2 out of 637 genes, 0.3%	96 out of 9930 genes, 1.0%	1
macromolecule modification	49 out of 637 genes, 7.7%	1005 out of 9930 genes, 10.1%	1
cellular protein modification process	46 out of 637 genes, 7.2%	954 out of 9930 genes, 9.6%	1
cellular component organization or biogenesis at cellular level	86 out of 637 genes, 13.5%	1647 out of 9930 genes, 16.6%	1
nervous system development	65 out of 637 genes, 10.2%	1289 out of 9930 genes, 13.0%	1
negative regulation of metabolic process	4 out of 637 genes, 0.6%	152 out of 9930 genes, 1.5%	1
regulation of anatomical structure morphogenesis	5 out of 637 genes, 0.8%	179 out of 9930 genes, 1.8%	1
system development	108 out of 637 genes, 17.0%	2038 out of 9930 genes, 20.5%	1
cell-cell junction organization	2 out of 637 genes, 0.3%	104 out of 9930 genes, 1.0%	1
cellular process	435 out of 637 genes, 68.3%	7190 out of 9930 genes, 72.4%	1
cellular component organization or biogenesis	99 out of 637 genes, 15.5%	1895 out of 9930 genes, 19.1%	1
protein modification by small protein conjugation or removal	4 out of 637 genes, 0.6%	163 out of 9930 genes, 1.6%	1
purine ribonucleotide metabolic process	16 out of 637 genes, 2.5%	426 out of 9930 genes, 4.3%	1
negative regulation of gene expression	2 out of 637 genes, 0.3%	111 out of 9930 genes, 1.1%	1
single-multicellular organism process	157 out of 637 genes, 24.6%	2880 out of 9930 genes, 29.0%	1
purine ribonucleotide biosynthetic process	2 out of 637 genes, 0.3%	113 out of 9930 genes, 1.1%	1
oxidation-reduction process	7 out of 637 genes, 1.1%	240 out of 9930 genes, 2.4%	1
regulation of gene expression	8 out of 637 genes, 1.3%	267 out of 9930 genes, 2.7%	1
purine nucleotide biosynthetic process	2 out of 637 genes, 0.3%	118 out of 9930 genes, 1.2%	1
regulation of macromolecule metabolic process	13 out of 637 genes, 2.0%	377 out of 9930 genes, 3.8%	1
multicellular organismal process	157 out of 637 genes, 24.6%	2903 out of 9930 genes, 29.2%	1
cell junction organization	2 out of 637 genes, 0.3%	119 out of 9930 genes, 1.2%	1
purine nucleotide metabolic process	16 out of 637 genes, 2.5%	440 out of 9930 genes, 4.4%	1
ribonucleotide metabolic process	16 out of 637 genes, 2.5%	440 out of 9930 genes, 4.4%	1
generation of neurons	29 out of 637 genes, 4.6%	696 out of 9930 genes, 7.0%	1
eye development	12 out of 637 genes, 1.9%	362 out of 9930 genes, 3.6%	1
purine-containing compound metabolic process	16 out of 637 genes, 2.5%	448 out of 9930 genes, 4.5%	1
cellular respiration	3 out of 637 genes, 0.5%	153 out of 9930 genes, 1.5%	1
purine-containing compound biosynthetic process	2 out of 637 genes, 0.3%	124 out of 9930 genes, 1.2%	1
compound eye photoreceptor cell differentiation	4 out of 637 genes, 0.6%	180 out of 9930 genes, 1.8%	1
photoreceptor cell differentiation	5 out of 637 genes, 0.8%	207 out of 9930 genes, 2.1%	1
compound eye morphogenesis	6 out of 637 genes, 0.9%	232 out of 9930 genes, 2.3%	1
neurogenesis	30 out of 637 genes, 4.7%	729 out of 9930 genes, 7.3%	1
ribonucleotide biosynthetic process	2 out of 637 genes, 0.3%	127 out of 9930 genes, 1.3%	1
eye photoreceptor cell differentiation	4 out of 637 genes, 0.6%	184 out of 9930 genes, 1.9%	1
compound eye development	6 out of 637 genes, 0.9%	236 out of 9930 genes, 2.4%	1
eye morphogenesis	8 out of 637 genes, 1.3%	284 out of 9930 genes, 2.9%	1
energy derivation by oxidation of organic compounds	4 out of 637 genes, 0.6%	193 out of 9930 genes, 1.9%	1
neuron differentiation	25 out of 637 genes, 3.9%	664 out of 9930 genes, 6.7%	1
neurological system process	20 out of 637 genes, 3.1%	565 out of 9930 genes, 5.7%	1
cell communication	84 out of 637 genes, 13.2%	1769 out of 9930 genes, 17.8%	1
response to stimulus	122 out of 637 genes, 19.2%	2430 out of 9930 genes, 24.5%	1
system process	23 out of 637 genes, 3.6%	651 out of 9930 genes, 6.6%	1
generation of precursor metabolites and energy	4 out of 637 genes, 0.6%	223 out of 9930 genes, 2.2%	1
signaling	74 out of 637 genes, 11.6%	1633 out of 9930 genes, 16.4%	1
single organism signaling	74 out of 637 genes, 11.6%	1633 out of 9930 genes, 16.4%	1
single-organism process	199 out of 637 genes, 31.2%	3772 out of 9930 genes, 38.0%	1
cell-cell signaling	16 out of 637 genes, 2.5%	550 out of 9930 genes, 5.5%	1
