# Supplementary material for: Identification of differentially expressed microRNAs between Bacillus thuringiensis Cry1Ab-resistant and -susceptible strains of Ostrinia furnacalis
Source: Sci Rep. 2015 Oct 21;5:15461. doi: 10.1038/srep15461 (PMC4614346; doi:10.1038/srep15461)
Supplement: Supplementary Information [file srep15461-s4.xls]

## Sheet: Sheet1
Supplemental File 8: Table S14-15 The KEGG pathway analysis of differentially expressed miRNA between Cry1Ab susceptible and resistant Asian corn borer
Table S14 The pathway annotation of known differentially expressed miRNAs
Table S15 The pathway annotation of novel differentially expressed miRNAs

## Sheet: KNOWN
Table S14 The pathway annotation of known differentially expressed miRNAs
Number	Pathway	Target genes with pathway annotation (18704)	All genes of the species with pathway annotation (19825)	Pvalue	Qvalue	Pathway ID		Target genes with pathway annotation (18704)
1	Pyruvate metabolism	215 (1.15%)	216 (1.09%)	4.55184e-05		ko00620		215
2	Drug metabolism - other enzymes	284 (1.52%)	288 (1.45%)	0.000226012		ko00983		284
3	Retinol metabolism	180 (0.96%)	181 (0.91%)	0.00030236		ko00830		180
4	Glycolysis / Gluconeogenesis	191 (1.02%)	193 (0.97%)	0.00100661		ko00010		191
5	Metabolic pathways	3856 (20.62%)	4045 (20.4%)	0.00114		ko01100		3856
6	Starch and sucrose metabolism	466 (2.49%)	479 (2.42%)	0.00153836		ko00500		466
7	Limonene and pinene degradation	131 (0.7%)	132 (0.67%)	0.00402214		ko00903		131
8	Chloroalkane and chloroalkene degradation	90 (0.48%)	90 (0.45%)	0.00524375		ko00625		90
9	N-Glycan biosynthesis	89 (0.48%)	89 (0.45%)	0.00555953		ko00510		89
10	Protein processing in endoplasmic reticulum	398 (2.13%)	410 (2.07%)	0.00655571		ko04141		398
11	Glycerolipid metabolism	323 (1.73%)	332 (1.67%)	0.00815247		ko00561		323
12	Amino sugar and nucleotide sugar metabolism	201 (1.07%)	205 (1.03%)	0.00840134		ko00520		201
13	Galactose metabolism	385 (2.06%)	397 (2%)	0.00977095		ko00052		385
14	Hypertrophic cardiomyopathy (HCM)	311 (1.66%)	320 (1.61%)	0.0121013		ko05410		311
15	Naphthalene degradation	101 (0.54%)	102 (0.51%)	0.0185727		ko00626		101
16	Tuberculosis	295 (1.58%)	304 (1.53%)	0.020141		ko05152		295
17	Carbohydrate digestion and absorption	360 (1.92%)	372 (1.88%)	0.0203723		ko04973		360
18	Microbial metabolism in diverse environments	703 (3.76%)	732 (3.69%)	0.0221473		ko01120		703
19	Inositol phosphate metabolism	145 (0.78%)	148 (0.75%)	0.0291355		ko00562		145
20	Mineral absorption	297 (1.59%)	307 (1.55%)	0.0362906		ko04978		297
21	Protein export	55 (0.29%)	55 (0.28%)	0.0405245		ko03060		55
22	Dilated cardiomyopathy	313 (1.67%)	324 (1.63%)	0.041816		ko05414		313
23	Methane metabolism	111 (0.59%)	113 (0.57%)	0.0420407		ko00680		111
24	Benzoate degradation	83 (0.44%)	84 (0.42%)	0.0451073		ko00362		83
25	Bisphenol degradation	82 (0.44%)	83 (0.42%)	0.0473454		ko00363		82
26	RNA transport	445 (2.38%)	463 (2.34%)	0.0533084		ko03013		445
27	Butanoate metabolism	128 (0.68%)	131 (0.66%)	0.0571489		ko00650		128
28	Steroid hormone biosynthesis	127 (0.68%)	130 (0.66%)	0.0593938		ko00140		127
29	Salmonella infection	279 (1.49%)	289 (1.46%)	0.0597573		ko05132		279
30	Nicotinate and nicotinamide metabolism	75 (0.4%)	76 (0.38%)	0.066249		ko00760		75
31	Hematopoietic cell lineage	100 (0.53%)	102 (0.51%)	0.0671363		ko04640		100
32	Epithelial cell signaling in Helicobacter pylori infection	167 (0.89%)	172 (0.87%)	0.0715216		ko05120		167
33	Salivary secretion	230 (1.23%)	238 (1.2%)	0.0734535		ko04970		230
34	Regulation of actin cytoskeleton	505 (2.7%)	527 (2.66%)	0.0770358		ko04810		505
35	Sphingolipid metabolism	71 (0.38%)	72 (0.36%)	0.0800631		ko00600		71
36	Vitamin digestion and absorption	163 (0.87%)	168 (0.85%)	0.0814647		ko04977		163
37	Plant-pathogen interaction	70 (0.37%)	71 (0.36%)	0.0839185		ko04626		70
38	Primary immunodeficiency	115 (0.61%)	118 (0.6%)	0.0932965		ko05340		115
39	Biosynthesis of secondary metabolites	1132 (6.05%)	1189 (6%)	0.101787		ko01110		1132
40	RNA degradation	237 (1.27%)	246 (1.24%)	0.105382		ko03018		237
41	Antigen processing and presentation	89 (0.48%)	91 (0.46%)	0.105438		ko04612		89
42	Phenylpropanoid biosynthesis	38 (0.2%)	38 (0.19%)	0.109266		ko00940		38
43	Ascorbate and aldarate metabolism	88 (0.47%)	90 (0.45%)	0.109752		ko00053		88
44	Tropane, piperidine and pyridine alkaloid biosynthesis	63 (0.34%)	64 (0.32%)	0.116182		ko00960		63
45	ECM-receptor interaction	252 (1.35%)	262 (1.32%)	0.118977		ko04512		252
46	Cardiac muscle contraction	231 (1.24%)	240 (1.21%)	0.122605		ko04260		231
47	Carbon fixation in photosynthetic organisms	85 (0.45%)	87 (0.44%)	0.123658		ko00710		85
48	Phenylalanine metabolism	107 (0.57%)	110 (0.55%)	0.124561		ko00360		107
49	Cell adhesion molecules (CAMs)	190 (1.02%)	197 (0.99%)	0.125872		ko04514		190
50	Pertussis	128 (0.68%)	132 (0.67%)	0.126498		ko05133		128
51	Colorectal cancer	106 (0.57%)	109 (0.55%)	0.129047		ko05210		106
52	Lysosome	401 (2.14%)	419 (2.11%)	0.131493		ko04142		401
53	Metabolism of xenobiotics by cytochrome P450	168 (0.9%)	174 (0.88%)	0.132099		ko00980		168
54	Various types of N-glycan biosynthesis	34 (0.18%)	34 (0.17%)	0.137971		ko00513		34
55	Chagas disease (American trypanosomiasis)	146 (0.78%)	151 (0.76%)	0.138215		ko05142		146
56	Linoleic acid metabolism	82 (0.44%)	84 (0.42%)	0.139106		ko00591		82
57	Legionellosis	125 (0.67%)	129 (0.65%)	0.139356		ko05134		125
58	Purine metabolism	783 (4.19%)	822 (4.15%)	0.139882		ko00230		783
59	Ribosome	263 (1.41%)	274 (1.38%)	0.144895		ko03010		263
60	Polycyclic aromatic hydrocarbon degradation	58 (0.31%)	59 (0.3%)	0.145895		ko00624		58
61	Chlorocyclohexane and chlorobenzene degradation	57 (0.3%)	58 (0.29%)	0.152614		ko00361		57
62	NOD-like receptor signaling pathway	101 (0.54%)	104 (0.52%)	0.153617		ko04621		101
63	Gastric acid secretion	218 (1.17%)	227 (1.15%)	0.167721		ko04971		218
64	Toll-like receptor signaling pathway	118 (0.63%)	122 (0.62%)	0.173643		ko04620		118
65	Bacterial chemotaxis	30 (0.16%)	30 (0.15%)	0.174208		ko02030		30
66	Ethylbenzene degradation	29 (0.16%)	29 (0.15%)	0.184665		ko00642		29
67	Circadian rhythm - fly	29 (0.16%)	29 (0.15%)	0.184665		ko04711		29
68	Thiamine metabolism	29 (0.16%)	29 (0.15%)	0.184665		ko00730		29
69	Synthesis and degradation of ketone bodies	29 (0.16%)	29 (0.15%)	0.184665		ko00072		29
70	Calcium signaling pathway	289 (1.55%)	302 (1.52%)	0.186221		ko04020		289
71	Endocrine and other factor-regulated calcium reabsorption	132 (0.71%)	137 (0.69%)	0.206615		ko04961		132
72	Toluene degradation	50 (0.27%)	51 (0.26%)	0.208041		ko00623		50
73	Bladder cancer	50 (0.27%)	51 (0.26%)	0.208041		ko05219		50
74	SNARE interactions in vesicular transport	71 (0.38%)	73 (0.37%)	0.210993		ko04130		71
75	Influenza A	392 (2.1%)	411 (2.07%)	0.212811		ko05164		392
76	Insect hormone biosynthesis	111 (0.59%)	115 (0.58%)	0.214467		ko00981		111
77	Pancreatic cancer	111 (0.59%)	115 (0.58%)	0.214467		ko05212		111
78	Insulin signaling pathway	390 (2.09%)	409 (2.06%)	0.219776		ko04910		390
79	Non-homologous end-joining	26 (0.14%)	26 (0.13%)	0.219951		ko03450		26
80	Other types of O-glycan biosynthesis	90 (0.48%)	93 (0.47%)	0.221661		ko00514		90
81	Pancreatic secretion	461 (2.46%)	484 (2.44%)	0.223826		ko04972		461
82	Histidine metabolism	129 (0.69%)	134 (0.68%)	0.224227		ko00340		129
83	Taurine and hypotaurine metabolism	25 (0.13%)	25 (0.13%)	0.233152		ko00430		25
84	Pentose and glucuronate interconversions	203 (1.09%)	212 (1.07%)	0.234467		ko00040		203
85	Proteasome	107 (0.57%)	111 (0.56%)	0.240946		ko03050		107
86	Fructose and mannose metabolism	145 (0.78%)	151 (0.76%)	0.243329		ko00051		145
87	Melanoma	67 (0.36%)	69 (0.35%)	0.2439		ko05218		67
88	Cytosolic DNA-sensing pathway	106 (0.57%)	110 (0.55%)	0.247936		ko04623		106
89	Phagosome	382 (2.04%)	401 (2.02%)	0.249153		ko04145		382
90	Long-term potentiation	161 (0.86%)	168 (0.85%)	0.260065		ko04720		161
91	Ubiquinone and other terpenoid-quinone biosynthesis	65 (0.35%)	67 (0.34%)	0.261847		ko00130		65
92	Fat digestion and absorption	216 (1.15%)	226 (1.14%)	0.262386		ko04975		216
93	Vibrio cholerae infection	197 (1.05%)	206 (1.04%)	0.265828		ko05110		197
94	Shigellosis	214 (1.14%)	224 (1.13%)	0.272874		ko05131		214
95	mRNA surveillance pathway	268 (1.43%)	281 (1.42%)	0.274912		ko03015		268
96	Porphyrin and chlorophyll metabolism	102 (0.55%)	106 (0.53%)	0.277402		ko00860		102
97	Spliceosome	515 (2.75%)	542 (2.73%)	0.282259		ko03040		515
98	Aminoacyl-tRNA biosynthesis	157 (0.84%)	164 (0.83%)	0.284554		ko00970		157
99	Phosphatidylinositol signaling system	211 (1.13%)	221 (1.11%)	0.289108		ko04070		211
100	Transcriptional misregulation in cancer	283 (1.51%)	297 (1.5%)	0.289108		ko05202		283
101	PPAR signaling pathway	247 (1.32%)	259 (1.31%)	0.289662		ko03320		247
102	RIG-I-like receptor signaling pathway	62 (0.33%)	64 (0.32%)	0.290709		ko04622		62
103	Lipoic acid metabolism	21 (0.11%)	21 (0.11%)	0.294355		ko00785		21
104	Glycosaminoglycan biosynthesis - heparan sulfate	191 (1.02%)	200 (1.01%)	0.299857		ko00534		191
105	Proximal tubule bicarbonate reclamation	80 (0.43%)	83 (0.42%)	0.302423		ko04964		80
106	Phenylalanine, tyrosine and tryptophan biosynthesis	41 (0.22%)	42 (0.21%)	0.30482		ko00400		41
107	Renal cell carcinoma	153 (0.82%)	160 (0.81%)	0.310522		ko05211		153
108	Phototransduction - fly	171 (0.91%)	179 (0.9%)	0.311449		ko04745		171
109	Viral myocarditis	171 (0.91%)	179 (0.9%)	0.311449		ko05416		171
110	Glycosaminoglycan biosynthesis - chondroitin sulfate	20 (0.11%)	20 (0.1%)	0.312016		ko00532		20
111	Taste transduction	40 (0.21%)	41 (0.21%)	0.317608		ko04742		40
112	Protein digestion and absorption	311 (1.66%)	327 (1.65%)	0.325171		ko04974		311
113	Herpes simplex infection	275 (1.47%)	289 (1.46%)	0.328853		ko05168		275
114	Apoptosis	114 (0.61%)	119 (0.6%)	0.329028		ko04210		114
115	Caffeine metabolism	39 (0.21%)	40 (0.2%)	0.330831		ko00232		39
116	Renin-angiotensin system	57 (0.3%)	59 (0.3%)	0.344131		ko04614		57
117	Dopaminergic synapse	236 (1.26%)	248 (1.25%)	0.349135		ko04728		236
118	One carbon pool by folate	56 (0.3%)	58 (0.29%)	0.355624		ko00670		56
119	Epstein-Barr virus infection	562 (3%)	593 (2.99%)	0.3652		ko05169		562
120	Ribosome biogenesis in eukaryotes	250 (1.34%)	263 (1.33%)	0.369092		ko03008		250
121	Complement and coagulation cascades	109 (0.58%)	114 (0.58%)	0.370103		ko04610		109
122	Amyotrophic lateral sclerosis (ALS)	109 (0.58%)	114 (0.58%)	0.370103		ko05014		109
123	Drug metabolism - cytochrome P450	162 (0.87%)	170 (0.86%)	0.371545		ko00982		162
124	Biotin metabolism	17 (0.09%)	17 (0.09%)	0.371607		ko00780		17
125	RNA polymerase	284 (1.52%)	299 (1.51%)	0.373497		ko03020		284
126	Peroxisome	301 (1.61%)	317 (1.6%)	0.37533		ko04146		301
127	Retrograde endocannabinoid signaling	124 (0.66%)	130 (0.66%)	0.392679		ko04723		124
128	Amoebiasis	228 (1.22%)	240 (1.21%)	0.396172		ko05146		228
129	Leukocyte transendothelial migration	227 (1.21%)	239 (1.21%)	0.402251		ko04670		227
130	Arachidonic acid metabolism	70 (0.37%)	73 (0.37%)	0.402314		ko00590		70
131	Phototransduction	69 (0.37%)	72 (0.36%)	0.413321		ko04744		69
132	Olfactory transduction	104 (0.56%)	109 (0.55%)	0.414015		ko04740		104
133	Lipopolysaccharide biosynthesis	15 (0.08%)	15 (0.08%)	0.417524		ko00540		15
134	D-Glutamine and D-glutamate metabolism	15 (0.08%)	15 (0.08%)	0.417524		ko00471		15
135	Maturity onset diabetes of the young	15 (0.08%)	15 (0.08%)	0.417524		ko04950		15
136	Pyrimidine metabolism	565 (3.02%)	597 (3.01%)	0.41987		ko00240		565
137	Prion diseases	118 (0.63%)	124 (0.63%)	0.443137		ko05020		118
138	Carbon fixation pathways in prokaryotes	49 (0.26%)	51 (0.26%)	0.443479		ko00720		49
139	Aminobenzoate degradation	132 (0.71%)	139 (0.7%)	0.468734		ko00627		132
140	Bacterial secretion system	13 (0.07%)	13 (0.07%)	0.46911		ko03070		13
141	D-Arginine and D-ornithine metabolism	13 (0.07%)	13 (0.07%)	0.46911		ko00472		13
142	Penicillin and cephalosporin biosynthesis	13 (0.07%)	13 (0.07%)	0.46911		ko00311		13
143	Steroid biosynthesis	98 (0.52%)	103 (0.52%)	0.470022		ko00100		98
144	Osteoclast differentiation	131 (0.7%)	138 (0.7%)	0.477028		ko04380		131
145	Rheumatoid arthritis	114 (0.61%)	120 (0.61%)	0.478298		ko05323		114
146	T cell receptor signaling pathway	248 (1.33%)	262 (1.32%)	0.481742		ko04660		248
147	TGF-beta signaling pathway	130 (0.7%)	137 (0.69%)	0.485372		ko04350		130
148	Serotonergic synapse	146 (0.78%)	154 (0.78%)	0.491565		ko04726		146
149	Pentose phosphate pathway	129 (0.69%)	136 (0.69%)	0.493765		ko00030		129
150	Alanine, aspartate and glutamate metabolism	179 (0.96%)	189 (0.95%)	0.494916		ko00250		179
151	Adherens junction	229 (1.22%)	242 (1.22%)	0.495721		ko04520		229
152	Nucleotide excision repair	128 (0.68%)	135 (0.68%)	0.502203		ko03420		128
153	Tryptophan metabolism	128 (0.68%)	135 (0.68%)	0.502203		ko00380		128
154	Sulfur metabolism	44 (0.24%)	46 (0.23%)	0.513613		ko00920		44
155	Citrate cycle (TCA cycle)	143 (0.76%)	151 (0.76%)	0.515447		ko00020		143
156	Focal adhesion	558 (2.98%)	591 (2.98%)	0.515971		ko04510		558
157	Autoimmune thyroid disease	27 (0.14%)	28 (0.14%)	0.524719		ko05320		27
158	Ether lipid metabolism	59 (0.32%)	62 (0.31%)	0.532068		ko00565		59
159	Basal transcription factors	107 (0.57%)	113 (0.57%)	0.542047		ko03022		107
160	Tyrosine metabolism	188 (1.01%)	199 (1%)	0.548189		ko00350		188
161	Glycerophospholipid metabolism	319 (1.71%)	338 (1.7%)	0.550072		ko00564		319
162	Vitamin B6 metabolism	25 (0.13%)	26 (0.13%)	0.563155		ko00750		25
163	Glyoxylate and dicarboxylate metabolism	88 (0.47%)	93 (0.47%)	0.569303		ko00630		88
164	Pathogenic Escherichia coli infection	201 (1.07%)	213 (1.07%)	0.570822		ko05130		201
165	DNA replication	120 (0.64%)	127 (0.64%)	0.570922		ko03030		120
166	Cytokine-cytokine receptor interaction	136 (0.73%)	144 (0.73%)	0.57208		ko04060		136
167	Regulation of autophagy	40 (0.21%)	42 (0.21%)	0.573357		ko04140		40
168	Cyanoamino acid metabolism	39 (0.21%)	41 (0.21%)	0.588689		ko00460		39
169	Aldosterone-regulated sodium reabsorption	70 (0.37%)	74 (0.37%)	0.591824		ko04960		70
170	Geraniol degradation	9 (0.05%)	9 (0.05%)	0.592167		ko00281		9
171	Circadian rhythm - plant	9 (0.05%)	9 (0.05%)	0.592167		ko04712		9
172	Pantothenate and CoA biosynthesis	38 (0.2%)	40 (0.2%)	0.604147		ko00770		38
173	Glutathione metabolism	196 (1.05%)	208 (1.05%)	0.604263		ko00480		196
174	Synaptic vesicle cycle	179 (0.96%)	190 (0.96%)	0.610977		ko04721		179
175	Vascular smooth muscle contraction	339 (1.81%)	360 (1.82%)	0.61556		ko04270		339
176	Fatty acid elongation	99 (0.53%)	105 (0.53%)	0.616785		ko00062		99
177	Styrene degradation	22 (0.12%)	23 (0.12%)	0.623523		ko00643		22
178	Lysine biosynthesis	8 (0.04%)	8 (0.04%)	0.627673		ko00300		8
179	Peptidoglycan biosynthesis	8 (0.04%)	8 (0.04%)	0.627673		ko00550		8
180	Dioxin degradation	8 (0.04%)	8 (0.04%)	0.627673		ko00621		8
181	Collecting duct acid secretion	81 (0.43%)	86 (0.43%)	0.640847		ko04966		81
182	Valine, leucine and isoleucine biosynthesis	21 (0.11%)	22 (0.11%)	0.644254		ko00290		21
183	Endocytosis	444 (2.37%)	472 (2.38%)	0.651628		ko04144		444
184	mTOR signaling pathway	125 (0.67%)	133 (0.67%)	0.6614		ko04150		125
185	Betalain biosynthesis	7 (0.04%)	7 (0.04%)	0.665306		ko00965		7
186	Indole alkaloid biosynthesis	7 (0.04%)	7 (0.04%)	0.665306		ko00901		7
187	Valine, leucine and isoleucine degradation	155 (0.83%)	165 (0.83%)	0.669069		ko00280		155
188	Toxoplasmosis	233 (1.25%)	248 (1.25%)	0.670623		ko05145		233
189	Other glycan degradation	48 (0.26%)	51 (0.26%)	0.674134		ko00511		48
190	Biosynthesis of unsaturated fatty acids	108 (0.58%)	115 (0.58%)	0.674805		ko01040		108
191	B cell receptor signaling pathway	108 (0.58%)	115 (0.58%)	0.674805		ko04662		108
192	Glycosphingolipid biosynthesis - lacto and neolacto series	19 (0.1%)	20 (0.1%)	0.686401		ko00601		19
193	Arrhythmogenic right ventricular cardiomyopathy (ARVC)	152 (0.81%)	162 (0.82%)	0.690305		ko05412		152
194	MAPK signaling pathway - fly	61 (0.33%)	65 (0.33%)	0.693992		ko04013		61
195	Lysine degradation	182 (0.97%)	194 (0.98%)	0.695959		ko00310		182
196	Isoquinoline alkaloid biosynthesis	32 (0.17%)	34 (0.17%)	0.698367		ko00950		32
197	Atrazine degradation	6 (0.03%)	6 (0.03%)	0.705193		ko00791		6
198	Asthma	6 (0.03%)	6 (0.03%)	0.705193		ko05310		6
199	Glycosphingolipid biosynthesis - ganglio series	18 (0.1%)	19 (0.1%)	0.707719		ko00604		18
200	Circadian rhythm - mammal	31 (0.17%)	33 (0.17%)	0.714088		ko04710		31
201	Fatty acid metabolism	162 (0.87%)	173 (0.87%)	0.725909		ko00071		162
202	Flagellar assembly	17 (0.09%)	18 (0.09%)	0.729124		ko02040		17
203	Tight junction	360 (1.92%)	384 (1.94%)	0.739319		ko04530		360
204	Morphine addiction	100 (0.53%)	107 (0.54%)	0.741346		ko05032		100
205	Amphetamine addiction	144 (0.77%)	154 (0.78%)	0.745008		ko05031		144
206	Hepatitis C	159 (0.85%)	170 (0.86%)	0.745033		ko05160		159
207	African trypanosomiasis	29 (0.16%)	31 (0.16%)	0.745295		ko05143		29
208	Homologous recombination	129 (0.69%)	138 (0.7%)	0.745563		ko03440		129
209	Intestinal immune network for IgA production	5 (0.03%)	5 (0.03%)	0.747469		ko04672		5
210	Thyroid cancer	42 (0.22%)	45 (0.23%)	0.751119		ko05216		42
211	Long-term depression	98 (0.52%)	105 (0.53%)	0.757304		ko04730		98
212	alpha-Linolenic acid metabolism	127 (0.68%)	136 (0.69%)	0.759438		ko00592		127
213	Adipocytokine signaling pathway	127 (0.68%)	136 (0.69%)	0.759438		ko04920		127
214	Two-component system	156 (0.83%)	167 (0.84%)	0.763659		ko02020		156
215	Propanoate metabolism	111 (0.59%)	119 (0.6%)	0.768916		ko00640		111
216	Glycosphingolipid biosynthesis - globo series	15 (0.08%)	16 (0.08%)	0.771924		ko00603		15
217	Butirosin and neomycin biosynthesis	15 (0.08%)	16 (0.08%)	0.771924		ko00524		15
218	Glycosaminoglycan biosynthesis - keratan sulfate	15 (0.08%)	16 (0.08%)	0.771924		ko00533		15
219	Selenocompound metabolism	40 (0.21%)	43 (0.22%)	0.775882		ko00450		40
220	Primary bile acid biosynthesis	27 (0.14%)	29 (0.15%)	0.77597		ko00120		27
221	Arginine and proline metabolism	259 (1.38%)	277 (1.4%)	0.776542		ko00330		259
222	Glycosylphosphatidylinositol(GPI)-anchor biosynthesis	52 (0.28%)	56 (0.28%)	0.791179		ko00563		52
223	C5-Branched dibasic acid metabolism	4 (0.02%)	4 (0.02%)	0.792277		ko00660		4
224	Phosphotransferase system (PTS)	4 (0.02%)	4 (0.02%)	0.792277		ko02060		4
225	Phosphonate and phosphinate metabolism	4 (0.02%)	4 (0.02%)	0.792277		ko00440		4
226	Small cell lung cancer	151 (0.81%)	162 (0.82%)	0.793444		ko05222		151
227	Neurotrophin signaling pathway	240 (1.28%)	257 (1.3%)	0.794264		ko04722		240
228	Leishmaniasis	93 (0.5%)	100 (0.5%)	0.795616		ko05140		93
229	Sulfur relay system	38 (0.2%)	41 (0.21%)	0.799951		ko04122		38
230	beta-Alanine metabolism	106 (0.57%)	114 (0.58%)	0.803889		ko00410		106
231	ABC transporters	637 (3.41%)	680 (3.43%)	0.805062		ko02010		637
232	Glycine, serine and threonine metabolism	206 (1.1%)	221 (1.11%)	0.813467		ko00260		206
233	Cocaine addiction	147 (0.79%)	158 (0.8%)	0.816006		ko05030		147
234	Vasopressin-regulated water reabsorption	310 (1.66%)	332 (1.67%)	0.816233		ko04962		310
235	Measles	161 (0.86%)	173 (0.87%)	0.818562		ko05162		161
236	Base excision repair	89 (0.48%)	96 (0.48%)	0.82436		ko03410		89
237	Notch signaling pathway	89 (0.48%)	96 (0.48%)	0.82436		ko04330		89
238	Glycosaminoglycan degradation	48 (0.26%)	52 (0.26%)	0.830625		ko00531		48
239	Cholinergic synapse	158 (0.84%)	170 (0.86%)	0.833812		ko04725		158
240	Bacterial invasion of epithelial cells	230 (1.23%)	247 (1.25%)	0.837261		ko05100		230
241	Cell cycle - Caulobacter	3 (0.02%)	3 (0.02%)	0.839769		ko04112		3
242	Cysteine and methionine metabolism	100 (0.53%)	108 (0.54%)	0.842554		ko00270		100
243	Endometrial cancer	98 (0.52%)	106 (0.53%)	0.854545		ko05213		98
244	Caprolactam degradation	11 (0.06%)	12 (0.06%)	0.855073		ko00930		11
245	Fc gamma R-mediated phagocytosis	269 (1.44%)	289 (1.46%)	0.856418		ko04666		269
246	MAPK signaling pathway - yeast	45 (0.24%)	49 (0.25%)	0.858067		ko04011		45
247	Type I diabetes mellitus	21 (0.11%)	23 (0.12%)	0.861937		ko04940		21
248	Mucin type O-Glycan biosynthesis	21 (0.11%)	23 (0.12%)	0.861937		ko00512		21
249	Fatty acid biosynthesis	57 (0.3%)	62 (0.31%)	0.863027		ko00061		57
250	Acute myeloid leukemia	83 (0.44%)	90 (0.45%)	0.863737		ko05221		83
251	Streptomycin biosynthesis	44 (0.24%)	48 (0.24%)	0.866751		ko00521		44
252	Axon guidance	235 (1.26%)	253 (1.28%)	0.872901		ko04360		235
253	Neuroactive ligand-receptor interaction	500 (2.67%)	536 (2.7%)	0.878167		ko04080		500
254	Meiosis - yeast	176 (0.94%)	190 (0.96%)	0.87955		ko04113		176
255	Nitrogen metabolism	80 (0.43%)	87 (0.44%)	0.881561		ko00910		80
256	Natural killer cell mediated cytotoxicity	93 (0.5%)	101 (0.51%)	0.882389		ko04650		93
257	Glioma	132 (0.71%)	143 (0.72%)	0.888917		ko05214		132
258	Glucosinolate biosynthesis	2 (0.01%)	2 (0.01%)	0.890105		ko00966		2
259	Zeatin biosynthesis	2 (0.01%)	2 (0.01%)	0.890105		ko00908		2
260	Biosynthesis of ansamycins	2 (0.01%)	2 (0.01%)	0.890105		ko01051		2
261	Oxidative phosphorylation	345 (1.84%)	371 (1.87%)	0.892178		ko00190		345
262	Chemokine signaling pathway	271 (1.45%)	292 (1.47%)	0.895356		ko04062		271
263	Systemic lupus erythematosus	52 (0.28%)	57 (0.29%)	0.898284		ko05322		52
264	Oocyte meiosis	227 (1.21%)	245 (1.24%)	0.898374		ko04114		227
265	Wnt signaling pathway	282 (1.51%)	304 (1.53%)	0.904363		ko04310		282
266	Glutamatergic synapse	238 (1.27%)	257 (1.3%)	0.907407		ko04724		238
267	Type II diabetes mellitus	99 (0.53%)	108 (0.54%)	0.915208		ko04930		99
268	Terpenoid backbone biosynthesis	61 (0.33%)	67 (0.34%)	0.916538		ko00900		61
269	Dorso-ventral axis formation	124 (0.66%)	135 (0.68%)	0.919489		ko04320		124
270	Bile secretion	656 (3.51%)	704 (3.55%)	0.922575		ko04976		656
271	Alzheimer's disease	460 (2.46%)	495 (2.5%)	0.926744		ko05010		460
272	Staphylococcus aureus infection	15 (0.08%)	17 (0.09%)	0.932226		ko05150		15
273	Jak-STAT signaling pathway	107 (0.57%)	117 (0.59%)	0.932896		ko04630		107
274	ErbB signaling pathway	146 (0.78%)	159 (0.8%)	0.933226		ko04012		146
275	Cutin, suberine and wax biosynthesis	24 (0.13%)	27 (0.14%)	0.936674		ko00073		24
276	Non-small cell lung cancer	80 (0.43%)	88 (0.44%)	0.939522		ko05223		80
277	Prostate cancer	183 (0.98%)	199 (1%)	0.940829		ko05215		183
278	Allograft rejection	1 (0.01%)	1 (0.01%)	0.943455		ko05330		1
279	Graft-versus-host disease	1 (0.01%)	1 (0.01%)	0.943455		ko05332		1
280	Basal cell carcinoma	55 (0.29%)	61 (0.31%)	0.944336		ko05217		55
281	VEGF signaling pathway	154 (0.82%)	168 (0.85%)	0.946218		ko04370		154
282	Hedgehog signaling pathway	100 (0.53%)	110 (0.55%)	0.953256		ko04340		100
283	Fanconi anemia pathway	217 (1.16%)	236 (1.19%)	0.953349		ko03460		217
284	Progesterone-mediated oocyte maturation	282 (1.51%)	306 (1.54%)	0.9582		ko04914		282
285	GABAergic synapse	110 (0.59%)	121 (0.61%)	0.958866		ko04727		110
286	Chronic myeloid leukemia	110 (0.59%)	121 (0.61%)	0.958866		ko05220		110
287	Mismatch repair	73 (0.39%)	81 (0.41%)	0.961068		ko03430		73
288	Alcoholism	197 (1.05%)	215 (1.08%)	0.963821		ko05034		197
289	p53 signaling pathway	104 (0.56%)	115 (0.58%)	0.970649		ko04115		104
290	GnRH signaling pathway	191 (1.02%)	209 (1.05%)	0.971801		ko04912		191
291	Melanogenesis	190 (1.02%)	208 (1.05%)	0.972991		ko04916		190
292	Cell cycle	376 (2.01%)	408 (2.06%)	0.975075		ko04110		376
293	Pathways in cancer	529 (2.83%)	572 (2.89%)	0.976113		ko05200		529
294	Folate biosynthesis	77 (0.41%)	86 (0.43%)	0.976928		ko00790		77
295	Nicotine addiction	16 (0.09%)	19 (0.1%)	0.980067		ko05033		16
296	Huntington's disease	616 (3.29%)	666 (3.36%)	0.982764		ko05016		616
297	Gap junction	154 (0.82%)	170 (0.86%)	0.983871		ko04540		154
298	Polyketide sugar unit biosynthesis	8 (0.04%)	10 (0.05%)	0.983966		ko00523		8
299	NF-kappa B signaling pathway	116 (0.62%)	129 (0.65%)	0.985621		ko04064		116
300	MAPK signaling pathway	357 (1.91%)	389 (1.96%)	0.986612		ko04010		357
301	Cell cycle - yeast	337 (1.8%)	368 (1.86%)	0.989449		ko04111		337
302	Riboflavin metabolism	76 (0.41%)	86 (0.43%)	0.990998		ko00740		76
303	HTLV-I infection	384 (2.05%)	419 (2.11%)	0.991613		ko05166		384
304	Malaria	61 (0.33%)	70 (0.35%)	0.994215		ko05144		61
305	Parkinson's disease	279 (1.49%)	308 (1.55%)	0.997318		ko05012		279
306	Ubiquitin mediated proteolysis	483 (2.58%)	528 (2.66%)	0.997563		ko04120		483
307	Fc epsilon RI signaling pathway	94 (0.5%)	108 (0.54%)	0.998902		ko04664		94
								51740

## Sheet: NOVEL
Table S15 The pathway annotation of novel differentially expressed miRNAs
Number	Pathway	Target genes with pathway annotation (1328)	All genes of the species with pathway annotation (19825)	Pvalue	Qvalue	Pathway ID
1	Histidine metabolism	26 (1.96%)	134 (0.68%)	7.75864e-07		ko00340
2	RIG-I-like receptor signaling pathway	14 (1.05%)	64 (0.32%)	6.89066e-05		ko04622
3	Glycerolipid metabolism	39 (2.94%)	332 (1.67%)	0.000454539		ko00561
4	Ubiquitin mediated proteolysis	54 (4.07%)	528 (2.66%)	0.00127662		ko04120
5	NOD-like receptor signaling pathway	16 (1.2%)	104 (0.52%)	0.00147678		ko04621
6	beta-Alanine metabolism	17 (1.28%)	114 (0.58%)	0.00151578		ko00410
7	Vasopressin-regulated water reabsorption	37 (2.79%)	332 (1.67%)	0.00164106		ko04962
8	Aminobenzoate degradation	19 (1.43%)	139 (0.7%)	0.00234389		ko00627
9	Two-component system	21 (1.58%)	167 (0.84%)	0.00396127		ko02020
10	Nicotinate and nicotinamide metabolism	12 (0.9%)	76 (0.38%)	0.00445277		ko00760
11	Arginine and proline metabolism	30 (2.26%)	277 (1.4%)	0.00643716		ko00330
12	Cytosolic DNA-sensing pathway	15 (1.13%)	110 (0.55%)	0.00657112		ko04623
13	Toll-like receptor signaling pathway	16 (1.2%)	122 (0.62%)	0.00743359		ko04620
14	Glycosaminoglycan biosynthesis - heparan sulfate	23 (1.73%)	200 (1.01%)	0.00793278		ko00534
15	Metabolic pathways	306 (23.04%)	4045 (20.4%)	0.00803901		ko01100
16	Steroid biosynthesis	14 (1.05%)	103 (0.52%)	0.00871253		ko00100
17	Glycosaminoglycan biosynthesis - chondroitin sulfate	5 (0.38%)	20 (0.1%)	0.00889441		ko00532
18	Fat digestion and absorption	25 (1.88%)	226 (1.14%)	0.00940087		ko04975
19	Folate biosynthesis	12 (0.9%)	86 (0.43%)	0.0119089		ko00790
20	Bacterial chemotaxis	6 (0.45%)	30 (0.15%)	0.0132118		ko02030
21	Valine, leucine and isoleucine degradation	19 (1.43%)	165 (0.83%)	0.0146656		ko00280
22	Leishmaniasis	13 (0.98%)	100 (0.5%)	0.01596		ko05140
23	Cell cycle	39 (2.94%)	408 (2.06%)	0.0160829		ko04110
24	Tuberculosis	30 (2.26%)	304 (1.53%)	0.0216794		ko05152
25	Taurine and hypotaurine metabolism	5 (0.38%)	25 (0.13%)	0.0231026		ko00430
26	ABC transporters	59 (4.44%)	680 (3.43%)	0.0247313		ko02010
27	Transcriptional misregulation in cancer	29 (2.18%)	297 (1.5%)	0.0267939		ko05202
28	Propanoate metabolism	14 (1.05%)	119 (0.6%)	0.028027		ko00640
29	Glycerophospholipid metabolism	32 (2.41%)	338 (1.7%)	0.0305326		ko00564
30	Bile secretion	60 (4.52%)	704 (3.55%)	0.0323335		ko04976
31	Cocaine addiction	17 (1.28%)	158 (0.8%)	0.035975		ko05030
32	Hepatitis C	18 (1.36%)	170 (0.86%)	0.036247		ko05160
33	Lysine degradation	20 (1.51%)	194 (0.98%)	0.0363055		ko00310
34	alpha-Linolenic acid metabolism	15 (1.13%)	136 (0.69%)	0.0389035		ko00592
35	Epstein-Barr virus infection	51 (3.84%)	593 (2.99%)	0.039782		ko05169
36	Polycyclic aromatic hydrocarbon degradation	8 (0.6%)	59 (0.3%)	0.0421071		ko00624
37	Toxoplasmosis	24 (1.81%)	248 (1.25%)	0.0446857		ko05145
38	Dopaminergic synapse	24 (1.81%)	248 (1.25%)	0.0446857		ko04728
39	Prostate cancer	20 (1.51%)	199 (1%)	0.045435		ko05215
40	T cell receptor signaling pathway	25 (1.88%)	262 (1.32%)	0.0472928		ko04660
41	Pantothenate and CoA biosynthesis	6 (0.45%)	40 (0.2%)	0.0485934		ko00770
42	Drug metabolism - other enzymes	27 (2.03%)	288 (1.45%)	0.048641		ko00983
43	Toluene degradation	7 (0.53%)	51 (0.26%)	0.0523369		ko00623
44	Cell cycle - yeast	33 (2.48%)	368 (1.86%)	0.0537861		ko04111
45	Progesterone-mediated oocyte maturation	28 (2.11%)	306 (1.54%)	0.0581471		ko04914
46	Spliceosome	46 (3.46%)	542 (2.73%)	0.0583009		ko03040
47	Limonene and pinene degradation	14 (1.05%)	132 (0.67%)	0.058868		ko00903
48	Tropane, piperidine and pyridine alkaloid biosynthesis	8 (0.6%)	64 (0.32%)	0.0629749		ko00960
49	Glutathione metabolism	20 (1.51%)	208 (1.05%)	0.0658421		ko00480
50	Circadian rhythm - mammal	5 (0.38%)	33 (0.17%)	0.0666612		ko04710
51	Proteasome	12 (0.9%)	111 (0.56%)	0.0679936		ko03050
52	Adipocytokine signaling pathway	14 (1.05%)	136 (0.69%)	0.0717566		ko04920
53	Measles	17 (1.28%)	173 (0.87%)	0.0724786		ko05162
54	TGF-beta signaling pathway	14 (1.05%)	137 (0.69%)	0.0752464		ko04350
55	Herpes simplex infection	26 (1.96%)	289 (1.46%)	0.077097		ko05168
56	Biosynthesis of unsaturated fatty acids	12 (0.9%)	115 (0.58%)	0.083782		ko01040
57	Chlorocyclohexane and chlorobenzene degradation	7 (0.53%)	58 (0.29%)	0.0914982		ko00361
58	NF-kappa B signaling pathway	13 (0.98%)	129 (0.65%)	0.0915491		ko04064
59	Apoptosis	12 (0.9%)	119 (0.6%)	0.101685		ko04210
60	Bisphenol degradation	9 (0.68%)	83 (0.42%)	0.102913		ko00363
61	Phototransduction	8 (0.6%)	72 (0.36%)	0.107777		ko04744
62	mTOR signaling pathway	13 (0.98%)	133 (0.67%)	0.10938		ko04150
63	Olfactory transduction	11 (0.83%)	109 (0.55%)	0.113148		ko04740
64	Arachidonic acid metabolism	8 (0.6%)	73 (0.37%)	0.11436		ko00590
65	Renal cell carcinoma	15 (1.13%)	160 (0.81%)	0.117652		ko05211
66	Peroxisome	27 (2.03%)	317 (1.6%)	0.118586		ko04146
67	Metabolism of xenobiotics by cytochrome P450	16 (1.2%)	174 (0.88%)	0.12306		ko00980
68	Synthesis and degradation of ketone bodies	4 (0.3%)	29 (0.15%)	0.125932		ko00072
69	Small cell lung cancer	15 (1.13%)	162 (0.82%)	0.126804		ko05222
70	Glycosphingolipid biosynthesis - ganglio series	3 (0.23%)	19 (0.1%)	0.13063		ko00604
71	MAPK signaling pathway	32 (2.41%)	389 (1.96%)	0.133562		ko04010
72	Osteoclast differentiation	13 (0.98%)	138 (0.7%)	0.134349		ko04380
73	Chagas disease (American trypanosomiasis)	14 (1.05%)	151 (0.76%)	0.135597		ko05142
74	Pyruvate metabolism	19 (1.43%)	216 (1.09%)	0.136115		ko00620
75	Lysosome	34 (2.56%)	419 (2.11%)	0.142223		ko04142
76	B cell receptor signaling pathway	11 (0.83%)	115 (0.58%)	0.14779		ko04662
77	Acute myeloid leukemia	9 (0.68%)	90 (0.45%)	0.148027		ko05221
78	Chloroalkane and chloroalkene degradation	9 (0.68%)	90 (0.45%)	0.148027		ko00625
79	Ascorbate and aldarate metabolism	9 (0.68%)	90 (0.45%)	0.148027		ko00053
80	Amphetamine addiction	14 (1.05%)	154 (0.78%)	0.151284		ko05031
81	Antigen processing and presentation	9 (0.68%)	91 (0.46%)	0.155173		ko04612
82	Protein export	6 (0.45%)	55 (0.28%)	0.160761		ko03060
83	Steroid hormone biosynthesis	12 (0.9%)	130 (0.66%)	0.161641		ko00140
84	Drug metabolism - cytochrome P450	15 (1.13%)	170 (0.86%)	0.167326		ko00982
85	Pentose and glucuronate interconversions	18 (1.36%)	212 (1.07%)	0.178974		ko00040
86	Chronic myeloid leukemia	11 (0.83%)	121 (0.61%)	0.187275		ko05220
87	Various types of N-glycan biosynthesis	4 (0.3%)	34 (0.17%)	0.19072		ko00513
88	Isoquinoline alkaloid biosynthesis	4 (0.3%)	34 (0.17%)	0.19072		ko00950
89	Plant-pathogen interaction	7 (0.53%)	71 (0.36%)	0.196641		ko04626
90	RNA polymerase	24 (1.81%)	299 (1.51%)	0.205843		ko03020
91	Neuroactive ligand-receptor interaction	41 (3.09%)	536 (2.7%)	0.207928		ko04080
92	Bacterial secretion system	2 (0.15%)	13 (0.07%)	0.215005		ko03070
93	Basal transcription factors	10 (0.75%)	113 (0.57%)	0.225199		ko03022
94	Endocytosis	36 (2.71%)	472 (2.38%)	0.230908		ko04144
95	Ether lipid metabolism	6 (0.45%)	62 (0.31%)	0.234099		ko00565
96	Insect hormone biosynthesis	10 (0.75%)	115 (0.58%)	0.241368		ko00981
97	Naphthalene degradation	9 (0.68%)	102 (0.51%)	0.243667		ko00626
98	N-Glycan biosynthesis	8 (0.6%)	89 (0.45%)	0.245362		ko00510
99	Microbial metabolism in diverse environments	54 (4.07%)	732 (3.69%)	0.247024		ko01120
100	Cholinergic synapse	14 (1.05%)	170 (0.86%)	0.249434		ko04725
101	Vitamin B6 metabolism	3 (0.23%)	26 (0.13%)	0.251203		ko00750
102	Butanoate metabolism	11 (0.83%)	131 (0.66%)	0.262181		ko00650
103	Pertussis	11 (0.83%)	132 (0.67%)	0.270185		ko05133
104	Fatty acid elongation	9 (0.68%)	105 (0.53%)	0.270404		ko00062
105	Galactose metabolism	30 (2.26%)	397 (2%)	0.271685		ko00052
106	Neurotrophin signaling pathway	20 (1.51%)	257 (1.3%)	0.275118		ko04722
107	Biosynthesis of secondary metabolites	85 (6.4%)	1189 (6%)	0.277347		ko01110
108	Oocyte meiosis	19 (1.43%)	245 (1.24%)	0.286824		ko04114
109	GABAergic synapse	10 (0.75%)	121 (0.61%)	0.292129		ko04727
110	Cyanoamino acid metabolism	4 (0.3%)	41 (0.21%)	0.294015		ko00460
111	Sulfur relay system	4 (0.3%)	41 (0.21%)	0.294015		ko04122
112	Tryptophan metabolism	11 (0.83%)	135 (0.68%)	0.294639		ko00380
113	Cysteine and methionine metabolism	9 (0.68%)	108 (0.54%)	0.297959		ko00270
114	Regulation of autophagy	4 (0.3%)	42 (0.21%)	0.309426		ko04140
115	Notch signaling pathway	8 (0.6%)	96 (0.48%)	0.313918		ko04330
116	Biotin metabolism	2 (0.15%)	17 (0.09%)	0.316804		ko00780
117	Linoleic acid metabolism	7 (0.53%)	84 (0.42%)	0.331687		ko00591
118	VEGF signaling pathway	13 (0.98%)	168 (0.85%)	0.33597		ko04370
119	Amoebiasis	18 (1.36%)	240 (1.21%)	0.344153		ko05146
120	Amyotrophic lateral sclerosis (ALS)	9 (0.68%)	114 (0.58%)	0.354833		ko05014
121	Glioma	11 (0.83%)	143 (0.72%)	0.36233		ko05214
122	SNARE interactions in vesicular transport	6 (0.45%)	73 (0.37%)	0.363932		ko04130
123	Cytokine-cytokine receptor interaction	11 (0.83%)	144 (0.73%)	0.370964		ko04060
124	Sulfur metabolism	4 (0.3%)	46 (0.23%)	0.371549		ko00920
125	Fatty acid metabolism	13 (0.98%)	173 (0.87%)	0.375154		ko00071
126	Jak-STAT signaling pathway	9 (0.68%)	117 (0.59%)	0.38381		ko04630
127	Betalain biosynthesis	1 (0.08%)	7 (0.04%)	0.384563		ko00965
128	Glycosphingolipid biosynthesis - lacto and neolacto series	2 (0.15%)	20 (0.1%)	0.391323		ko00601
129	Pyrimidine metabolism	42 (3.16%)	597 (3.01%)	0.392834		ko00240
130	Pathways in cancer	40 (3.01%)	572 (2.89%)	0.411757		ko05200
131	Lipoic acid metabolism	2 (0.15%)	21 (0.11%)	0.415374		ko00785
132	Porphyrin and chlorophyll metabolism	8 (0.6%)	106 (0.53%)	0.416745		ko00860
133	Aminoacyl-tRNA biosynthesis	12 (0.9%)	164 (0.83%)	0.418879		ko00970
134	Melanogenesis	15 (1.13%)	208 (1.05%)	0.422103		ko04916
135	Lysine biosynthesis	1 (0.08%)	8 (0.04%)	0.425803		ko00300
136	Peptidoglycan biosynthesis	1 (0.08%)	8 (0.04%)	0.425803		ko00550
137	Retinol metabolism	13 (0.98%)	181 (0.91%)	0.438756		ko00830
138	Carbohydrate digestion and absorption	26 (1.96%)	372 (1.88%)	0.440247		ko04973
139	MAPK signaling pathway - fly	5 (0.38%)	65 (0.33%)	0.442423		ko04013
140	Other glycan degradation	4 (0.3%)	51 (0.26%)	0.448426		ko00511
141	Vitamin digestion and absorption	12 (0.9%)	168 (0.85%)	0.452103		ko04977
142	HTLV-I infection	29 (2.18%)	419 (2.11%)	0.455163		ko05166
143	Serotonergic synapse	11 (0.83%)	154 (0.78%)	0.457877		ko04726
144	Type I diabetes mellitus	2 (0.15%)	23 (0.12%)	0.461968		ko04940
145	Styrene degradation	2 (0.15%)	23 (0.12%)	0.461968		ko00643
146	Mucin type O-Glycan biosynthesis	2 (0.15%)	23 (0.12%)	0.461968		ko00512
147	Insulin signaling pathway	28 (2.11%)	409 (2.06%)	0.480749		ko04910
148	Protein processing in endoplasmic reticulum	28 (2.11%)	410 (2.07%)	0.486094		ko04141
149	Methane metabolism	8 (0.6%)	113 (0.57%)	0.488595		ko00680
150	Legionellosis	9 (0.68%)	129 (0.65%)	0.499516		ko05134
151	Polyketide sugar unit biosynthesis	1 (0.08%)	10 (0.05%)	0.500184		ko00523
152	Alanine, aspartate and glutamate metabolism	13 (0.98%)	189 (0.95%)	0.502022		ko00250
153	Pancreatic cancer	8 (0.6%)	115 (0.58%)	0.508726		ko05212
154	Meiosis - yeast	13 (0.98%)	190 (0.96%)	0.509829		ko04113
155	Sphingolipid metabolism	5 (0.38%)	72 (0.36%)	0.533365		ko00600
156	Phenylalanine, tyrosine and tryptophan biosynthesis	3 (0.23%)	42 (0.21%)	0.54064		ko00400
157	Dorso-ventral axis formation	9 (0.68%)	135 (0.68%)	0.555234		ko04320
158	Gastric acid secretion	15 (1.13%)	227 (1.15%)	0.560211		ko04971
159	Caprolactam degradation	1 (0.08%)	12 (0.06%)	0.564936		ko00930
160	Alcoholism	14 (1.05%)	215 (1.08%)	0.583269		ko05034
161	Mineral absorption	20 (1.51%)	307 (1.55%)	0.584813		ko04978
162	Primary bile acid biosynthesis	2 (0.15%)	29 (0.15%)	0.587521		ko00120
163	Circadian rhythm - fly	2 (0.15%)	29 (0.15%)	0.587521		ko04711
164	Thiamine metabolism	2 (0.15%)	29 (0.15%)	0.587521		ko00730
165	D-Arginine and D-ornithine metabolism	1 (0.08%)	13 (0.07%)	0.594097		ko00472
166	Penicillin and cephalosporin biosynthesis	1 (0.08%)	13 (0.07%)	0.594097		ko00311
167	Prion diseases	8 (0.6%)	124 (0.63%)	0.595538		ko05020
168	Glyoxylate and dicarboxylate metabolism	6 (0.45%)	93 (0.47%)	0.597509		ko00630
169	Starch and sucrose metabolism	31 (2.33%)	479 (2.42%)	0.606403		ko00500
170	Phenylalanine metabolism	7 (0.53%)	110 (0.55%)	0.610841		ko00360
171	Phosphatidylinositol signaling system	14 (1.05%)	221 (1.11%)	0.624958		ko04070
172	Base excision repair	6 (0.45%)	96 (0.48%)	0.62866		ko03410
173	Focal adhesion	38 (2.86%)	591 (2.98%)	0.628829		ko04510
174	Calcium signaling pathway	19 (1.43%)	302 (1.52%)	0.645574		ko04020
175	Lipopolysaccharide biosynthesis	1 (0.08%)	15 (0.08%)	0.64669		ko00540
176	Complement and coagulation cascades	7 (0.53%)	114 (0.58%)	0.648432		ko04610
177	Glutamatergic synapse	16 (1.2%)	257 (1.3%)	0.655918		ko04724
178	Wnt signaling pathway	19 (1.43%)	304 (1.53%)	0.656883		ko04310
179	p53 signaling pathway	7 (0.53%)	115 (0.58%)	0.657487		ko04115
180	Salmonella infection	18 (1.36%)	289 (1.46%)	0.660286		ko05132
181	Glycosphingolipid biosynthesis - globo series	1 (0.08%)	16 (0.08%)	0.670374		ko00603
182	Glycosaminoglycan biosynthesis - keratan sulfate	1 (0.08%)	16 (0.08%)	0.670374		ko00533
183	Cell adhesion molecules (CAMs)	12 (0.9%)	197 (0.99%)	0.675053		ko04514
184	Primary immunodeficiency	7 (0.53%)	118 (0.6%)	0.683793		ko05340
185	Melanoma	4 (0.3%)	69 (0.35%)	0.687431		ko05218
186	Fructose and mannose metabolism	9 (0.68%)	151 (0.76%)	0.68895		ko00051
187	Riboflavin metabolism	5 (0.38%)	86 (0.43%)	0.691033		ko00740
188	Staphylococcus aureus infection	1 (0.08%)	17 (0.09%)	0.692473		ko05150
189	Endocrine and other factor-regulated calcium reabsorption	8 (0.6%)	137 (0.69%)	0.705787		ko04961
190	Homologous recombination	8 (0.6%)	138 (0.7%)	0.713396		ko03440
191	Epithelial cell signaling in Helicobacter pylori infection	10 (0.75%)	172 (0.87%)	0.722961		ko05120
192	Phenylpropanoid biosynthesis	2 (0.15%)	38 (0.19%)	0.732835		ko00940
193	Fc epsilon RI signaling pathway	6 (0.45%)	108 (0.54%)	0.73818		ko04664
194	ErbB signaling pathway	9 (0.68%)	159 (0.8%)	0.745508		ko04012
195	GnRH signaling pathway	12 (0.9%)	209 (1.05%)	0.750095		ko04912
196	Glycolysis / Gluconeogenesis	11 (0.83%)	193 (0.97%)	0.752231		ko00010
197	Other types of O-glycan biosynthesis	5 (0.38%)	93 (0.47%)	0.754693		ko00514
198	One carbon pool by folate	3 (0.23%)	58 (0.29%)	0.755095		ko00670
199	PPAR signaling pathway	15 (1.13%)	259 (1.31%)	0.756606		ko03320
200	Caffeine metabolism	2 (0.15%)	40 (0.2%)	0.758515		ko00232
201	Chemokine signaling pathway	17 (1.28%)	292 (1.47%)	0.759807		ko04062
202	Renin-angiotensin system	3 (0.23%)	59 (0.3%)	0.765335		ko04614
203	Phototransduction - fly	10 (0.75%)	179 (0.9%)	0.767037		ko04745
204	Retrograde endocannabinoid signaling	7 (0.53%)	130 (0.66%)	0.775591		ko04723
205	Ribosome biogenesis in eukaryotes	15 (1.13%)	263 (1.33%)	0.776427		ko03008
206	Basal cell carcinoma	3 (0.23%)	61 (0.31%)	0.784768		ko05217
207	Tyrosine metabolism	11 (0.83%)	199 (1%)	0.786062		ko00350
208	Fatty acid biosynthesis	3 (0.23%)	62 (0.31%)	0.793974		ko00061
209	RNA transport	27 (2.03%)	463 (2.34%)	0.800199		ko03013
210	Phagosome	23 (1.73%)	401 (2.02%)	0.809041		ko04145
211	Pentose phosphate pathway	7 (0.53%)	136 (0.69%)	0.813402		ko00030
212	Amino sugar and nucleotide sugar metabolism	11 (0.83%)	205 (1.03%)	0.816451		ko00520
213	Hematopoietic cell lineage	5 (0.38%)	102 (0.51%)	0.82142		ko04640
214	Huntington's disease	39 (2.94%)	666 (3.36%)	0.832184		ko05016
215	Ubiquinone and other terpenoid-quinone biosynthesis	3 (0.23%)	67 (0.34%)	0.83519		ko00130
216	Non-homologous end-joining	1 (0.08%)	26 (0.13%)	0.835344		ko03450
217	Collecting duct acid secretion	4 (0.3%)	86 (0.43%)	0.83623		ko04966
218	Nitrogen metabolism	4 (0.3%)	87 (0.44%)	0.842758		ko00910
219	ECM-receptor interaction	14 (1.05%)	262 (1.32%)	0.843764		ko04512
220	Endometrial cancer	5 (0.38%)	106 (0.53%)	0.845979		ko05213
221	Cutin, suberine and wax biosynthesis	1 (0.08%)	27 (0.14%)	0.846388		ko00073
222	Non-small cell lung cancer	4 (0.3%)	88 (0.44%)	0.849066		ko05223
223	MAPK signaling pathway - yeast	2 (0.15%)	49 (0.25%)	0.84917		ko04011
224	Morphine addiction	5 (0.38%)	107 (0.54%)	0.851664		ko05032
225	Malaria	3 (0.23%)	70 (0.35%)	0.856347		ko05144
226	Colorectal cancer	5 (0.38%)	109 (0.55%)	0.862509		ko05210
227	Carbon fixation pathways in prokaryotes	2 (0.15%)	51 (0.26%)	0.864562		ko00720
228	Fc gamma R-mediated phagocytosis	15 (1.13%)	289 (1.46%)	0.878173		ko04666
229	Glycine, serine and threonine metabolism	11 (0.83%)	221 (1.11%)	0.881568		ko00260
230	Long-term potentiation	8 (0.6%)	168 (0.85%)	0.882023		ko04720
231	African trypanosomiasis	1 (0.08%)	31 (0.16%)	0.883641		ko05143
232	Parkinson's disease	16 (1.2%)	308 (1.55%)	0.883918		ko05012
233	Citrate cycle (TCA cycle)	7 (0.53%)	151 (0.76%)	0.886309		ko00020
234	Vascular smooth muscle contraction	19 (1.43%)	360 (1.82%)	0.886935		ko04270
235	Adherens junction	12 (0.9%)	242 (1.22%)	0.892808		ko04520
236	Nucleotide excision repair	6 (0.45%)	135 (0.68%)	0.895896		ko03420
237	Glycosylphosphatidylinositol(GPI)-anchor biosynthesis	2 (0.15%)	56 (0.28%)	0.896939		ko00563
238	RNA degradation	12 (0.9%)	246 (1.24%)	0.904352		ko03018
239	Rheumatoid arthritis	5 (0.38%)	120 (0.61%)	0.910891		ko05323
240	Viral myocarditis	8 (0.6%)	179 (0.9%)	0.918448		ko05416
241	Fanconi anemia pathway	11 (0.83%)	236 (1.19%)	0.924262		ko03460
242	Long-term depression	4 (0.3%)	105 (0.53%)	0.927445		ko04730
243	DNA replication	5 (0.38%)	127 (0.64%)	0.933257		ko03030
244	Type II diabetes mellitus	4 (0.3%)	108 (0.54%)	0.93665		ko04930
245	Carbon fixation in photosynthetic organisms	3 (0.23%)	87 (0.44%)	0.936721		ko00710
246	Taste transduction	1 (0.08%)	41 (0.21%)	0.941907		ko04742
247	Hedgehog signaling pathway	4 (0.3%)	110 (0.55%)	0.942184		ko04340
248	Terpenoid backbone biosynthesis	2 (0.15%)	67 (0.34%)	0.944473		ko00900
249	Synaptic vesicle cycle	8 (0.6%)	190 (0.96%)	0.94476		ko04721
250	Selenocompound metabolism	1 (0.08%)	43 (0.22%)	0.949445		ko00450
251	Thyroid cancer	1 (0.08%)	45 (0.23%)	0.956005		ko05216
252	Cardiac muscle contraction	10 (0.75%)	240 (1.21%)	0.963984		ko04260
253	Streptomycin biosynthesis	1 (0.08%)	48 (0.24%)	0.964285		ko00521
254	Purine metabolism	43 (3.24%)	822 (4.15%)	0.966935		ko00230
255	Shigellosis	9 (0.68%)	224 (1.13%)	0.96787		ko05131
256	Natural killer cell mediated cytotoxicity	3 (0.23%)	101 (0.51%)	0.969125		ko04650
257	Hypertrophic cardiomyopathy (HCM)	14 (1.05%)	320 (1.61%)	0.969629		ko05410
258	Glycosaminoglycan degradation	1 (0.08%)	52 (0.26%)	0.972955		ko00531
259	Inositol phosphate metabolism	5 (0.38%)	148 (0.75%)	0.973371		ko00562
260	Gap junction	6 (0.45%)	170 (0.86%)	0.974572		ko04540
261	Mismatch repair	2 (0.15%)	81 (0.41%)	0.975401		ko03430
262	Proximal tubule bicarbonate reclamation	2 (0.15%)	83 (0.42%)	0.978145		ko04964
263	Ribosome	11 (0.83%)	274 (1.38%)	0.978723		ko03010
264	Systemic lupus erythematosus	1 (0.08%)	57 (0.29%)	0.980897		ko05322
265	Salivary secretion	9 (0.68%)	238 (1.2%)	0.981061		ko04970
266	Influenza A	18 (1.36%)	411 (2.07%)	0.982222		ko05164
267	Arrhythmogenic right ventricular cardiomyopathy (ARVC)	5 (0.38%)	162 (0.82%)	0.98609		ko05412
268	Bacterial invasion of epithelial cells	9 (0.68%)	247 (1.25%)	0.986685		ko05100
269	Vibrio cholerae infection	7 (0.53%)	206 (1.04%)	0.986747		ko05110
270	Alzheimer's disease	22 (1.66%)	495 (2.5%)	0.987097		ko05010
271	Tight junction	16 (1.2%)	384 (1.94%)	0.987145		ko04530
272	Pancreatic secretion	21 (1.58%)	484 (2.44%)	0.989632		ko04972
273	Dilated cardiomyopathy	12 (0.9%)	324 (1.63%)	0.993044		ko05414
274	Protein digestion and absorption	12 (0.9%)	327 (1.65%)	0.993793		ko04974
275	Aldosterone-regulated sodium reabsorption	1 (0.08%)	74 (0.37%)	0.994146		ko04960
276	Oxidative phosphorylation	14 (1.05%)	371 (1.87%)	0.994703		ko00190
277	Regulation of actin cytoskeleton	22 (1.66%)	527 (2.66%)	0.995135		ko04810
278	Benzoate degradation	1 (0.08%)	84 (0.42%)	0.997082		ko00362
279	Axon guidance	7 (0.53%)	253 (1.28%)	0.998433		ko04360
280	mRNA surveillance pathway	8 (0.6%)	281 (1.42%)	0.998781		ko03015
281	Leukocyte transendothelial migration	6 (0.45%)	239 (1.21%)	0.999009		ko04670
282	Pathogenic Escherichia coli infection	4 (0.3%)	213 (1.07%)	0.999736		ko05130
